# Supplementary material for: Precise excision of expanded GGC repeats in NOTCH2NLC via CRISPR/Cas9 for treating neuronal intranuclear inclusion disease
Source: Nat Commun. 2026 Jan 13;17:1683. doi: 10.1038/s41467-026-68385-5 (PMC12909857; doi:10.1038/s41467-026-68385-5)
Supplement: Supplementary file 3 — Supplementary Data 1 [file 41467_2026_68385_MOESM3_ESM.xlsx]

## Sheet: Sheet1
Name	Cut position	Strand	Sequence	PAM	Efficiency(%)	Off-target profile
sgRNA1	149390717	+	TGCTTCGGACCGTAGCGCCA	GGG	76	NOTCH2NLC-specific
sgRNA2	149390716	+	GTGCTTCGGACCGTAGCGCC	AGG	46	Not evaluated
sgRNA3	149390702	-	GGCGCTACGGTCCGAAGCAC	AGG	63	Not evaluated
sgRNA4	149390702	+	AGGCATTTGCGCCTGTGCTT	CGG	60	Not evaluated
sgRNA5	149390874	+	CGCCCTGCGCCGCTCTGCTG	TGG	56	NOTCH2NLC-specific
sgRNA6	149390865	-	GCCCACAGCAGAGCGGCGCA	GGG	57	NOTCH2NLC-specific
sgRNA7	149390866	-	CGCCCACAGCAGAGCGGCGC	AGG	43	Not evaluated
sgRNA8	149390862	-	CACAGCAGAGCGGCGCAGGG	CGG	39	Not evaluated
