# Supplementary material for: Precise excision of expanded GGC repeats in NOTCH2NLC via CRISPR/Cas9 for treating neuronal intranuclear inclusion disease
Source: Nat Commun. 2026 Jan 13;17:1683. doi: 10.1038/s41467-026-68385-5 (PMC12909857; doi:10.1038/s41467-026-68385-5)
Supplement: Supplementary file 4 — Supplementary Data 2 [file 41467_2026_68385_MOESM4_ESM.xlsx]

## Sheet: PCR (qPCR) primers
Primer name	Sequence	Targeting region
T7EI-1F	ATCGGTTAAGGCTGCTGGAGAAGGA	specifically targeting promoter of NOTCH2NLC
T7EI-2F	TGATCGAGTTAAGGCGCGGCGGCCCCCGGGGCCGCT	specifically targeting promoter of NOTCH2 and NOTCH2NLA/B/R
T7EI-R	CCTGGCACTACGAAAAAGGA	targeting intron1 of NOTCH2 and NOTCH2NLA/B/C/R
TA clone-F	GCTGAGGCGGCGGCCGAGGAGCG	targeting exon1 (GGC repeats) of NOTCH2 and NOTCH2NLA/B/C/R
TA clone-R	GCTGCGCGACCCCCGCGCATG
qPCR-1F	TGCTTTGTGTCTCGACCTTG	targeting CDS of NOTCH2 and NOTCH2NLA/B/C/R
qPCR-1R	GCATTTGCAGGAGAACTGGT
qPCR-2F	GGAGTAACCATCACCACAGTCA	specifically targeting 3’UTR of NOTCH2NLC
qPCR-2R	CTGGGAGGGAGTTAGGAGGA
98G-GFP-F	CGGGGAGTCGAGGCATTT	targeting NOTCH2NLC-exon1 and GFP in 98GGC stable cells
98G-GFP-R	GCTGAACTTGTGGCCGTTTA	targeting NOTCH2NLC-exon1 and GFP in 98GGC stable cells

## Sheet:  Deep-sequencing primers
Primers for first round PCR
Name	Primer sequence
NOTCH2&NOTCH2NL-F	TCGTCGGCAGCGTCAGATGTGTATAAGAGACACGAGGAGCGGCGGACTC
NOTCH2&NOTCH2NL-R	GTCTCGTGGGCTCGGAGATGTGTATAAGAGACAGTCAGCCCGATACTCACCATGCG
CHPF2/MIR671-F	TCGTCGGCAGCGTCAGATGTGTATAAGAGACACTGGCAGGTGAACTGGCAGG
CHPF2/MIR671-R	GTCTCGTGGGCTCGGAGATGTGTATAAGAGACAGGGTGGTAGAGTTCTTCACTGAG
TMC6-F	TCGTCGGCAGCGTCAGATGTGTATAAGAGACAAGTAGGAGAGCACGCTGGAG
TMC6-R	GTCTCGTGGGCTCGGAGATGTGTATAAGAGACAGTCAGGGCCTCTCTGCCTGTG
TRIM36-F	TCGTCGGCAGCGTCAGATGTGTATAAGAGACAGTTCCACTCACACCGGCTAC
TRIM36-R	GTCTCGTGGGCTCGGAGATGTGTATAAGAGACAGCTTACTTCTCCCCGCGTCG
DIRAS3-F	TCGTCGGCAGCGTCAGATGTGTATAAGAGACAAAGAAACCAGCTGTGAGGGG
DIRAS3-R	GTCTCGTGGGCTCGGAGATGTGTATAAGAGACAGCCGCCTTGAACTTCTGGACT
GPX2-F	TCGTCGGCAGCGTCAGATGTGTATAAGAGACACCGGCCCTATGAGGAACTTC
GPX2-R	GTCTCGTGGGCTCGGAGATGTGTATAAGAGACAGCCCTCATGACCGATCCCAAG
CSNK1G2-AS1-F	TCGTCGGCAGCGTCAGATGTGTATAAGAGACAGCCTGAGGTTGGTTTGTCCT
CSNK1G2-AS1-R	GTCTCGTGGGCTCGGAGATGTGTATAAGAGACAGGGGCAGCACATACTTCCAGT
VMO1-F	TCGTCGGCAGCGTCAGATGTGTATAAGAGACATGTCCCGATGGATTCTTCGC
VMO1-R	GTCTCGTGGGCTCGGAGATGTGTATAAGAGACAGTATCGAGGAGAGGGGCAAGG
BCOR-F	TCGTCGGCAGCGTCAGATGTGTATAAGAGACAAGCGAGCCTGTGACTAATCG
BCOR-R	GTCTCGTGGGCTCGGAGATGTGTATAAGAGACACTGCAATTAAGCGAGGCGTC
NIPA1-F	TCGTCGGCAGCGTCAGATGTGTATAAGAGACAGTCTTTGAATGGCTCGCAGC
NIPA1-R	GTCTCGTGGGCTCGGAGATGTGTATAAGAGACACATGGCATGAGTCTGGGACA
DLX2-AS1-F	TCGTCGGCAGCGTCAGATGTGTATAAGAGACATCAGAGGTGTACTGGAGGCA
DLX2-AS1-R	GTCTCGTGGGCTCGGAGATGTGTATAAGAGACAGCCCCTGCTTTCCTAAAGAT
LRIG1-AS1-F	GTCTCGTGGGCTCGGAGATGTGTATAAGAGACAAGCCCAAGAGAAGCTCCACC
LRIG1-AS1-R	TCGTCGGCAGCGTCAGATGTGTATAAGAGACATGGGAGATGTTTCTGTGGCG
EBPL-AS1-F	TCGTCGGCAGCGTCAGATGTGTATAAGAGACACGTCGGAAGCCTGAAGCATG
EBPL-AS1-R	GTCTCGTGGGCTCGGAGATGTGTATAAGAGACATAGCAGAGCCAGATGAGCG
Primers for second round PCR
Name	Primer sequence
N601-F	AATGATACGGCGACCACCGAGATCTACACCTCTCTATTCGTCGGCAGCGTC
N602-F	AATGATACGGCGACCACCGAGATCTACACTATCCTCTTCGTCGGCAGCGTC
N603-F	AATGATACGGCGACCACCGAGATCTACACGTAAGGAGTCGTCGGCAGCGTC
N604-F	AATGATACGGCGACCACCGAGATCTACACACTGCATATCGTCGGCAGCGTC
N605-F	AATGATACGGCGACCACCGAGATCTACACAAGGAGTATCGTCGGCAGCGTC
N606-F	AATGATACGGCGACCACCGAGATCTACACCTAAGCCTTCGTCGGCAGCGTC
N607-F	AATGATACGGCGACCACCGAGATCTACACCGTCTAATTCGTCGGCAGCGTC
N608-F	AATGATACGGCGACCACCGAGATCTACACTCTCTCCGTCGTCGGCAGCGTC
N609-F	AATGATACGGCGACCACCGAGATCTACACTCGACTAGTCGTCGGCAGCGTC
N610-F	AATGATACGGCGACCACCGAGATCTACACTTCTAGCTTCGTCGGCAGCGTC
N611-F	AATGATACGGCGACCACCGAGATCTACACCCTAGAGTTCGTCGGCAGCGTC
N612-F	AATGATACGGCGACCACCGAGATCTACACGCGTAAGATCGTCGGCAGCGTC
N613-F	AATGATACGGCGACCACCGAGATCTACACCTATTAAGTCGTCGGCAGCGTC
N996-R	CAAGCAGAAGACGGCATACGAGATGCCAAGACGTCTCGTGGGCTCGG
N995-R	CAAGCAGAAGACGGCATACGAGATGATGAATCGTCTCGTGGGCTCGG
N994-R	CAAGCAGAAGACGGCATACGAGATGAGTTAGCGTCTCGTGGGCTCGG
N993-R	CAAGCAGAAGACGGCATACGAGATGACAGTGCGTCTCGTGGGCTCGG
N992-R	CAAGCAGAAGACGGCATACGAGATGAACAGGCGTCTCGTGGGCTCGG
N991-R	CAAGCAGAAGACGGCATACGAGATCTAAGGTCGTCTCGTGGGCTCGG
N990-R	CAAGCAGAAGACGGCATACGAGATCGGATTGCGTCTCGTGGGCTCGG
N989-R	CAAGCAGAAGACGGCATACGAGATCGACACACGTCTCGTGGGCTCGG
N988-R	CAAGCAGAAGACGGCATACGAGATCCTCTATCGTCTCGTGGGCTCGG
N987-R	CAAGCAGAAGACGGCATACGAGATCCTAATCCGTCTCGTGGGCTCGG
N986-R	CAAGCAGAAGACGGCATACGAGATCCGACAACGTCTCGTGGGCTCGG
N985-R	CAAGCAGAAGACGGCATACGAGATCCATCCTCGTCTCGTGGGCTCGG
N984-R	CAAGCAGAAGACGGCATACGAGATCACCTTACGTCTCGTGGGCTCGG
