# Supplementary material for: Precise excision of expanded GGC repeats in NOTCH2NLC via CRISPR/Cas9 for treating neuronal intranuclear inclusion disease
Source: Nat Commun. 2026 Jan 13;17:1683. doi: 10.1038/s41467-026-68385-5 (PMC12909857; doi:10.1038/s41467-026-68385-5)
Supplement: Supplementary file 5 — Supplementary Data 3 [file 41467_2026_68385_MOESM5_ESM.xlsx]

## Sheet: NIID vs WT
symbol	log2FoldChange	FDR
A1CF	-5.46179	0.000889073
A2M	-6.32126	3.33e-26
A4GALT	-2.48188	1.72e-05
AATK	3.19247	3.4e-69
ABAT	6.55987	0
ABCA12	-3.51956	9.55e-06
ABCA3	3.26101	0
ABCA4	-3.02055	1.19e-17
ABCA7	2.57932	1.73e-113
ABCA9	-3.14767	5.38e-09
ABCB11	5.63645	2.19e-11
ABCC8	7.05209	9.83e-39
ABCC9	3.57362	0.000236905
ABCE1	-2.56434	0
ABCG1	4.48809	5.25e-47
ABCG2	-9.07779	8.3e-14
ABCG4	2.12235	1.87e-06
ABHD14A	2.11555	3.1e-32
ABI3	-5.10669	2.64e-14
ABI3BP	5.61521	7.8e-05
ABLIM2	3.36348	3.2e-23
ABLIM3	2.43781	3.42e-17
ABO	5.37471	4.52e-12
ACACB	2.74953	2.39e-72
ACAN	-6.66977	7.05e-30
ACE	4.26175	6.34e-06
ACKR1	2.27537	4.26e-10
ACKR3	3.00116	5.22e-69
ACOT11	-2.60294	5.9e-19
ACOX2	-3.07141	2.87e-31
ACOXL	5.24679	2.14e-17
ACP5	-2.94304	0.00291967
ACSL5	-5.89448	2.55e-05
ACSL6	7.92557	1.17e-13
ACSM1	5.74392	0.000292082
ACSS1	-3.22582	5.24e-10
ACTA1	-2.36272	1.09e-07
ACTA2	-2.33535	1.2e-159
ACTC1	-3.47339	3.04e-66
ACTL6B	9.98406	5.08e-32
ACTL8	-6.20205	2.49e-05
ACTN1	-2.51063	3.39e-191
ACVR2A	2.26046	3.76e-141
ACVRL1	-3.18965	3.71e-14
ADA	-3.23901	5.62e-150
ADAM19	-2.27594	9.69e-133
ADAM20	3.17045	0.00174696
ADAM21	-3.6317	0.00299831
ADAM22	2.39111	5.86e-124
ADAM28	-3.21327	1.25e-14
ADAMTS1	-3.05964	2.65e-147
ADAMTS12	-2.80878	4.02e-200
ADAMTS14	-3.94572	9.29e-05
ADAMTS18	-7.29478	1.41e-21
ADAMTS19	-4.0972	7.48e-112
ADAMTS20	-3.73136	4.18e-37
ADAMTS3	-3.73551	3.42e-37
ADAMTS9	-2.21508	8.81e-172
ADAP1	4.20591	5.24e-67
ADCY10	2.00698	0.0463253
ADCY2	7.22852	0
ADCY4	-2.11477	0.0105672
ADCY5	4.03066	1.08e-138
ADCY7	-4.80062	4.76e-102
ADCYAP1	6.422	4.2e-197
ADGRA1	10.431	4.11e-18
ADGRA2	-3.98453	3.26e-224
ADGRB2	2.21593	4.37e-204
ADGRB3	4.46267	1.35e-131
ADGRD1	2.19445	2.22e-14
ADGRD2	4.83355	0.00186435
ADGRE2	-2.4814	0.0462096
ADGRF2	-5.1624	0.00275096
ADGRF4	-3.89456	0.0285595
ADGRG1	4.59068	0
ADGRG6	-5.04628	5.82e-19
ADGRL4	-3.95857	4.35e-23
ADGRV1	-2.77181	3.66e-38
ADH4	7.90572	1.67e-13
ADM	-3.91083	2.43e-54
ADM2	-2.58845	2.44e-28
ADORA1	-4.46071	7.59e-76
ADRA1A	7.453	3.81e-09
ADRA2A	4.31109	1.66e-11
ADRA2B	-3.69939	5.75e-35
ADRA2C	-6.11813	5.44e-56
AFAP1L1	-5.14049	7.83e-41
AFAP1L2	-3.62142	1.36e-168
AFP	-6.20259	2.47e-05
AGAP2	6.28977	4.72e-243
AGBL4	3.65544	5.76e-15
AGMAT	-3.58761	2.41e-24
AGPAT3	2.66907	3.45e-136
AHNAK2	2.35817	1.56e-23
AHR	-2.73732	9.33e-23
AHSG	3.29185	0.001843
AIFM2	2.36652	8.38e-21
AIFM3	-2.16496	0.00927811
AIMP2	-2.05621	1.99e-126
AIPL1	-4.63162	0.0036057
AJAP1	-2.58725	5.06e-13
AJM1	2.32646	1.86e-44
AK5	4.51856	1.71e-58
AK9	3.14324	1.49e-64
AKAP12	-2.14576	7.32e-33
AKAP6	4.29017	0
AKR1C1	3.16528	4.66e-104
AKR1C2	3.62098	9.38e-58
ALAS2	4.63496	0.0235219
ALDH1A1	-6.72977	6.92e-14
ALDH1A3	-3.06889	1.39e-11
ALDH3B1	-2.17883	0.0137673
ALDH8A1	3.66807	3.35e-08
ALOX12	-3.28703	6.87e-06
ALOX5	3.07519	9.35e-06
ALOX5AP	-5.3996	0.00124112
ALPK1	3.90935	2.48e-65
ALPK2	-4.1856	7.77e-33
ALPK3	-2.35577	1.94e-223
ALX3	-3.91809	1.55e-39
AMBN	6.15718	4.06e-05
AMBP	-3.22055	0.000471905
AMDHD1	-6.83158	7.35e-07
AMER2	7.29292	4.46e-74
AMER3	9.47263	1.2e-19
AMY2B	2.46219	3.23e-20
ANG	2.45821	0.0023412
ANGPT1	-2.13743	5.66e-06
ANGPT2	-8.255	1.18e-20
ANGPTL1	7.101	1.9e-34
ANGPTL2	-3.34564	4.5e-191
ANGPTL6	2.31893	0.00331703
ANK3	3.05141	0
ANKFN1	7.32754	1.11e-66
ANKH	2.49586	7.57e-103
ANKRD1	-5.43648	3.35e-27
ANKRD18B	-2.28105	7.8e-16
ANKRD29	2.98235	6.6e-11
ANKRD30B	6.30099	1.77e-05
ANKRD30BL	3.05092	0.00856603
ANKRD33B	-5.38003	1.26e-205
ANKRD34A	2.73074	1.14e-07
ANKRD55	4.7333	1.72e-07
ANKS1B	5.60927	1.6e-249
ANLN	-2.2494	1.77e-282
ANO1	6.86094	2.08e-147
ANO2	5.46275	7.25e-119
ANO9	-2.6004	0.0111337
ANPEP	-3.86845	1.41e-27
ANXA1	-7.43923	1.28e-106
ANXA3	-2.74862	7.21e-30
AOX1	-4.82513	3.63e-13
AP1M2	-5.55695	2.9e-06
AP1S2	-2.19593	4.06e-213
AP3B2	5.40287	3.46e-267
APBA1	2.00458	4.33e-100
APC2	7.193	0
APCDD1	-5.96095	1.53e-134
APELA	-3.8542	3.48e-07
APH1B	2.53025	9.48e-106
APLN	-2.71961	5.75e-25
APLNR	-2.19854	4.17e-11
APLP1	3.05816	0
APOBEC3B	-5.3519	5.96e-13
APOBEC3C	-4.3969	1.42e-14
APOBEC3D	-6.14053	4.02e-05
APOBEC3G	-4.0393	1.7e-05
APOBEC3H	-4.4907	0.0254972
APOC1	-4.54108	4.45e-119
APOE	-2.05942	8.75e-129
APOL2	2.23947	5.5e-64
APOL4	6.55749	5.82e-13
AQP4	4.21664	0.00222896
ARFGEF3	5.23151	9.18e-259
ARHGAP10	-6.22001	1.06e-97
ARHGAP11A	-2.08145	5.2e-168
ARHGAP29	-4.32348	9.32e-182
ARHGAP33	2.05411	2.87e-185
ARHGAP36	3.95396	1.07e-19
ARHGAP40	-2.88764	0.0187827
ARHGAP45	-4.46844	2.28e-249
ARHGDIB	-4.21479	1.35e-63
ARHGDIG	7.39962	1.65e-48
ARHGEF37	3.35926	3.55e-15
ARHGEF6	-2.09363	1.7e-89
ARID3A	-2.0539	1.13e-266
ARID5B	3.32765	1.13e-113
ARL11	-4.96826	0.00712212
ARL9	2.60281	6.93e-24
ARMC2	2.25491	6.22e-25
ARMC3	2.02914	1.34e-06
ARMH1	3.32827	4.62e-33
ARPC1B	-3.70724	0
ARPP21	8.59939	2.54e-12
ARRDC4	2.34099	4.78e-121
ARSA	2.39377	6.35e-129
ARSD	2.38645	5.59e-117
ARSI	-3.27457	1.5e-21
ARTN	3.23095	1.27e-07
ARX	3.89812	0.000118977
ASB12	2.30376	0.00119254
ASCL1	8.59039	1e-52
ASCL2	7.31952	1.62e-08
ASIC4	3.46088	1.33e-26
ASPG	-2.7561	0.00427408
ASPHD1	2.75323	9.66e-40
ASTN1	3.66614	0
ASXL3	3.49503	1.23e-272
ATCAY	3.55227	0
ATF5	-2.07242	2.59e-97
ATIC	-2.35498	0
ATL1	2.59643	1.53e-140
ATOH7	2.53624	0.000245861
ATP10A	2.69916	4.84e-22
ATP13A4	2.20248	0.000127805
ATP1A3	3.45511	0
ATP1B2	3.55664	1.87e-167
ATP2B3	2.82211	7.08e-05
ATP6V0E2	2.52781	5.89e-195
ATP6V1B1	2.31301	5.81e-05
ATP6V1C2	-2.13563	3.94e-08
ATP6V1FNB	2.96084	2.42e-12
ATP6V1G2	2.72483	4.12e-56
ATP8A2	5.30126	0
ATP8B1	-2.23731	0.0104838
ATP9A	3.07731	0
ATRNL1	2.94135	1.33e-114
AUNIP	-2.29329	2.07e-53
AURKA	-2.75035	4.41e-260
AVIL	3.05833	8.35e-17
AWAT2	4.74382	0.013552
AZIN2	2.19661	8.9e-31
AZU1	2.29894	1.86e-05
B3GALT2	4.65891	1.34e-33
B3GALT4	3.52459	4.25e-37
B3GNT7	3.71496	2.29e-31
B4GALNT1	4.27409	0
B4GALNT3	-4.23233	4.04e-119
BAALC	4.63901	0
BAIAP3	3.9586	3.75e-40
BAMBI	-4.28431	6.91e-50
BARHL1	-7.35865	3.12e-08
BARHL2	6.35241	3.46e-37
BARX1	6.49278	9.53e-07
BATF3	-2.2518	0.0305916
BAX	-2.2419	1.19e-223
BBOF1	2.43125	5.14e-35
BCAM	2.09942	1.28e-73
BCAR3	-2.86813	6.71e-206
BCAT1	-2.2108	0
BCL11A	5.85253	2.26e-88
BCL11B	4.7718	5.22e-41
BCL2L12	-2.13275	1.61e-183
BCO1	-4.57342	0.00491682
BEGAIN	3.62717	5.98e-189
BEND6	-2.23108	3.6e-14
BEX5	2.4885	5.41e-40
BGN	-5.4615	0
BHLHE23	4.41077	4.08e-07
BHLHE40	-4.11128	2.25e-19
BHMT	7.25598	1.62e-26
BICDL1	3.38053	4.72e-182
BID	-2.29151	8.21e-77
BLACAT1	2.54763	4.93e-189
BLVRA	2.12053	1.26e-60
BMP3	2.98393	1.3e-06
BMP4	-3.2909	7.77e-16
BMP5	-4.96498	1.74e-28
BMP6	-4.78617	1.05e-36
BMPR1B	2.05873	2.54e-37
BNC1	-9.01563	2.42e-13
BOC	2.74606	0
BOP1	-2.09606	5.63e-194
BPI	4.40561	0.0426371
BPIFC	6.13347	5.42e-05
BRINP1	6.19835	2.02e-103
BRINP2	9.50859	5.37e-129
BRINP3	11.1949	1.84e-20
BRSK1	2.44601	0
BRSK2	5.01884	6.66e-91
BSN	3.92766	0
BST1	-2.56062	8.71e-14
BSX	5.8253	3.14e-05
BTBD8	2.94613	2.01e-70
BTK	-4.374	0.0339301
BTN3A1	2.73398	5.21e-49
BTNL2	4.64848	0.0259707
BTNL9	4.05041	0.00538218
C10orf67	4.57971	8.13e-13
C11orf65	-2.22753	0.00366336
C11orf87	5.07506	4.53e-29
C11orf96	-2.7651	9.59e-07
C13orf46	-2.52973	0.0069772
C14orf132	3.27319	0
C15orf39	-2.05385	5.14e-66
C15orf62	2.88792	3.01e-05
C15orf65	2.0154	6.76e-05
C16orf74	-4.8218	3.99e-06
C16orf89	-5.07961	0.00401301
C16orf92	6.77501	2.02e-06
C17orf100	2.44331	2.36e-35
C17orf50	7.24121	7.41e-08
C19orf71	2.81343	1.66e-19
C19orf85	7.17434	2.1e-08
C1GALT1C1L	-3.8293	0.00675819
C1QL1	2.0151	9.61e-09
C1QL3	3.59311	0.000142202
C1QTNF2	3.56067	6.3e-07
C1QTNF9	3.26724	0.0385129
C1QTNF9B	5.32163	0.00189535
C1R	2.35487	5.4e-26
C1RL	2.46125	5.08e-160
C1orf115	3.02668	5.62e-37
C1orf116	-4.01178	3.91e-05
C1orf141	5.02014	0.00551175
C20orf202	2.89238	0.0290652
C20orf203	3.8412	0.000338283
C21orf62	10.9704	5.87e-20
C22orf42	10.8296	1.9e-19
C2CD4C	2.65543	2.84e-138
C2CD4D	2.73473	0.0244577
C2orf15	5.4145	9.39e-53
C2orf16	4.66204	0.0233235
C2orf73	3.41013	0.0274074
C2orf80	4.45088	3.42e-05
C2orf81	2.07524	6.47e-46
C3orf22	3.37089	0.0338598
C3orf52	-3.84188	1.75e-37
C4orf45	3.80045	0.0405117
C5AR1	-2.90477	1.38e-06
C5orf49	3.95282	3.94e-41
C5orf63	3.43476	0.000912857
C6orf118	2.7361	5.05e-55
C8orf34	-3.20196	0.00133872
C8orf88	-2.56156	7.28e-16
C9orf24	2.44612	9.11e-08
C9orf64	7.46781	3.47e-09
CA10	2.95394	0.0142763
CA11	2.71516	4.86e-128
CA2	2.15844	1.04e-76
CA8	2.12393	1.99e-10
CABP1	-5.46799	2.94e-08
CABP7	6.37536	1.11e-23
CABS1	-2.68131	0.000186277
CACFD1	2.35955	3.55e-168
CACNA1B	3.92064	1.38e-172
CACNA1E	7.88116	9.63e-287
CACNA1F	3.31184	2.52e-05
CACNA1G	5.22166	3.66e-142
CACNA1I	2.6557	5.63e-08
CACNA2D1	4.72777	0
CACNA2D2	2.21931	5.69e-124
CACNA2D3	3.35013	9.02e-08
CACNA2D4	-2.34094	5.81e-05
CACNB1	2.18431	2.4e-110
CACNG1	4.10149	0.00346411
CACNG2	6.35058	1.72e-05
CACNG4	5.23881	3.19e-76
CACNG5	6.53126	7.74e-07
CACNG6	2.76587	0.000284197
CACNG8	4.54577	0
CADM2	3.08104	8.36e-23
CADM3	2.67698	4.97e-256
CADPS	4.2481	3.22e-49
CADPS2	3.88862	7.44e-285
CALB1	5.05659	1.06e-35
CALD1	-2.19343	3.31e-150
CALHM5	-2.08299	1.86e-08
CALHM6	-4.48985	2.35e-05
CALY	5.20872	4.68e-43
CAMK1D	3.5511	0
CAMK1G	2.69736	1.15e-36
CAMK2A	4.83397	4.85e-117
CAMK2B	6.78859	7.77e-86
CAMK2N2	3.24065	1.22e-110
CAMK4	3.63182	1.37e-212
CAMSAP3	2.96483	2.8e-221
CAPG	-4.83439	1.48e-50
CAPN14	2.39561	0.000378714
CAPN6	2.46358	5.82e-146
CAPS	2.12005	2.99e-17
CAPS2	3.02322	5.71e-27
CARD10	-2.64604	1.75e-47
CARD11	-4.47789	9.98e-23
CARF	2.27168	7.4e-57
CARMIL2	2.00701	7.08e-15
CARMIL3	4.04134	1.05e-179
CASP10	-3.53204	3.14e-11
CASP8	-5.12347	5.43e-40
CASTOR1	-2.02703	1.99e-13
CASZ1	2.77331	1.48e-75
CATSPER4	-3.18169	0.0448169
CATSPERG	3.87677	1.09e-25
CAV1	-3.47188	1.66e-16
CAV2	-2.45593	1.91e-06
CAVIN1	-2.73951	1.49e-08
CAVIN2	2.88317	0.00247084
CAVIN3	-2.71031	2.34e-78
CBFA2T3	2.12047	2.67e-46
CBS	-2.51541	7.43e-12
CBX8	2.41804	1.1e-137
CC2D2B	-2.5811	0.0189303
CCBE1	-5.96694	5.21e-35
CCDC141	2.96812	2.85e-12
CCDC144A	-6.7913	1.58e-07
CCDC158	4.87882	0.00163499
CCDC169	-5.31919	1.73e-20
CCDC175	4.5566	2.8e-08
CCDC177	2.25983	8.99e-95
CCDC178	3.46668	4.5e-06
CCDC180	3.49011	1.28e-08
CCDC183	2.19111	1.26e-14
CCDC184	5.05346	0
CCDC187	3.70239	0.0208378
CCDC188	5.84387	3.32e-27
CCDC191	2.06081	1.49e-61
CCDC198	4.02728	1.2e-15
CCDC30	4.23687	1.14e-153
CCDC33	3.05401	4.01e-09
CCDC40	2.22879	2.03e-103
CCDC60	2.07831	2.15e-12
CCDC65	3.06039	3.97e-19
CCDC7	2.00538	7.77e-06
CCDC85A	3.94346	9.17e-59
CCDC86	-2.73076	2.47e-225
CCDC92	2.5214	7.35e-191
CCDC92B	3.93404	9.6e-26
CCDC96	2.34821	3.59e-29
CCDC9B	-2.76559	0.0112935
CCKBR	-2.00707	2.33e-09
CCL2	-3.30477	3.89e-52
CCL27	2.27686	0.00695147
CCL3L3	-4.25343	0.0456954
CCM2L	-3.49746	5.38e-18
CCN2	-2.23598	2.12e-12
CCN3	2.88902	0.000138047
CCNA1	8.74723	1.78e-24
CCND3	-2.23041	2.25e-125
CCNE1	-2.24368	1.41e-102
CCNF	-2.11624	3.76e-192
CCNO	4.06412	8.79e-05
CCRL2	-4.47806	0.0243284
CCSER1	7.17528	1.72e-68
CCT6B	2.14158	1.54e-22
CD163	2.87742	0.0102485
CD177	5.92403	0.0001632
CD19	5.43952	0.00171779
CD247	-7.6152	1.21e-09
CD248	-4.92003	5.2e-35
CD34	-2.07728	6.36e-05
CD40	-2.81392	1.87e-40
CD44	-3.7366	1.72e-21
CD52	-4.8144	0.00267725
CD79B	-6.68834	1.5e-13
CD8A	4.97592	9.4e-19
CD9	5.51452	9.61e-40
CD93	-3.78932	6.07e-08
CDC42BPG	-3.17911	6.46e-39
CDC42EP1	-3.59504	2.57e-137
CDC6	-2.68596	5e-289
CDCA2	-2.06298	5.7e-197
CDCA7	-2.46464	1.44e-203
CDCP1	-2.87921	2.78e-05
CDH1	-4.55488	1.76e-20
CDH10	4.69123	0
CDH11	-2.96319	1.62e-291
CDH12	9.74246	1.69e-30
CDH13	-3.15181	3.12e-46
CDH15	-5.22788	0.00215368
CDH18	2.14193	1.32e-18
CDH19	-3.78144	1.15e-07
CDH20	4.50182	0
CDH6	-6.55427	0
CDH8	-3.88132	7.49e-75
CDH9	2.24676	0.00223226
CDHR2	2.94771	0.000202737
CDK15	-6.13021	4.73e-05
CDK20	2.25961	8.7e-94
CDK5R1	3.21101	0
CDK5R2	5.98636	4.9e-163
CDKL2	6.45742	1.95e-72
CDKL5	2.0631	6.59e-69
CDKN1A	-4.41415	0
CDKN1C	2.96788	0
CDKN2D	3.43809	9.31e-139
CDO1	2.86935	2.91e-218
CDR2	-2.05097	1e-84
CDS1	2.0933	4.01e-23
CDX1	-3.72903	2.44e-05
CEACAM1	-3.37571	0.0302572
CEACAM6	-5.47717	0.000822413
CEBPB	-3.56721	7.6e-95
CELF3	7.46474	0
CELF4	7.66127	8.73e-168
CELF5	4.56069	0
CELF6	6.2843	1.16e-163
CEND1	5.35477	3.41e-105
CEP170B	2.62805	0
CEP19	2.30213	5.96e-65
CEP55	-2.06234	6.83e-154
CER1	-6.2015	2.49e-05
CERCAM	-2.95634	1.93e-33
CERKL	2.98541	0.000599854
CES4A	6.10538	2.87e-33
CFAP100	4.39301	4.06e-23
CFAP141	4.62509	0.0200473
CFAP206	3.18885	1.68e-32
CFAP251	2.6506	1.61e-67
CFAP276	6.91	6e-07
CFAP43	2.21792	8.46e-11
CFAP47	4.20866	1.01e-16
CFAP52	6.19658	4.65e-08
CFAP54	3.81412	4.07e-29
CFAP57	2.69193	4.94e-10
CFAP58	-3.39749	1.04e-05
CFAP61	2.42189	1.64e-06
CFAP65	2.41732	1.35e-14
CFAP74	4.00609	7.09e-09
CFAP77	-2.07897	3.23e-10
CFAP91	2.28462	5.78e-64
CFB	2.26632	0.032471
CFH	4.73837	0.00265629
CFI	5.25404	0.00247653
CFTR	-4.07794	4.54e-05
CGNL1	-3.11357	7.17e-48
CHAC1	-2.13777	1.87e-28
CHAT	6.68177	4.45e-07
CHCHD10	-2.05647	9.95e-78
CHCHD2	10.6883	8.53e-19
CHD3	2.72626	0
CHD5	3.22164	2.43e-28
CHDH	-3.30344	1.75e-41
CHEK2	-2.14188	7.63e-94
CHGA	6.51211	4.63e-152
CHGB	3.44155	3.77e-173
CHI3L1	-8.30915	6.38e-11
CHL1	7.13985	8.89e-83
CHN2	4.72896	0
CHODL	6.25168	2.03e-158
CHRM2	6.12464	5.47e-05
CHRM3	2.29619	2e-08
CHRNA1	6.93042	5.92e-07
CHRNA2	4.43043	0.00751748
CHRNA3	5.54547	1.65e-38
CHRNA4	7.05806	2.25e-66
CHRNA9	-4.72385	3.04e-09
CHRNB2	3.2559	4.68e-219
CHRNB3	4.38599	0.0359721
CHRNB4	6.6982	1.5e-152
CHRNG	3.58522	0.0185103
CHST1	2.50132	2.18e-34
CHST4	-4.24491	0.045313
CHST8	3.3015	3.78e-47
CHST9	2.812	2.59e-16
CILP	3.18415	4.87e-07
CKMT2	3.71052	0.000430283
CKS1B	-2.2878	2.33e-287
CLCA2	-4.3237	0.00969513
CLCF1	-3.24522	2.31e-21
CLCNKB	3.181	6.02e-11
CLDN23	-2.70672	9.46e-11
CLDN3	4.61401	1.31e-35
CLDN5	4.03048	2.58e-09
CLDN7	-4.77605	3.44e-06
CLEC11A	-2.74265	2.81e-97
CLEC19A	-2.39597	0.000205313
CLEC2L	3.3315	2.76e-05
CLEC4D	-3.81733	0.00690717
CLEC4F	5.56714	0.000947889
CLIC2	2.96233	1.86e-06
CLIC6	-3.86426	2.17e-32
CLIP3	3.05313	0
CLIP4	2.08002	2.47e-16
CLMP	-3.23628	6.09e-87
CLSTN3	3.37718	0
CLUL1	6.55518	6.83e-21
CLVS1	2.36991	8.29e-36
CLVS2	5.60428	3.52e-173
CLYBL	2.43763	1.54e-52
CMKLR1	-3.34926	1.2e-09
CMPK2	5.15378	8.13e-13
CMTM7	-3.25624	4.41e-148
CNGA3	9.59436	1.46e-29
CNGA4	2.05445	0.00518723
CNGB1	10.9031	6.3e-26
CNIH2	2.86247	0
CNMD	-3.39639	2.87e-11
CNN1	-2.77467	9.98e-33
CNPY1	6.1927	5.34e-05
CNR1	8.18324	0
CNTN1	4.18247	6.39e-74
CNTN2	6.247	0
CNTN3	6.36743	1.32e-25
CNTN4	3.67383	5.11e-165
CNTN5	5.74642	2.16e-12
CNTN6	-2.08703	1.13e-22
CNTNAP4	6.81174	3.57e-77
CNTNAP5	2.70608	2.24e-07
COA7	-2.0232	3.75e-100
COBL	2.76666	2.92e-06
COL13A1	-4.84942	1.63e-80
COL15A1	4.25555	9.48e-14
COL17A1	-2.18462	0.00013555
COL18A1	-3.74686	0
COL1A1	-3.34163	0
COL1A2	-2.61235	1.04e-235
COL22A1	3.98915	3.13e-42
COL23A1	-5.27624	1.17e-31
COL24A1	2.54752	3.3e-06
COL28A1	3.84276	9.18e-13
COL5A1	-2.36676	6.98e-34
COL5A2	2.0049	1.28e-124
COL5A3	-3.19852	3.41e-17
COL8A2	5.11126	0.00393215
COLCA2	4.72709	4.11e-23
COLEC10	4.62524	0.0205031
COLEC12	-3.69282	1.86e-198
CORO2A	-2.32313	1.48e-47
CORO2B	2.08458	2.62e-95
CP	-4.0438	2.74e-06
CPEB2	2.18174	3.98e-52
CPEB3	2.66018	7.29e-25
CPEB4	2.14167	1.79e-94
CPED1	-5.1374	2.95e-41
CPLX1	4.82427	2.79e-16
CPLX2	7.58569	5.98e-275
CPM	-9.4427	2.42e-18
CPN1	-4.48706	0.0246694
CPNE4	7.78421	4.52e-49
CPNE7	-2.4028	1.34e-06
CPNE9	3.01819	1.49e-27
CPVL	-2.31641	7.05e-80
CPXM2	5.69778	1.88e-69
CPZ	-7.08072	3.35e-08
CR1	2.71006	0.00341786
CRABP2	-2.21691	5.87e-114
CRACDL	2.94767	1.85e-07
CRACR2A	-2.90417	4.15e-12
CRB1	3.57533	0.000410534
CREB3L1	-5.72635	4.07e-66
CREG2	3.80958	0.0414922
CRHR1	5.02212	5.23e-05
CRHR2	6.78033	3.67e-14
CRIP2	3.24222	2.35e-57
CRISPLD2	-2.80089	6.82e-08
CRLF1	-7.27885	4.73e-62
CRMP1	2.01064	4.08e-232
CRYAB	-5.33776	2.55e-14
CRYBA1	-2.0726	0.000246396
CRYBA4	-5.08467	0.00120918
CRYBB1	-4.36624	0.0348418
CRYBG2	-4.76292	1.43e-141
CRYGD	2.02111	0.00163316
CSDC2	4.12098	9.7e-98
CSF1	-2.05656	5.04e-47
CSF1R	-5.49218	0.000145526
CSMD1	6.32956	1.55e-15
CSMD3	5.07054	3.66e-14
CSPG5	3.52439	1.43e-67
CSRNP3	3.72937	1.89e-85
CSTA	-4.45238	0.0318418
CTIF	2.18496	1.11e-192
CTNND2	3.07344	0
CTSH	-2.04938	1.73e-21
CTSV	-3.05169	2.77e-57
CTXN2	2.09434	0.00471189
CUX2	2.55966	4.42e-79
CXCL1	-3.28847	0.00126732
CXCL14	-5.62193	2.82e-51
CXCL3	-2.10676	0.04259
CXCL5	-2.58698	0.00948451
CXCL8	-5.78498	0.000246039
CXCR2	-6.40487	9.28e-06
CYB5D2	2.38255	1.14e-111
CYBB	3.14804	0.000746284
CYBRD1	-2.20466	2.29e-29
CYP1A1	-7.32832	2.68e-36
CYP21A2	3.18411	0.0058844
CYP26B1	3.70029	2.41e-14
CYP27A1	2.81784	2.55e-51
CYP2E1	3.01028	0.00177581
CYP2S1	-3.35912	1.91e-42
CYP46A1	2.80931	1.19e-39
CYP4F2	4.85924	0.0136446
CYP4V2	4.12353	3.04e-165
CYTL1	-4.65971	1.07e-29
DAAM2	-4.14865	9.46e-143
DACH1	2.14666	1.26e-75
DACH2	6.22996	2.03e-68
DAZL	4.64207	0.0179522
DBX1	-7.28383	1.8e-11
DCAF12L1	-2.09108	1.42e-05
DCAF4	-2.35168	7.89e-28
DCC	8.64279	0
DCDC1	3.0569	9.65e-48
DCLK1	6.12876	0
DCLK2	4.88957	0
DCLK3	3.81341	0.000145957
DCT	3.53328	1.07e-06
DCX	7.79241	8.91e-251
DDC	8.10559	1.51e-59
DDIAS	-2.83859	1.26e-213
DDR1	2.00286	0
DDR2	-2.22812	4.5e-150
DDX21	-2.29663	0
DENND6B	4.62538	0
DEPDC1	-2.19492	3.25e-119
DES	-3.3033	0.00276192
DGAT2	-3.59929	5.59e-21
DGCR6	2.56602	1.07e-21
DGKG	-3.5289	4.57e-05
DGKI	4.21511	3.93e-77
DHRS3	-6.30944	2.4e-06
DHX37	-2.37372	2.73e-127
DIAPH2	-2.89268	2.8e-38
DIAPH3	-2.33364	5.11e-107
DIO3	4.23675	1.97e-111
DIPK1C	-3.2586	1.39e-06
DIRAS1	3.47688	0
DIRAS2	7.46058	1.04e-22
DISP2	5.57961	7.74e-126
DISP3	2.24059	4.91e-64
DKK1	-7.73668	6.55e-42
DKKL1	2.30565	4.22e-28
DLC1	-4.9644	8.89e-63
DLG2	3.81081	9.44e-279
DLGAP2	2.59393	5.24e-07
DLGAP3	2.57928	3.5e-50
DLL3	4.98447	0
DLL4	3.62819	2.1e-11
DLX1	-2.62944	2.72e-29
DLX2	-2.75309	3.79e-18
DLX5	-4.2921	2.69e-08
DLX6	-2.2766	0.037918
DMBX1	-3.36489	0.0001326
DMC1	-2.07077	3.15e-23
DMRT3	-8.13564	5.61e-11
DMRTA1	-2.3878	7.77e-136
DMRTA2	4.53943	3.45e-254
DMRTC1	4.83901	0.0102469
DMTN	6.11699	5.93e-99
DNAAF3	3.99846	6.8e-145
DNAAF4	2.19846	0.00199127
DNAAF8	2.58742	0.00259516
DNAAF9	2.76656	0
DNAH11	5.29939	1.74e-97
DNAH12	5.83358	6.87e-13
DNAH2	5.27487	3.36e-12
DNAH3	-2.40624	0.035511
DNAH6	2.28014	1.9e-36
DNAH7	5.72682	2.69e-41
DNAH9	2.86826	5.02e-39
DNAI1	5.02977	2.5e-45
DNAI3	2.05316	4.42e-07
DNAI7	3.9968	9.94e-14
DNAJA4	3.01324	1.64e-145
DNAJB13	2.07324	0.000140768
DNAJC22	-2.73887	0.000234744
DNAJC3	-2.51078	6.74e-113
DNAJC6	2.45776	3.96e-120
DNASE2B	3.89753	0.0346916
DNER	9.60324	4.91e-277
DNM3	2.37599	9.42e-24
DOC2B	3.7101	2.33e-75
DOCK3	2.59228	7.97e-287
DOCK6	-2.89367	1.45e-222
DOCK8	-4.15391	2.34e-112
DOK6	2.99912	6.42e-98
DOP1B	2.01073	9.98e-81
DPF3	4.1554	2.57e-49
DPP10	2.25567	1.02e-23
DPP6	4.14196	4.25e-125
DPYS	-2.90921	0.0110282
DPYSL3	2.72284	0
DRAM1	-2.30441	4.85e-35
DRC1	4.81419	3.77e-27
DRC3	3.42842	5.58e-39
DRD1	5.37275	0.000510636
DRD2	4.74644	1.12e-60
DRGX	-4.70069	0.0151208
DRICH1	2.61681	1.85e-09
DSCAM	5.66692	1.76e-14
DSCAML1	2.56134	0.00437028
DSCC1	-2.01697	3.04e-88
DSP	-2.04833	3.87e-140
DTL	-2.13891	5.54e-294
DTNA	3.39112	0
DUOX1	3.20228	0.0025958
DUOXA1	4.8362	0.0101687
DUSP13	-6.78517	1.04e-06
DUSP18	2.67891	2.87e-81
DUSP2	-3.91498	1.89e-11
DUSP23	-2.08203	1.55e-30
DUSP26	5.9864	5.96e-93
DUSP5	-2.52303	1.63e-14
DUSP8	5.37886	0
DYNC1I1	4.1607	1.16e-91
DYNLRB2	5.66517	3.83e-09
DYSF	-3.84371	4.58e-45
EBF3	3.80388	4.2e-106
EBF4	4.45464	2.95e-105
EBI3	-4.14847	0.00258767
ECEL1	7.22186	5.13e-75
ECM1	-2.93024	3.96e-56
ECM2	2.8414	6.97e-05
ECSCR	-7.85957	1.02e-09
EDA2R	-2.44192	1.2e-67
EDARADD	-4.47855	4.34e-16
EDN1	-3.4761	4e-38
EDNRA	-4.74246	1.48e-285
EDNRB	2.61519	2.32e-27
EEF1A2	7.30451	1.64e-253
EEF1AKMT4	-2.45873	5.04e-08
EEF2K	-2.16751	1.71e-83
EFCAB12	2.89238	2.28e-42
EFCAB13	2.29777	5.94e-06
EFCC1	2.88764	1.45e-18
EFEMP1	3.00495	8.84e-120
EFEMP2	-3.82334	1.18e-151
EFHD1	-3.40485	6.09e-37
EFNA1	-2.22151	1.27e-12
EFNA3	2.06699	2.16e-36
EFNB2	-3.33393	2.61e-89
EFNB3	2.44525	3.42e-290
EGFL7	-3.83569	1.65e-162
EGFLAM	-3.09956	2.9e-11
EGLN3	-6.18568	4.21e-128
EHD2	-3.08712	5.16e-49
EHF	-4.34659	0.0362301
EIF4E3	3.07247	8.65e-205
EIF4EBP1	-3.84855	0
EIF5A	-2.1116	5.62e-296
EIF5AL1	-2.54222	1.23e-61
ELAPOR1	4.00082	1.53e-78
ELAPOR2	4.81167	1.27e-107
ELAVL2	3.03021	2.56e-255
ELAVL3	8.57903	0
ELAVL4	5.35627	0
ELF4	-3.13239	3.3e-26
ELK3	-5.62768	0
ELMOD1	3.88536	2.83e-07
ELN	5.11852	1.44e-242
ELOVL1	-2.24227	2.97e-63
ELOVL3	-4.30147	0.00136573
EMILIN1	-3.47701	0
EMILIN2	-4.07848	2.08e-55
EMILIN3	2.52927	1.73e-82
EML5	2.9586	8.5e-44
EMP1	-4.09074	1.63e-18
EMX1	5.60416	1.77e-53
EN2	4.53292	0.000679049
ENDOD1	-3.57821	6.13e-189
ENG	-4.08202	5.69e-12
ENKUR	4.01559	3.23e-32
ENO1	-2.94705	0
ENO4	3.26955	7.6e-44
ENPP1	-2.29759	1.61e-12
ENPP6	4.93388	0.00736764
ENTPD3	3.15887	0.0213154
ENTPD8	3.22236	0.0150553
EOGT	-3.32786	6.24e-133
EOMES	14.286	3.51e-33
EPAS1	-2.35157	1.13e-08
EPB41L2	-3.12376	0
EPB41L3	3.68956	0
EPHA10	7.6059	3.22e-40
EPHA3	8.37436	3.84e-83
EPHA5	6.32701	2.83e-15
EPHA6	6.54311	1.01e-129
EPHA7	-2.08149	1.25e-82
EPHA8	5.13336	3.09e-07
EPN3	-3.15948	0.0479971
EPS8L1	2.112	6.9e-47
ERBB3	-5.09896	4.35e-71
ERBB4	4.34876	1.48e-46
ERC2	2.81539	9.97e-106
ERG	-4.30248	2.06e-11
ERICH3	3.7128	0.00380664
ERICH5	4.06821	5.73e-06
ERICH6B	3.37626	0.0135603
ERMN	-5.43111	4.14e-06
ERP27	-4.08196	0.0215016
ERV3-1	2.04497	1.51e-126
ERVH48-1	-6.8781	1.7e-07
ERVK3-1	5.28453	0.00239247
ERVMER34-1	-2.91305	7.16e-21
ESAM	-4.90119	5.34e-13
ESRP1	-2.58608	5.68e-06
ESRRB	-2.50643	6.06e-08
ESX1	5.16702	0.00376084
ETS1	-6.90653	8.23e-111
ETV3L	-3.63092	1.29e-07
EVA1B	-4.3328	2.1e-173
EVA1C	-3.92151	5.4e-07
EXD3	2.27093	1.88e-47
EXO1	-2.3796	5.67e-160
EXOC3L1	-4.8131	6.94e-25
EXOC3L2	-7.24656	2.33e-37
EXOSC5	-2.04571	1.9e-53
EXPH5	2.3689	1.71e-12
EXTL1	2.62026	1.17e-33
EYA1	-4.43649	2.85e-50
EYA4	5.4619	2.58e-108
EZHIP	3.72011	0.00193369
F2RL2	-4.20186	3.7e-87
FAAH	2.45993	2.37e-27
FAAH2	2.60708	6.48e-19
FABP4	-4.8618	0.00794667
FABP5	-2.72776	2.55e-189
FAIM2	4.25648	3.46e-121
FAM107A	-3.64276	1.85e-31
FAM110C	5.73083	5.59e-15
FAM110D	-3.25299	5.91e-28
FAM111A	2.96379	2.83e-187
FAM124A	2.09686	8.44e-58
FAM131B	2.95193	1.02e-274
FAM133A	2.32533	2.01e-07
FAM135B	5.8337	2.78e-37
FAM13C	3.61016	4.5e-149
FAM149A	2.18938	4.4e-15
FAM161B	2.53491	3.22e-59
FAM162B	-4.58734	0.00522489
FAM167A	2.57612	2.13e-141
FAM178B	-3.42246	0.00137193
FAM181A	3.54011	1.98e-38
FAM184A	2.62303	9.08e-53
FAM20C	4.73618	0
FAM214A	3.07162	2.45e-269
FAM219A	2.30689	2.18e-220
FAM221B	4.7914	5.35e-16
FAM227A	2.5938	8.1e-142
FAM228A	2.04296	0.0132046
FAM229A	2.47805	5.33e-23
FAM241B	2.62056	4.81e-152
FAM24B	5.40785	0.00129802
FAM43A	2.33518	2.43e-30
FAM43B	3.00621	3.94e-23
FAM71F1	-4.54327	1.31e-10
FAM71F2	2.89832	2.77e-31
FAM72A	-2.32024	2.18e-21
FAM72B	-2.3236	2.34e-31
FAM72D	-2.55038	1.35e-17
FAM83B	-3.15912	0.00531774
FAM83G	-2.68285	1.01e-97
FANCD2OS	-5.41181	0.00202454
FANK1	2.40109	2.36e-36
FAP	-2.96209	0.0441521
FAS	-3.74534	2.84e-36
FASN	-2.04054	0
FAXC	2.03436	1.53e-89
FBLL1	3.08251	1.97e-51
FBLN2	-2.06809	4.28e-52
FBLN5	4.12135	1.58e-38
FBN2	-2.51358	3.73e-279
FBXL16	6.02177	1.27e-225
FBXL2	2.2509	2.51e-69
FBXO15	2.17924	8.1e-26
FBXO17	-4.6317	9.02e-147
FBXO25	2.36045	6.42e-101
FCRL3	5.75933	0.000289477
FDXR	-2.50768	3.39e-83
FER1L5	2.77229	8.33e-34
FER1L6	3.49587	0.000224552
FERMT1	-2.99639	1.06e-05
FEV	4.75313	0.0129443
FEZF1	4.89612	1.74e-138
FEZF2	3.47479	2.63e-239
FFAR4	-4.69935	0.0184022
FGD5	-3.21105	1.55e-143
FGF1	-3.9529	2.16e-09
FGF10	-3.50042	1.88e-10
FGF13	2.45062	5.16e-147
FGF14	3.78357	6.35e-55
FGF17	5.63749	3.2e-57
FGF18	2.92207	3.19e-09
FGF19	7.19185	5.7e-26
FGF23	-3.39503	0.00671441
FGF7	6.46437	6.93e-09
FGF9	2.84392	5.34e-58
FGFR2	-8.04873	2.12e-152
FGFR3	-6.17732	1.45e-234
FGFR4	-4.23698	2.4e-141
FGFRL1	-2.6685	4.3e-147
FGL2	5.01235	0.00606707
FHL2	-3.29826	1.18e-59
FIBCD1	-3.3008	1.61e-11
FKBP4	-2.47333	0
FKBP5	-2.72313	0
FLI1	-5.28652	1.47e-55
FLNC	-6.05088	1.58e-196
FLRT1	3.37795	3.08e-62
FLT4	-2.1666	5.92e-37
FMN2	4.11185	1.25e-231
FMNL1	3.72455	2.42e-49
FMO1	6.16569	5.94e-05
FNDC1	-2.83039	0.000166584
FNDC11	3.32203	2.52e-27
FNDC4	2.82392	4.07e-118
FNDC7	-6.23048	3.77e-06
FNDC9	7.88642	1.44e-13
FOLH1	10.7847	4.11e-19
FOLR1	-3.09822	5.94e-18
FOSB	-2.42658	0.0135681
FOSL1	-4.20569	1.39e-31
FOXA3	-6.72682	5.96e-14
FOXC1	-2.68897	8.08e-53
FOXC2	-4.31513	4.17e-26
FOXD2	-10.5078	3.87e-18
FOXD3	-6.79464	1.73e-07
FOXD4	4.21954	1.75e-13
FOXD4L1	3.10374	0.000361969
FOXD4L3	3.80029	0.039921
FOXE3	-6.80397	9.99e-27
FOXG1	5.36643	0
FOXH1	4.89847	0.000157134
FOXI2	-4.88982	0.0110306
FOXL1	-6.9203	2.19e-14
FOXN4	5.42584	2.52e-59
FOXO1	-2.51908	2.28e-55
FOXP2	2.95626	2.38e-58
FOXS1	-5.65925	6.94e-07
FREM1	-4.03133	1.11e-112
FREM3	6.47835	1.12e-05
FRK	-2.08524	0.0255395
FRMD6	-2.74767	5.22e-148
FRMPD1	2.04853	0.0127092
FRMPD2	-2.97244	9.52e-07
FRY	3.35347	3.15e-156
FRZB	2.06236	2.8e-27
FSCN2	4.26135	1.45e-21
FSD1L	2.50536	1.44e-68
FSIP2	6.72488	3.39e-156
FST	-7.74954	0
FSTL5	8.54927	9.99e-103
FTCDNL1	-5.29828	0.000292787
FTL	-2.59469	0
FUOM	-2.19872	2.36e-16
FUT9	4.03555	1.81e-41
FXYD3	-3.40731	0.031956
FXYD5	-7.92057	3.36e-62
FXYD7	6.94185	6.37e-10
FYB2	3.44673	3.76e-09
FZD1	2.13634	1.34e-106
FZD10	-3.83627	1.31e-23
FZD5	2.87111	9.74e-79
FZD7	-2.96364	0
FZD8	3.40515	0
FZD9	-2.6414	6.47e-20
G0S2	-4.50257	6.29e-08
GAB3	-4.0328	0.000560422
GABBR2	4.59126	6.09e-58
GABRA1	7.20104	2.5e-08
GABRA3	3.3665	1.26e-96
GABRA4	5.24489	1.79e-05
GABRB1	4.99686	7.93e-18
GABRB2	2.68405	1.5e-08
GABRD	4.88556	3.39e-18
GABRG1	4.30518	0.0119056
GABRG2	6.51538	4.75e-31
GABRG3	2.42971	1.07e-47
GABRR1	4.02889	0.00807016
GAD1	-3.48495	6.69e-22
GADD45B	-2.40834	5.01e-11
GADD45G	6.26607	2.46e-128
GAL	-2.2196	0.00255544
GAL3ST4	2.48835	3.01e-118
GALNT12	3.67422	0
GALNT15	4.22144	0.00200942
GALNT16	2.59312	1.29e-149
GALNT17	-2.49112	3.54e-67
GALNT9	5.14057	7.23e-27
GALNTL6	5.30143	1.31e-16
GALP	6.09739	5.01e-11
GAP43	3.22988	0
GAREM1	3.10928	2.94e-277
GARNL3	2.88025	7.15e-80
GAS1	2.3076	2.47e-156
GAS2L1	-2.18596	5.68e-48
GASK1B	-3.66625	1.4e-15
GATA2	-5.25064	0.000559941
GATA3	-10.9457	8.63e-15
GATA6	3.65872	0.000698763
GBX2	-3.95981	2.17e-67
GCGR	-4.36229	0.033094
GCK	4.70393	1.66e-61
GCKR	3.70785	0.00173999
GCSAML	5.97946	2.06e-05
GCSH	-3.00664	2.53e-237
GDAP1	2.61325	0
GDAP1L1	5.35149	4.38e-286
GDF10	-3.18603	4.54e-05
GDF15	-3.74616	3.37e-44
GDF5	4.24457	5.33e-10
GDNF	5.95548	0.000122681
GDPD1	2.41238	1.4e-54
GDPD2	3.36508	2.69e-129
GFI1	4.73877	6.5e-31
GFRA1	-2.36127	1.26e-198
GFY	6.31338	5.76e-12
GGN	2.34653	4.09e-13
GHR	3.42616	6.94e-42
GHRH	4.17529	1.15e-07
GHRL	2.24082	0.0390916
GINS4	-2.10055	3.32e-192
GIPC2	4.60827	0.000495828
GIPC3	-5.33769	2.09e-12
GJA1	-3.57563	0
GJA10	-4.33865	0.0367975
GJA3	-5.16016	0.00276569
GJA5	-4.3862	1.24e-11
GJB7	-5.41197	0.0010419
GJD2	6.42136	9.8e-09
GKAP1	2.05512	3.49e-65
GLB1L2	2.27276	6.14e-53
GLI1	-4.74375	3.43e-14
GLIS1	-3.20587	0.0411636
GLRB	2.1863	2.72e-11
GLRX2	-3.04679	2.06e-33
GMDS	-2.04451	4.14e-39
GMFG	-4.29328	8.02e-05
GNAO1	4.13282	2.43e-295
GNAZ	2.16545	1.71e-140
GNB5	2.63675	1.64e-169
GNG12	-2.86028	1.16e-204
GNG2	2.34763	0
GNG3	5.45462	0
GNG4	3.65778	0
GNG8	4.26987	3.4e-192
GNGT2	-3.52481	0.0191284
GOLGA6L2	4.75649	0.0144104
GOLGA6L4	2.96253	1.45e-06
GOLGA7B	5.68838	1.66e-47
GOLGA8H	2.8075	7.11e-11
GOLGA8K	3.1304	0.0176752
GOLGA8N	3.09506	9.54e-06
GOLGA8O	4.97354	0.00119398
GOLGA8T	4.24257	0.000323001
GPAT3	-4.12506	0.0032349
GPATCH4	-2.68275	2.04e-207
GPC2	2.64278	0
GPC3	-2.17014	5.08e-279
GPER1	-2.32591	2.71e-05
GPM6A	7.573	0
GPR101	4.37025	0.00864063
GPR137C	2.8472	6.77e-102
GPR139	4.57348	0.0423805
GPR149	9.67154	3.48e-20
GPR153	2.56975	1.98e-288
GPR155	2.3021	3.44e-09
GPR173	2.14854	6.6e-140
GPR176	3.53962	0
GPR20	-5.53587	1.96e-16
GPR21	4.71938	1.29e-08
GPR22	5.01556	7.02e-05
GPR26	3.81249	0.0413452
GPR4	-6.23515	5.93e-06
GPR45	6.34274	7.15e-12
GPR6	10.0945	1.15e-16
GPR65	-4.43991	0.00691062
GPR68	4.20481	5.2e-22
GPR85	4.11842	1.05e-129
GPR87	-3.88913	0.0290652
GPRASP2	3.30776	0.026834
GPRIN2	6.70129	0
GPRIN3	3.0421	1.35e-17
GPSM3	-2.76252	1.09e-51
GPT	2.42903	0.000678709
GPX2	6.97313	8.01e-08
GRAMD2A	-3.44001	0.000561939
GRAP	-3.73986	5.45e-17
GRAP2	-6.67563	1.86e-06
GRB14	-3.60322	1.17e-38
GREM1	-6.97296	1.55e-41
GREM2	5.4406	2.7e-15
GRHL2	-3.58037	6.54e-06
GRHL3	-7.13685	5.98e-11
GRIA2	8.04293	9.53e-57
GRIA3	3.30057	7.17e-46
GRIA4	5.32362	3.29e-73
GRID2IP	2.98458	0.00188435
GRIK1	9.88139	2.81e-16
GRIK2	4.59952	7.38e-203
GRIN1	8.45683	6.03e-12
GRIN2C	5.92941	2.51e-38
GRIN3A	6.53573	2.76e-24
GRK1	2.39857	0.00146236
GRM1	5.59163	1.26e-92
GRM5	3.99608	1.22e-22
GRM7	10.2132	2.2e-17
GRM8	3.06805	1.87e-46
GRPR	-6.62789	2.78e-45
GSAP	2.17713	6.91e-06
GSC	-2.93593	0.0405549
GSDMD	-2.20955	1.84e-23
GSE1	2.42515	0
GSTA1	2.16227	0.00200242
GSTA4	2.0252	9.78e-159
GSTM2	2.26319	2.93e-100
GSTM3	2.74485	5.76e-155
GSTM5	-8.10673	2.3e-14
GSTT2B	-3.42305	7.62e-09
GTF2IRD2	4.02513	9.54e-68
GTF2IRD2B	2.61351	9.18e-71
GUCY2D	3.00734	0.000213056
GYPC	-2.22938	1.39e-64
H2AC12	-4.07135	0.00276547
H2AC15	2.96813	5.06e-06
H2AC16	-3.83095	0.0391981
H2AC18	3.9801	0.0255443
H2AC6	2.04535	1.22e-11
H2AC8	2.45317	5.08e-05
H2AW	3.70989	7.2e-46
H2BC21	5.73975	4.45e-292
H2BC5	3.2897	6.57e-58
H2BC6	-2.47488	0.0059789
H2BU1	6.14456	0.00010253
H3-7	2.7394	1.46e-05
H3C12	-2.86378	0.036979
H3C6	3.10278	1.64e-26
H3C7	-3.78411	0.00176714
H4-16	3.1107	0.00289382
H4C15	3.12086	0.0255096
HAAO	-2.29621	7.94e-13
HAPLN1	-4.52983	4.05e-125
HAPLN2	3.30891	3.14e-10
HAPLN3	-2.44923	1.15e-56
HAS1	2.25367	0.0495538
HAS2	-3.5134	4.55e-77
HCLS1	-4.30507	3.1e-08
HCN1	2.08124	0.000180945
HCN2	2.76992	1.01e-23
HCN4	2.88454	2.19e-116
HCRT	7.4227	5.72e-09
HCRTR2	5.98035	0.000100248
HDC	9.83668	6.27e-158
HEATR4	2.98848	0.000537188
HECW1	6.99212	9.76e-131
HERC5	-2.61362	1.89e-16
HES3	2.62621	0.00686807
HES5	3.83832	9.21e-190
HES6	2.43806	6.22e-237
HEY1	-4.73913	2.99e-200
HEY2	-4.20441	1.14e-38
HFE	3.64762	6.57e-18
HFM1	2.10761	4.33e-37
HGFAC	2.49403	2.59e-22
HHIP	-8.80988	8.64e-17
HID1	6.31158	1.26e-206
HIVEP2	2.94589	2.37e-119
HKDC1	-3.62614	0.00163844
HLA-B	2.10162	5.34e-25
HLA-C	3.61981	1.36e-116
HLA-DPA1	-2.42316	7.12e-08
HLA-DQB1	4.82423	0.0119261
HLA-DRB1	-4.56485	0.0249762
HLA-F	4.17373	0.00029156
HLF	2.48477	0.00389405
HMCN2	2.04557	0.000102262
HMGA1	-2.43138	0
HMGCLL1	5.30565	2.33e-44
HMMR	-2.22554	1e-232
HMOX1	-2.58277	9.89e-24
HNF4G	2.90997	0.00156161
HNMT	-3.48737	9.63e-72
HOOK1	2.47939	5.21e-50
HPCAL4	5.65041	8.33e-128
HPD	-4.21359	0.00204014
HPDL	-2.51099	1.41e-35
HPGD	-4.16477	0.000105157
HPSE2	4.88578	5.33e-79
HRH3	4.06742	6.6e-40
HRK	2.84779	2.62e-34
HS3ST1	5.64164	1.79e-29
HS3ST2	4.63294	3.68e-22
HS3ST3A1	-3.62469	3.61e-31
HS3ST3B1	-3.54471	7.88e-83
HS3ST5	4.49718	2.32e-14
HS6ST3	8.05432	1.03e-45
HSD11B1L	2.0808	4.91e-93
HSD11B2	3.70181	6.28e-65
HSD3B7	2.16405	7.53e-13
HSF4	5.48749	0.00111978
HSPA2	-2.01806	3.15e-17
HSPA4L	2.19395	1.11e-88
HSPB2	-3.8032	0.00768237
HSPB8	2.49596	1.75e-12
HSPE1	-2.02566	6.85e-122
HTATIP2	-4.65158	7.54e-76
HTR1A	3.46937	1.25e-05
HTR1D	2.02051	0.0143568
HTR1E	5.69859	0.000385508
HTR2A	3.67729	0.00323566
HTR2C	3.38551	3.79e-13
HTR3A	-5.67848	1.45e-06
HTR3B	3.98023	0.0253065
HTR7	-2.68163	0.040885
HTRA1	2.11324	6.95e-25
HTRA3	-7.43038	5.86e-44
HYDIN	2.95232	2.7e-103
ICA1L	2.25696	3.36e-109
ICAM1	-4.26769	8.74e-43
ICAM4	-4.73972	0.00336399
ID1	-3.26095	5.19e-148
ID3	-4.34957	4.9e-42
IDNK	2.52323	1.38e-34
IDUA	2.3585	6e-15
IER5L	-2.07399	1.18e-61
IFI16	-3.01437	2.2e-84
IFI44	7.52563	1.14e-08
IFI44L	10.4123	8.05e-18
IFI6	2.90213	3.41e-49
IFIH1	2.17037	6.27e-05
IFITM1	-4.72071	1.57e-71
IFNLR1	2.27416	3.99e-07
IGDCC3	-2.565	4.4e-185
IGF1	-3.69147	0.00321307
IGFALS	5.55423	0.000999218
IGFBP3	-2.22167	2.64e-15
IGFBP4	-4.0225	0
IGFBP5	2.14882	1.19e-30
IGFBP7	2.1925	7.72e-24
IGFBPL1	3.78473	0
IGLON5	3.36828	0
IGSF1	5.28483	3.69e-295
IGSF11	2.3292	2.8e-14
IKBIP	-2.22999	9.8e-119
IKBKE	-2.89563	2.2e-54
IKZF1	2.34323	1.14e-10
IL10RA	3.82307	0.000141192
IL11	-3.60884	2.46e-26
IL13RA2	2.55785	0.00547814
IL15	3.14999	0.00159878
IL17B	-3.40174	0.0295611
IL17RB	-2.20286	3.05e-08
IL17REL	2.5888	0.0139117
IL1A	-2.9077	0.000295419
IL1RAP	-3.60465	1.72e-18
IL21R	-6.55888	3.87e-43
IL27RA	-2.14011	7.05e-12
IL2RB	-6.2658	7.31e-42
IL31RA	-3.65577	0.0115815
IL34	4.64806	0.000383335
IL4R	-3.39538	6.75e-93
IL6R	-4.41001	9.65e-11
IMPG2	2.57325	8.06e-08
INA	4.04287	0
INAFM2	-2.26552	2.92e-88
INF2	-4.34266	0
INHA	3.54589	0.00026795
INHBA	2.85377	0.00218591
INHBB	8.59536	8.06e-12
INHBE	-5.87835	9.39e-24
INKA1	-3.61023	1.24e-42
INO80B	4.7831	1.35e-07
INPP5D	-2.73992	2.8e-48
INSC	-3.65015	2.08e-06
INSM1	9.89088	7.18e-120
INSM2	14.1878	1.04e-32
INSRR	3.17574	0.00572413
INSYN2B	4.07919	1.09e-38
IP6K3	-9.04151	2.9e-13
IQCA1L	-4.56821	0.00444307
IQCE	2.12081	1.75e-171
IQCN	5.37854	3.39e-67
IQUB	2.47667	4.99e-09
IRAK2	-2.07822	1.82e-05
IRF2BPL	2.49228	3.87e-194
IRF4	-3.52765	3.14e-08
IRF5	7.29004	5.56e-08
IRX3	-5.31573	9.55e-44
ISG20	-3.58491	7.46e-14
ISL1	2.12167	0.000558497
ISLR2	10.2824	0
ITGA1	-4.3897	8.73e-46
ITGA2	2.89335	1.62e-86
ITGA4	-4.23856	1.26e-156
ITGA5	-2.52606	2.81e-204
ITGA8	-2.52586	7.05e-40
ITGA9	-4.90778	9.31e-149
ITGAV	-2.41073	3.53e-191
ITGAX	-5.33859	0.00165329
ITGB2	-7.77479	2.02e-09
ITGB8	4.17588	4.52e-295
ITGBL1	5.50073	2.39e-08
ITIH3	-3.32999	0.000545607
ITPR1	-2.24064	1.34e-30
ITPR2	-4.99303	2.15e-132
ITPRIP	-3.19908	1.5e-136
ITPRIPL1	-2.24951	4.8e-28
IZUMO4	3.52324	4.36e-18
JADE2	-3.75123	4.15e-30
JAG1	-3.56071	0
JAKMIP1	2.49677	3.07e-12
JAM2	2.29455	1.33e-103
JAZF1	3.25715	9.84e-42
JCAD	-3.16872	2.65e-47
JDP2	-4.10882	3.06e-94
JHY	3.42629	2.76e-61
JPH1	-4.77088	3.81e-48
JPH2	-4.51843	3.71e-26
JPH4	2.82321	2.69e-247
JUN	2.78524	9.39e-24
KALRN	2.1666	6.74e-220
KANK2	-2.59014	0
KANTR	2.27623	4.81e-08
KATNAL1	2.48552	6.22e-204
KAZALD1	2.8441	1.28e-58
KCNA3	3.8866	2.28e-25
KCNAB3	2.31131	4.32e-23
KCNB1	4.33286	7.48e-293
KCNB2	3.53882	3.63e-40
KCNC1	4.60238	3.85e-199
KCNC2	8.92203	3.41e-13
KCND2	3.37928	1.16e-23
KCND3	3.78091	2.66e-15
KCNE3	-3.36167	6.13e-27
KCNE4	3.3517	0.00297278
KCNG1	-5.93598	3.07e-102
KCNG3	-3.26851	0.0105145
KCNH2	2.31581	5.01e-119
KCNH4	4.07995	2.01e-06
KCNH5	-2.15892	3.17e-08
KCNH7	4.94057	2.28e-36
KCNH8	5.32199	2.8e-131
KCNIP1	2.916	4.09e-19
KCNIP4	3.58962	1.01e-17
KCNJ11	3.90294	3.78e-77
KCNJ13	-3.21164	2.43e-05
KCNJ15	-4.93683	0.0061295
KCNJ2	-5.34009	1.05e-42
KCNJ3	2.37384	0.0457307
KCNJ6	3.60063	3.94e-17
KCNJ8	-2.24861	0.00421927
KCNJ9	8.72356	5.65e-32
KCNK1	5.82564	8.98e-32
KCNK3	6.13362	4.6e-21
KCNK5	-3.20877	2.8e-81
KCNK9	7.25242	4.98e-26
KCNMA1	3.62413	8.05e-64
KCNMB1	-2.19622	0.000417414
KCNMB2	5.4956	0.00013555
KCNMB4	2.20174	5.79e-117
KCNN1	5.43787	1.62e-246
KCNN3	2.53416	4.24e-50
KCNN4	-3.25711	0.0384814
KCNQ3	4.15609	6.22e-93
KCNQ5	5.52062	6.91e-28
KCNS1	-2.67026	0.00344991
KCNS2	6.4982	7.98e-06
KCTD4	5.90138	0.000168524
KCTD8	4.09481	4.99e-07
KDELR3	-2.40258	9.17e-19
KDR	-3.63827	0
KHDC3L	3.2527	0.0395536
KHDRBS2	2.07201	3.67e-33
KIAA0319	4.23188	5.97e-55
KIAA0895	3.43972	7.08e-253
KIAA0895L	2.50734	4.46e-238
KIAA1217	-2.3961	1.37e-152
KIAA1549L	2.3396	2.82e-171
KIAA2012	4.98689	0.00108714
KICS2	-2.10519	1.28e-13
KIDINS220	2.09805	0
KIF12	4.25771	1.94e-05
KIF19	2.52242	1.26e-16
KIF1A	2.40943	0
KIF20A	-2.05464	6.24e-191
KIF21B	2.97558	0
KIF5A	6.37821	0
KIFAP3	2.40445	1.54e-261
KIFC2	5.45898	9.62e-183
KIRREL2	3.5717	2.83e-82
KIRREL3	3.57256	8.02e-30
KISS1R	4.13613	4.22e-16
KITLG	3.43156	6.18e-212
KLF12	2.19121	5.56e-263
KLF15	-2.52631	1.52e-27
KLF17	-3.72305	0.0423903
KLF7	2.46433	5.56e-221
KLF8	4.50477	5.88e-42
KLHDC1	2.51025	2.04e-07
KLHDC7A	3.29267	2.27e-49
KLHDC8A	4.99513	0
KLHDC9	2.24406	2.05e-41
KLHL1	5.67107	3.53e-09
KLHL13	-2.94213	4.83e-64
KLHL24	2.48702	1.02e-153
KLHL29	2.73702	1.89e-167
KLHL31	3.15924	1.57e-09
KLHL32	3.01026	1.77e-17
KLHL35	5.54948	8.09e-56
KLHL4	5.49383	1.97e-86
KLK10	4.24118	0.00171298
KLK6	-2.89528	2.25e-08
KLKB1	4.53387	9.39e-07
KLRC3	-5.7279	0.000302741
KLRD1	5.16147	0.000827377
KLRG2	-3.24326	0.0094006
KNDC1	2.78974	3.23e-164
KRT17	-4.66296	0.0157248
KRT18	-4.32171	6.05e-152
KRT8	-3.75033	0
KRTAP5-1	6.14403	5.78e-05
KRTAP5-2	7.69282	4.26e-09
KSR2	6.08169	1.29e-114
KY	4.11749	6.39e-07
KYNU	-5.30177	0.00188917
L3MBTL4	5.3422	0.0017995
LACTB2	-2.50643	7.85e-39
LAD1	-4.89453	0.0013744
LAMB1	-4.5987	3.79e-159
LAMB2	2.05417	0
LAMB3	2.9751	4.39e-05
LAMP5	-5.07859	5e-09
LANCL3	3.38261	0.00247131
LAPTM5	-5.24534	2.05e-23
LARGE2	2.15861	1.4e-08
LAYN	-3.52867	2.71e-11
LCAT	-4.37077	5.54e-49
LCK	3.40924	0.0260529
LCN1	-5.00304	0.00555271
LCN12	2.27489	0.0172514
LCP1	-4.03096	8.31e-29
LCP2	-5.1234	0.00463074
LDHA	-3.21068	0
LDHD	2.62501	0.0427236
LDLRAD4	3.57361	6.99e-52
LEF1	-4.22929	0
LEMD1	3.23353	2.97e-77
LETM2	2.30214	1.07e-19
LGALS1	-3.15098	9.54e-138
LGALS3	-2.76759	1.88e-09
LGALS3BP	2.04196	3.49e-94
LGI1	-3.56327	0
LGSN	2.05788	0.000161598
LHFPL3	3.40969	0.00563405
LHFPL4	3.77111	2.03e-130
LHX1	10.9527	3.72e-26
LHX2	3.00623	0
LHX9	10.6694	9.23e-60
LIF	-3.36401	3.12e-14
LIMS2	2.43558	3.58e-23
LIMS4	-2.48962	0.00102842
LIN28A	-7.42555	0
LIN7A	3.11303	2.16e-134
LINGO2	6.73146	1.89e-141
LINGO3	4.75592	2.5e-15
LIPA	-2.01009	1.72e-157
LIPG	-2.2865	8.77e-89
LIPH	-4.43991	0.00688218
LIPJ	2.15562	5.89e-06
LITAF	-5.50245	0
LIX1	-5.29338	9.19e-220
LMO1	6.00146	7.68e-175
LMO2	3.17054	1.1e-152
LMOD3	-8.23817	8.73e-11
LMTK3	3.47143	1.32e-208
LMX1A	-4.09871	1.68e-05
LMX1B	-2.22206	0.000860984
LOC102723750	4.83982	7.83e-10
LOC102723996	-6.907	6.01e-07
LOC102724428	-4.82869	3.85e-34
LOC102724474	2.73847	0.0332135
LOC102724560	-4.57897	1.16e-08
LOC102724594	-3.01462	8.94e-05
LOC105369669	3.5397	0.00101859
LOC105371932	2.04496	2.95e-06
LOC105373057	5.22244	0.00382628
LOC105373989	6.94809	4.57e-07
LOC105377805	3.59109	1.21e-09
LOC107984124	2.32424	0.00689032
LOC107984590	-2.72324	4.84e-12
LOC107984638	2.67271	3.19e-33
LOC107985555	5.05944	0.0138915
LOC112268131	2.90288	2.53e-12
LOC389895	2.05926	2.29e-13
LOC400499	-2.77058	1.94e-08
LOC728392	2.692	0
LONRF2	6.36546	0
LOXL2	-2.66849	1.4e-171
LOXL4	-3.3646	3.45e-19
LPAR3	-4.06094	3.38e-05
LPAR6	-4.00743	3.95e-101
LPL	-3.44998	4.36e-96
LRATD1	2.31144	1.35e-44
LRCH2	2.4541	4.52e-89
LRFN1	2.39166	2.8e-75
LRG1	-3.26849	0.0111363
LRGUK	3.07979	5.32e-30
LRIG1	-2.58552	0
LRP11	2.10895	5.63e-88
LRP1B	4.34295	4.79e-29
LRP4	-3.92	8.53e-82
LRRC10B	2.10338	1.55e-26
LRRC15	-4.68969	0.0143202
LRRC17	2.17535	1.04e-133
LRRC23	2.11519	9.42e-24
LRRC24	2.87444	9.17e-54
LRRC26	3.21467	1.55e-11
LRRC32	-4.13251	1.66e-33
LRRC36	2.39832	0.025004
LRRC37A3	2.24506	6.12e-45
LRRC43	5.14009	9.52e-25
LRRC4C	4.29311	2.16e-90
LRRC53	4.61458	0.0239118
LRRC55	6.12699	0
LRRC61	-6.31678	2.18e-08
LRRC63	2.47485	0.0117333
LRRC69	-2.40702	0.0368808
LRRC7	5.61689	7.19e-23
LRRC73	3.77344	9.32e-28
LRRC74B	4.45376	0.00739081
LRRC9	2.19761	1.48e-13
LRRD1	3.61066	0.00372261
LRRIQ1	2.38992	9.6e-32
LRRN2	2.6882	1.84e-94
LRRN4	-2.04062	0.0237319
LRRTM2	7.60929	5.88e-45
LRRTM3	7.92945	1.08e-13
LRRTM4	3.14032	6.51e-32
LST1	-3.63124	0.0162672
LTB	-4.37269	6.28e-05
LTBP3	2.8146	1.22e-135
LTBR	-4.42688	1.02e-27
LTC4S	3.52208	7.95e-12
LUM	-4.72041	0
LUZP2	2.31806	7.48e-09
LY6H	6.26612	1.48e-58
LY6K	-5.48811	0.000964307
LYAR	-2.52633	8.32e-105
LYPD1	-3.74061	2.29e-106
LYPD3	3.32732	2.73e-05
LYRM9	2.31861	1.58e-41
LYSMD2	3.80806	2.57e-17
LYST	2.58443	1.1e-90
LYZ	4.21036	0.0147294
MAB21L1	6.53919	1.48e-24
MACROD2	2.7242	1.26e-29
MADCAM1	8.85212	2.58e-12
MAGEB17	-5.1712	2.17e-07
MAGEC3	6.14658	4.09e-05
MAGEL2	3.66251	3.54e-214
MAGI2	4.82193	3.26e-205
MAK16	-2.049	1.13e-110
MALL	-4.99495	7.12e-07
MAMDC2	-2.67826	5.93e-110
MAN2A1	-2.05401	2.68e-122
MANEAL	2.99024	9.18e-164
MANSC1	2.0094	4.18e-35
MAOA	2.13082	5.67e-23
MAOB	4.77963	1.53e-38
MAP1LC3A	3.93048	3.69e-204
MAP1LC3C	3.12048	2.73e-24
MAP2	3.98249	0
MAP3K12	2.322	6.16e-199
MAP3K13	2.01265	2.24e-68
MAP6	6.13863	0
MAPK11	3.60122	0
MAPK8IP1	2.45956	2.19e-270
MAPK8IP2	4.71035	0
MAPRE3	3.29087	1.8e-248
MAPT	6.6874	0
MARCHF1	6.29482	2.53e-105
MARCHF10	3.6762	3.16e-08
MARCHF11	3.99825	6.06e-05
MARCHF9	2.74944	1.1e-97
MARVELD2	-3.98296	6.61e-121
MARVELD3	-3.09469	0.00672947
MASP1	2.40469	1.18e-06
MAST1	4.06153	0
MATK	3.95053	9.28e-05
MBP	3.59329	1.3e-29
MC4R	6.53243	5.61e-06
MCAM	-4.01181	3.18e-78
MCF2	3.24321	1.68e-08
MCF2L	2.1287	1.54e-285
MCF2L2	2.59404	1.64e-26
MCHR1	-5.93154	3.57e-49
MCM10	-2.0367	4.79e-181
MCTP1	-3.12632	1.28e-24
MCTS2P	-5.31868	1.91e-25
MDFI	-2.19102	2.52e-195
MDGA1	3.71548	5.86e-276
ME1	-4.13455	5.37e-129
ME3	3.91976	7.69e-220
MEDAG	-2.44701	0.0435005
MEF2C	-3.44309	1e-60
MEGF10	4.22444	7.96e-284
MEGF11	5.2945	7.3e-43
MEIG1	2.27241	0.00526256
MEIOB	4.31702	0.000135953
MEIS1	2.92043	1.06e-135
MEOX2	-2.28628	0.0165841
MESP1	4.17503	3.59e-06
MET	-5.36364	1.55e-33
METTL1	-2.43997	3.15e-67
METTL7B	-7.64076	6.28e-09
MFAP5	-7.27234	4.21e-17
MFNG	6.44406	1.2e-09
MFSD4A	2.06024	0.000658509
MFSD6	5.64768	4.47e-75
MGAT4A	3.99146	7.15e-118
MGAT4C	4.03836	1.14e-25
MGST1	-3.42778	0
MILR1	-3.79175	0.0390742
MINDY1	2.40749	1.69e-121
MINDY4B	-4.58197	0.0237579
MISP3	3.78949	1.78e-17
MKRN3	4.85316	4.07e-56
MLC1	3.37505	4.44e-12
MLKL	-3.14043	0.0162029
MLLT3	3.26566	1.65e-161
MLLT6	2.71659	1.03e-200
MLN	-4.23852	0.0439476
MLPH	-8.85875	3.81e-12
MMD2	7.02855	2.9e-07
MME	-2.4948	9.99e-25
MMEL1	3.03778	1.15e-13
MMP19	-3.74214	2.79e-16
MMP2	-2.07315	2.26e-150
MMP24	4.42137	2.19e-272
MMP25	3.78858	2.33e-41
MMP9	-7.51765	1.26e-27
MMRN1	3.27227	2.18e-44
MND1	-2.12529	3.22e-59
MOGAT2	3.63635	0.0171485
MOK	2.44319	1.37e-89
MORN5	4.41635	9.23e-05
MOS	4.4335	0.0369166
MOXD1	5.32977	0
MPP1	-2.14164	6.05e-18
MPP3	3.20376	4.33e-122
MPPED1	4.0621	9.13e-93
MPPED2	4.61713	7.54e-62
MPZ	-3.88148	3.61e-63
MRGPRF	-3.50462	1.67e-14
MRM1	-2.15114	6.58e-12
MRO	-2.32903	0.000697512
MSX1	-4.4486	6.12e-67
MSX2	-4.05429	3.96e-16
MT1E	-4.21447	0.00212113
MT1X	-4.78413	2.03e-09
MT2A	-3.1784	1.81e-38
MT3	5.2823	0.00259431
MTFP1	-3.76026	1.21e-168
MTFR2	-2.12968	2.09e-22
MTHFD1	-2.02632	9.03e-208
MTHFD1L	-3.29436	0
MTHFD2	-2.76448	0
MTMR7	4.33371	4.77e-101
MTSS1	2.12737	2.55e-228
MTURN	3.90703	0
MTUS1	3.14518	1.94e-267
MTUS2	4.84334	1.76e-107
MUC15	-4.50538	0.0295534
MUC19	-3.19481	1.91e-09
MUC4	4.30364	4.71e-07
MUC8	5.66406	0.000651873
MX1	3.29985	7.35e-16
MXD4	2.503	0
MXRA8	-2.51054	1.51e-120
MYADML2	5.02276	0.00536269
MYBBP1A	-2.02693	2.98e-207
MYC	-2.41713	1.61e-54
MYCN	-3.1222	0
MYF6	5.26707	1.6e-05
MYH14	-3.46101	5.26e-62
MYH6	3.17226	6.96e-08
MYH7	5.58596	1.37e-77
MYL4	-6.99644	4.87e-08
MYL9	-2.71019	2.98e-165
MYLK	-3.07837	0
MYLK2	-3.28543	2.27e-22
MYO15A	3.17647	7.47e-20
MYO16	7.63117	9.63e-107
MYO1A	-2.87761	0.036548
MYO1F	-3.39248	6.67e-05
MYO1H	3.84717	7.91e-08
MYO3A	3.87184	1.25e-60
MYO3B	-4.62403	2.46e-41
MYOF	-4.58542	2.59e-64
MYOM3	2.1374	0.000226526
MYORG	2.37275	6.01e-59
MYOZ1	-2.52209	1.18e-08
MYOZ2	-4.97625	0.00249964
MYPN	-4.86319	0.00867528
MYRF	-2.04446	2.64e-27
MYRFL	2.85812	6.32e-10
MYRIP	6.45381	4.93e-20
MYT1	6.99869	9.03e-270
MYT1L	7.59376	2.16e-78
NAALADL1	2.26711	0.000118977
NABP1	-3.33399	6.4e-23
NACAD	5.26482	0
NALCN	6.39963	1.05e-44
NANOG	2.75573	0.0153254
NANOS3	8.78514	2.33e-12
NANS	-2.42755	4.56e-92
NAP1L5	3.26894	1.05e-186
NAPRT	-2.8385	1e-34
NAT1	-2.95997	2.39e-14
NAT16	8.59033	7.33e-12
NAT2	-5.20132	1.25e-07
NAT8L	2.54371	8.55e-116
NAV2	-2.17919	5.26e-142
NAV3	2.42512	4.93e-97
NBEA	2.00625	3.4e-175
NBL1	-4.31517	2.31e-07
NBPF1	2.20217	0
NCAM1	3.63292	0
NCAM2	3.58119	1.94e-37
NCAN	3.87675	0
NCCRP1	3.18716	4.03e-09
NCKAP5	4.54128	3.22e-28
NDP	2.99641	3.4e-17
NDRG4	3.60424	0
NDST3	2.98944	4.76e-35
NDST4	5.14795	1.46e-180
NDUFA4L2	3.20384	2.14e-10
NDUFAF2	-2.08454	2.33e-55
NEBL	-2.02705	1.33e-128
NECAB1	7.64188	9.9e-24
NECTIN4	-5.73319	0.00029744
NEDD4	-3.68685	6.5e-163
NEFL	3.59621	0
NEFM	2.73687	0
NEGR1	4.59085	2.32e-97
NEK5	2.318	4.84e-05
NELL2	2.16167	0
NETO1	-4.41012	7.95e-37
NEURL1	5.15006	1.48e-91
NEUROD1	8.61042	8.29e-46
NEUROD2	4.64207	0.0179522
NEUROD4	10.2341	2.18e-17
NEUROG1	11.7043	1.01e-29
NEUROG2	3.04409	4.92e-16
NEXMIF	4.79052	5.45e-163
NEXN	-2.1613	1.62e-26
NFASC	4.8629	0
NFATC4	2.00833	4.9e-162
NFE2	2.34157	5.42e-09
NFIA	7.38256	2.31e-27
NFIB	9.17958	2.42e-52
NFIX	4.65721	1.23e-08
NGB	6.49514	9.68e-07
NGFR	-4.93534	3.08e-166
NHLH1	5.99869	0
NHLH2	5.15247	2.89e-217
NHLRC1	5.7697	9.17e-07
NHLRC4	3.57221	2.37e-11
NHSL2	-3.52113	9.09e-196
NIBAN2	-2.0693	3.81e-120
NID1	-3.88209	0
NID2	-3.99985	5.12e-230
NIM1K	2.61662	0.00309263
NINJ2	-3.2299	0.0419672
NIPA1	2.03571	2.63e-104
NIPAL4	-4.64775	1.14e-09
NIPSNAP3B	3.61529	4.98e-91
NKAIN2	3.4672	7.49e-08
NKAIN3	4.8224	1.66e-203
NKAIN4	2.87896	4.13e-69
NKD1	-3.36617	3.75e-182
NKPD1	2.33198	2.84e-05
NKX1-1	5.1137	0.00384114
NKX2-1	9.16836	1.24e-13
NKX2-3	4.41358	0.0349793
NKX2-5	-8.92044	6.91e-13
NKX3-1	-4.28919	0.00126173
NKX3-2	-3.96802	0.000702226
NKX6-2	2.5862	0.000584302
NKX6-3	4.40962	0.0375108
NLGN3	2.30878	1.98e-152
NLRP2	13.3433	5.06e-29
NLRP3	2.58532	0.0421867
NME1	-2.19633	8.71e-151
NME9	4.47708	5.68e-27
NMI	-2.69924	1.93e-05
NMNAT2	4.21731	5.29e-66
NMNAT3	5.62598	4.45e-14
NMS	4.8536	0.00946347
NNAT	5.47056	0
NOL4	5.98616	5.36e-107
NOMO3	-3.66586	1.48e-102
NOP16	-2.63702	3.88e-81
NOS2	-3.15159	9.47e-207
NOS3	-2.19374	1.27e-31
NOTCH2NLC	2.79541	1.44e-47
NOTUM	-2.34697	0.0405528
NOVA1	2.75362	4.27e-286
NOVA2	3.762	0
NOXA1	4.91671	7.88e-47
NOXO1	2.20263	0.00211657
NPAP1	6.63865	2.76e-06
NPAS2	2.55594	1.28e-15
NPAS3	3.67348	9.34e-118
NPFFR1	3.28441	0.0131127
NPFFR2	4.20805	0.014797
NPHS1	3.35333	0.00342484
NPIPA3	-2.01922	0.0408647
NPL	-7.60141	1.18e-12
NPM2	2.79285	5.16e-06
NPPB	-3.42085	3.11e-10
NPR1	-2.82765	1.61e-13
NPTX1	2.84592	5.88e-08
NPY1R	4.92011	4.01e-09
NPY2R	3.72979	7.05e-17
NPY4R	4.26269	0.0480062
NPY5R	4.08266	1.66e-11
NQO1	-4.20196	1.49e-134
NR2C2AP	-2.50406	6.78e-47
NR2E1	5.96037	8e-15
NR2E3	5.49454	3.52e-06
NR2F1	-5.85243	0
NR2F2	-5.52896	0
NR4A3	4.91333	3.92e-25
NR6A1	-3.76589	0
NRAP	8.22808	2.82e-11
NREP	2.01967	0
NRG3	6.14593	3.04e-127
NRK	-3.1177	1.71e-18
NRN1	6.21377	2.22e-117
NRP1	2.87738	0
NRROS	-3.15625	4.12e-24
NRSN1	8.02785	6.9e-33
NRXN1	5.06659	7.69e-68
NRXN2	3.39049	4.03e-304
NSG1	5.39549	0
NSG2	9.77896	2.49e-247
NT5C1A	3.0372	0.00986297
NT5DC3	-2.14834	1.06e-47
NT5E	-2.83242	7.43e-18
NTMT2	-3.19826	0.0233235
NTN1	2.04628	2.31e-66
NTN4	5.37132	3.89e-115
NTN5	2.35287	0.00124272
NTNG2	6.37723	1.05e-236
NTRK1	3.11	1.8e-10
NTRK2	3.24457	5.99e-15
NTS	3.52007	1.1e-08
NTSR1	-3.50504	4.98e-10
NUPR1	-7.77347	2.19e-09
NUTM2B	2.33764	0.00127906
NXPH1	11.1573	2.21e-20
NXPH2	-4.33954	2.36e-22
NXPH4	3.36055	3.66e-29
NYAP1	3.96652	0
NYAP2	7.46536	2.41e-17
OAF	-4.50575	3.81e-192
OCM	4.8362	0.0101687
ODF3B	4.94961	3.86e-26
OGDHL	3.80707	1.01e-30
OLFM2	2.08889	8.16e-138
OLFML3	-3.96687	4.67e-163
OLIG1	5.41766	0.00133914
OLIG3	4.40973	0.0326881
ONECUT1	7.4712	8.83e-39
ONECUT2	5.8293	0
ONECUT3	7.50418	2.94e-214
OPCML	2.73113	1.37e-53
OPHN1	2.25684	4.99e-59
OPN5	8.27893	6.46e-15
OPRD1	-8.39677	1.41e-36
OPRK1	3.29928	1.18e-09
OPTC	4.63831	3.41e-07
OPTN	2.58781	6.62e-176
OR2A7	2.02602	0.001703
OR2L13	4.41882	6.56e-05
OR2L2	6.56587	4.49e-06
OR2L3	4.77187	0.0171726
OR2T33	5.24297	0.0028676
OR2T8	7.14542	1.31e-07
OR2W3	5.00181	1.86e-24
OR4D1	2.74052	6.14e-06
ORAI1	-2.74042	3.69e-91
OSBP2	3.60877	2.34e-59
OSBPL10	-2.94498	6.27e-106
OSBPL3	-2.24578	2.47e-52
OSBPL6	-2.68626	2.31e-97
OSCAR	-3.96994	0.0253835
OSR1	2.60979	0.038388
OSTN	3.92338	0.00197706
OTOF	-3.42527	9.27e-05
OTUD7A	3.20234	2.6e-49
OTX1	-6.4098	5.47e-86
OVCH1	4.19409	0.000160718
OXER1	-2.64662	2.72e-11
P2RX2	2.84638	0.000371722
P2RX3	-3.72053	5.76e-15
P2RX7	-2.43	0.0079747
P2RY2	-2.61918	0.00413118
P3H2	-5.1174	5.3e-259
PABPC1L2A	4.6252	0.000588717
PABPC1L2B	5.16397	0.000637589
PACRG	3.47226	1.49e-19
PACS2	2.22174	0
PACSIN3	-4.81525	5.55e-82
PADI1	-5.08207	3.29e-07
PADI2	3.07545	4.52e-15
[truncated: 1,228 more rows]

## Sheet: GGC-del vs NIID
symbol	log2FoldChange	FDR
A2M	2.10613	1.78092e-05
AATK	-3.59404	6.04084e-79
ABAT	-4.60287	0
ABCA1	-3.9256	0
ABCA10	4.37281	3.408e-06
ABCA2	-2.23721	2.50428e-130
ABCA3	-4.97979	0
ABCA4	-2.17394	0.0128584
ABCA9	7.30717	8.24884e-86
ABCB11	-6.62492	2.89637e-09
ABCC6	2.1771	0.000185395
ABCC8	-6.13931	1.72e-50
ABCC9	-2.3197	0.00182967
ABCG1	-8.08916	9.31842e-119
ABCG2	13.1429	3.39341e-28
ABCG4	-2.74529	1.90016e-10
ABI3	5.20304	8.11854e-16
ABI3BP	-4.7035	0.000203418
ABLIM2	-2.88939	8.25684e-21
ABLIM3	-3.31035	1.14458e-24
ABO	-4.69809	1.17074e-12
ACADL	-4.41904	0.00682528
ACAN	6.89914	3.36294e-32
ACAP3	-2.10915	6.92626e-168
ACBD4	-3.41335	8.33801e-32
ACE	-5.24444	1.24304e-05
ACHE	-5.01478	2.46794e-132
ACKR1	-4.79963	5.52053e-16
ACKR3	-2.72782	9.18835e-66
ACOXL	-2.97428	3.32717e-13
ACP5	4.62622	2.10329e-10
ACSF2	2.26165	2.45477e-114
ACSL6	-7.32967	9.06176e-17
ACSM1	-4.77072	0.00205176
ACSS1	4.48296	3.36861e-29
ACTL6B	-7.16692	6.01525e-102
ACTL8	4.80811	0.0109383
ACTN3	6.08543	2.09464e-95
ACTR3C	-3.16231	9.15157e-09
ACVRL1	3.70178	2.50741e-22
ADA	2.86391	7.67793e-106
ADA2	-3.39549	1.15999e-111
ADAM11	2.07562	5.68354e-40
ADAM12	3.38693	0
ADAM20	-2.33129	0.0107594
ADAMTS1	2.51363	3.73881e-111
ADAMTS14	4.07186	4.05696e-05
ADAMTS15	3.20003	3.09398e-143
ADAMTS16	-2.08874	0.0010325
ADAMTS17	2.41833	1.00494e-07
ADAMTS19	2.17176	8.02935e-26
ADAMTS20	3.7141	1.16536e-33
ADAMTS3	4.96634	1.5674e-30
ADAMTS8	-2.59914	5.31872e-09
ADAMTSL3	-2.0684	0.00076723
ADAP1	-2.77199	2.51721e-39
ADCY2	-7.21769	0
ADCY4	5.58137	1.14151e-28
ADCY5	-2.80072	8.66552e-128
ADCY7	3.88138	2.9047e-54
ADCY8	-7.01321	2.50726e-07
ADCYAP1	-5.60722	6.08794e-233
ADD2	-2.59737	2.2798e-248
ADGRA1	-10.4194	4.83259e-18
ADGRA2	5.38968	0
ADGRB1	-4.40188	3.71653e-187
ADGRB2	-2.71821	1.09949e-202
ADGRB3	-4.06969	1.64054e-127
ADGRD2	-4.82208	0.00172352
ADGRF5	2.91439	0.00397701
ADGRG1	-6.62728	0
ADGRG3	-3.90761	0.033192
ADGRG6	3.23652	1.90157e-15
ADH4	-8.79045	8.17938e-13
ADM	2.48724	2.12566e-22
ADORA1	2.67084	1.0355e-19
ADRA1A	-8.40306	2.64739e-11
ADRA2A	-5.89593	2.66908e-10
ADRA2B	3.38963	1.97345e-28
ADRA2C	4.35935	1.24211e-21
AFAP1L1	4.61579	4.62788e-33
AFF3	2.04877	7.23139e-182
AGAP2	-5.32473	5.69449e-260
AGBL1	-4.85016	0.00820015
AGBL4	-2.79816	6.40337e-12
AGMAT	3.44963	4.50302e-22
AGT	3.66255	0.000592912
AGTR2	4.89691	0.00631819
AHNAK2	-3.32091	2.0623e-39
AHR	2.43874	4.12393e-24
AHSG	-3.97131	0.000812908
AIFM2	-2.12175	2.83918e-19
AIM2	-2.493	8.02635e-24
AK5	-4.60841	4.14013e-14
AK9	-2.17288	2.69402e-34
AKAP6	-4.48072	0
AKR1C1	-4.10081	7.15911e-122
AKR1C2	-4.0411	2.10259e-84
AKT3	-2.4189	6.60167e-295
ALDH1A3	3.51185	1.68817e-17
ALDH1L1	2.88235	0.000111677
ALK	-2.3069	0.00242808
ALKAL2	3.88446	1.21001e-07
ALOX12	2.96687	7.23595e-05
ALOX15	-2.49629	1.16086e-05
ALOX5	-2.59928	3.24265e-05
ALOX5AP	5.75529	0.00020043
ALPL	-3.5015	3.45385e-257
ALX3	6.61194	2.24237e-167
ALX4	4.03593	0.000444354
AMBN	-6.14532	3.38191e-05
AMBP	3.40763	9.20264e-05
AMER2	-6.14372	0
AMER3	-7.00522	1.62695e-51
AMOTL2	-2.4666	3.53215e-301
AMPH	-2.11993	9.40689e-154
AMY2B	-2.16094	2.56582e-16
ANGPT1	2.34169	1.6931e-07
ANGPTL2	2.81577	2.35316e-114
ANGPTL4	3.03874	0.0177315
ANGPTL6	-2.44861	0.00183473
ANK1	-2.47301	2.72864e-32
ANK3	-2.76306	0
ANKDD1B	-2.36258	0.0185669
ANKFN1	-5.66552	4.34811e-102
ANKRD1	2.77546	7.93461e-48
ANKRD18B	3.20424	3.07483e-49
ANKRD29	-5.0763	1.25132e-14
ANKRD30B	-6.28932	1.49414e-05
ANKRD30BL	-4.94111	0.00125072
ANKRD34B	-3.22019	0.0436386
ANKRD44	2.25947	9.76214e-104
ANKRD45	-2.57025	2.09561e-38
ANKRD6	-2.49268	2.51394e-161
ANKRD65	-3.12651	2.79614e-20
ANKS1B	-5.80916	3.94843e-233
ANO1	-8.35917	6.96865e-89
ANO2	-2.79066	6.12462e-67
ANO4	-5.1276	5.31566e-81
ANO5	-2.22204	3.81116e-38
ANO9	8.97468	1.33989e-49
ANPEP	6.04512	6.11182e-94
ANXA1	2.24615	9.88425e-37
ANXA4	2.30054	2.35431e-52
AOX1	4.6881	7.6147e-12
AP3B2	-5.40272	2.34974e-265
AP3S2	-2.79768	0.00409491
AP5B1	-3.17746	4.26399e-179
APBA1	-3.88556	1.40805e-174
APC2	-6.71363	2.64824e-303
APCDD1	5.20665	2.03022e-90
APELA	4.96705	2.65226e-14
APLP1	-4.96279	0
APOB	-2.32946	0.000949059
APOBEC3B	4.52285	2.9877e-09
APOBEC3C	3.98863	1.39839e-35
APOBEC3D	6.37586	9.46893e-06
APOBEC3F	2.18526	4.95291e-11
APOC1	2.40854	6.0953e-19
APOD	4.18429	0.0151234
APOL1	-4.22961	0.049068
APOL3	3.16125	0.0153111
APOL4	-5.81436	2.07523e-15
AQP3	2.04919	8.8467e-05
AQP4	-5.10273	0.000590855
ARC	-4.82125	6.77115e-24
ARFGEF3	-3.85185	8.19976e-244
ARHGAP10	6.5962	1.18755e-117
ARHGAP11A	2.13757	3.93452e-101
ARHGAP15	-6.5815	5.26271e-07
ARHGAP18	-2.22194	1.38414e-40
ARHGAP20	3.03704	2.88039e-08
ARHGAP25	-2.01927	0.00194427
ARHGAP27	-2.35315	9.33652e-23
ARHGAP36	-9.18975	1.01354e-13
ARHGAP4	2.12357	1.41866e-58
ARHGAP45	2.22351	1.61415e-32
ARHGDIB	4.03882	1.59708e-62
ARHGDIG	-6.75212	6.59113e-60
ARHGEF37	-2.51518	3.14116e-11
ARID3C	-2.25625	0.00290187
ARL4C	-3.83596	0
ARL8A	-2.19672	3.6516e-145
ARL9	-2.51953	1.82942e-25
ARMC3	-3.36678	4.90362e-12
ARMH1	-3.81506	1.63642e-37
ARMH4	-2.47158	5.69178e-127
ARNTL2	-2.06538	1.32174e-39
ARPC1B	2.73521	1.33416e-138
ARPP21	-8.58793	2.70783e-12
ARRB1	2.61392	3.15213e-291
ARRDC1	-2.06969	3.38412e-71
ARSA	-2.93084	2.37439e-139
ARSJ	2.19389	2.61031e-11
ARX	-6.74072	1.19084e-06
ASB12	-2.1468	0.000569403
ASCL1	-5.99854	1.77051e-123
ASCL2	-4.59412	1.86012e-10
ASIC4	-3.73631	7.67138e-27
ASPDH	-4.8586	0.00847567
ASPHD1	-4.98647	8.63589e-17
ASTN1	-4.39307	0
ASXL3	-2.99051	4.52599e-231
ATCAY	-4.99565	0
ATG9B	2.04317	3.76005e-06
ATL1	-3.00274	1.83004e-170
ATOH7	-2.33403	0.000395427
ATP13A4	-2.01165	0.000249704
ATP1A3	-5.29387	0
ATP1A4	-2.98691	0.00412786
ATP1B2	-4.80115	6.01861e-256
ATP2A3	2.22712	8.81829e-24
ATP2B2	4.44861	7.60572e-32
ATP2B3	3.66395	2.0878e-54
ATP2C2	3.46307	0.019999
ATP6V0A4	-4.24716	0.0473979
ATP6V0E2	-2.24163	4.90626e-186
ATP6V1G2	-2.50891	1.30355e-54
ATP8A2	-5.96283	0
ATP8B4	-5.57495	2.21008e-06
AUNIP	2.11734	1.46494e-41
AURKA	2.30472	1.99825e-146
AVP	4.75482	1.6862e-07
AWAT2	-3.77083	0.0388817
AZIN2	-2.54591	4.33032e-43
AZU1	-2.79737	1.47445e-06
B3GALT1	-3.6233	1.13411e-204
B3GALT2	-2.30202	1.44267e-20
B3GALT4	-3.04234	7.0251e-32
B3GALT5	-4.51972	2.89771e-93
B3GAT1	-2.38949	1.57865e-194
B3GNT7	-3.21809	1.86149e-26
B3GNT8	-2.83303	5.29933e-12
B4GALNT1	-4.41978	0
B4GALNT3	4.23721	4.70823e-131
BAALC	-4.27644	0
BACE2	3.43659	2.37581e-265
BAIAP3	-3.29713	3.75223e-157
BAMBI	3.30122	1.72781e-23
BARHL2	-10.5208	3.38246e-18
BARX1	5.37159	4.36574e-197
BBOF1	-2.76037	9.87099e-43
BCAM	-2.78711	1.95304e-117
BCAR3	2.4394	4.35391e-145
BCL11B	-2.20418	4.00242e-22
BCL3	2.09179	6.26512e-12
BEGAIN	-4.7713	1.99018e-217
BEST4	-2.93464	3.24646e-08
BEX5	-5.59776	1.22532e-54
BGN	5.48052	0
BHLHB9	-2.37502	0.0251336
BHLHE22	-3.94834	0.00738042
BHLHE23	-7.55976	7.40221e-09
BHMT	-9.46293	5.94967e-15
BICC1	2.09999	6.63787e-34
BICDL1	-5.63974	3.35273e-194
BID	2.72316	2.74602e-144
BIRC7	4.28128	1.28012e-06
BLACAT1	-5.49605	0
BLCAP	-2.05237	3.8994e-157
BLVRA	-2.17393	5.36246e-58
BMP3	-5.78967	5.99452e-07
BMP5	5.66314	1.29847e-42
BMP8A	-2.51298	0.00303421
BNC1	8.73426	9.63062e-13
BNC2	3.19149	2.24203e-251
BOC	-3.58498	0
BPI	-4.39446	0.0367714
BPIFC	-6.12237	4.36454e-05
BRINP1	-6.1857	1.0281e-103
BRINP2	-10.4984	3.34515e-80
BRINP3	-8.00697	2.63603e-32
BRSK1	-2.48953	1.08408e-201
BRSK2	-5.21168	0
BSN	-3.8624	0
BSX	-6.77568	1.10564e-06
BTBD11	-2.38655	2.35779e-35
BTBD17	-4.73351	0
BTBD8	-3.34498	3.5965e-82
BTC	-3.86022	2.29762e-05
BTN1A1	3.1953	0.0156459
BTN3A2	2.40556	4.69474e-57
BTNL2	-4.63734	0.0215769
BTNL9	-5.89477	0.00019632
BUB1B	2.02486	1.30134e-239
C10orf105	-5.24753	1.57123e-37
C10orf67	-4.10496	5.5874e-13
C11orf87	-9.03937	1.62228e-13
C11orf96	2.26649	6.6115e-06
C15orf39	3.66762	2.01426e-283
C16orf54	-4.8158	0.0117864
C16orf74	4.48351	2.54052e-05
C16orf86	-3.81652	2.72507e-18
C16orf92	-3.60432	0.000235494
C17orf100	-2.28652	2.10032e-39
C17orf50	-4.35728	2.98514e-06
C19orf85	-8.1245	1.88936e-10
C1GALT1C1L	3.70231	0.0119275
C1QL3	-6.76866	1.15388e-06
C1QTNF1	3.63156	1.24356e-27
C1QTNF2	-3.03793	2.54607e-06
C1QTNF9	-5.11134	0.00332435
C1orf115	-2.96696	5.8227e-48
C1orf141	-5.00883	0.00470879
C1orf226	-2.9272	3.72788e-80
C20orf203	-4.83609	0.00015796
C21orf62	-8.4814	2.63666e-44
C22orf42	-9.92535	1.73676e-21
C2CD4B	3.74263	0.00838573
C2CD4C	-2.02039	4.84495e-73
C2orf15	-5.34172	2.44767e-54
C2orf50	-3.1017	4.82206e-11
C2orf66	-2.40795	0.00267648
C2orf73	-2.84947	0.0418899
C2orf80	-6.89084	5.07618e-07
C3	4.92735	2.38276e-17
C3orf22	-3.3272	0.037142
C3orf52	4.39405	3.69133e-62
C3orf80	2.09877	0.0404974
C4B	-2.80947	0.00427611
C4orf19	2.0087	5.37655e-12
C4orf45	-4.75041	0.0114772
C4orf50	-3.66536	0.00319731
C5orf49	-4.11854	7.12039e-37
C5orf63	-6.58092	4.2838e-06
C6orf118	-4.1915	3.28883e-93
C6orf132	-3.66552	9.95136e-14
C6orf141	-5.91282	8.07002e-144
C8orf88	3.75766	1.34681e-52
C9orf24	-3.1633	4.17646e-10
CA2	-6.11906	1.92473e-173
CA3	-3.05045	2.11913e-33
CA8	-2.09124	4.47167e-10
CABCOCO1	-6.28684	2.45527e-06
CABP7	-6.99982	1.42472e-94
CABS1	-4.59707	0.0210757
CACNA1A	-3.52373	4.17249e-128
CACNA1B	-4.38395	8.4219e-209
CACNA1E	-7.14665	0
CACNA1F	-2.93393	0.00021512
CACNA1I	-3.69995	1.50347e-10
CACNA1S	-3.86835	6.91557e-06
CACNA2D1	-3.0545	3.28198e-160
CACNA2D2	-3.09985	6.29003e-297
CACNB1	-2.01201	1.15762e-93
CACNB2	-3.0125	3.66136e-19
CACNG1	-5.96366	8.55723e-05
CACNG2	-2.31146	0.00831029
CACNG4	-5.1969	0
CACNG5	-2.92245	1.84024e-05
CACNG6	-4.21415	8.18199e-06
CACNG7	-6.23434	0
CACNG8	-8.18806	6.60826e-256
CADM2	-5.65827	9.2875e-34
CADM3	-4.97391	0
CADPS	-6.37083	2.17423e-302
CADPS2	-4.20684	2.146e-293
CALB1	-9.26669	2.97787e-14
CALB2	-2.52583	4.695e-07
CALCOCO1	-2.36362	3.94911e-243
CALHM6	5.76515	7.02123e-10
CALY	-4.91521	1.39129e-44
CAMK1D	-2.07898	1.43984e-184
CAMK1G	-2.66792	3.41018e-37
CAMK2A	-5.26912	2.27844e-109
CAMK2B	-6.58029	1.87053e-90
CAMK2N2	-4.70437	4.42335e-129
CAMK4	-2.35006	1.1199e-105
CAMKK1	-2.63759	7.45111e-54
CAMKV	-2.91216	1.27585e-120
CAMSAP3	-4.75082	9.85258e-87
CAPG	4.37137	7.70326e-39
CAPN3	-2.29207	5.27469e-06
CAPN6	-3.63395	0
CAPS2	-4.01396	3.5424e-36
CARD10	3.25676	1.45309e-86
CARD11	3.21837	1.61619e-09
CARMIL3	-3.96594	4.96726e-168
CARNS1	-2.17583	0.0335674
CASP4	3.90304	5.86246e-15
CASP8	2.04713	0.000673018
CASQ1	-2.9377	0.000449345
CASZ1	-4.16032	1.5226e-112
CATIP	-4.92351	0.00130187
CATSPERG	-4.29618	1.2736e-27
CAVIN2	-3.70286	0.000349324
CBFA2T3	-3.03887	9.70164e-71
CBLN1	-5.37082	2.57779e-44
CBLN2	-6.67479	1.37765e-09
CBLN4	-4.63352	0.0165676
CBR3	2.38739	2.04698e-09
CBS	2.36498	8.95885e-07
CBX7	-2.49248	7.309e-38
CC2D2B	2.67014	0.0136873
CCDC13	-2.12781	1.34287e-07
CCDC141	-8.89695	9.51755e-13
CCDC148	-2.48867	9.71522e-09
CCDC149	-2.29173	3.36667e-86
CCDC158	-5.82919	0.000162174
CCDC169	2.44532	0.00308774
CCDC175	-4.87345	2.99865e-08
CCDC177	-2.54149	4.63626e-132
CCDC178	-2.88263	2.21485e-05
CCDC180	-3.26756	1.11342e-08
CCDC183	-2.28176	3.40007e-15
CCDC184	-5.95241	0
CCDC187	-3.0831	0.0270497
CCDC191	-3.03508	2.9799e-106
CCDC198	-8.00831	1.27255e-10
CCDC30	-4.56733	1.0859e-154
CCDC33	-3.17482	1.22895e-45
CCDC39	-2.20671	0.0064653
CCDC40	-2.1467	2.72052e-81
CCDC60	-5.42852	4.14862e-28
CCDC63	-2.08569	0.0452672
CCDC65	-3.3765	1.01496e-20
CCDC69	3.67101	1.88062e-138
CCDC74B	-2.26754	8.56819e-51
CCDC85A	-6.8162	1.97081e-08
CCDC86	2.46952	4.93909e-125
CCDC89	-3.87985	0.0293907
CCDC92B	-4.66751	3.1705e-29
CCDC96	-2.97163	3.24487e-39
CCKBR	-2.65634	0.000223303
CCL2	5.55097	2.25126e-275
CCN3	-3.60138	1.67897e-05
CCN4	3.79803	0.0439408
CCNA1	-6.15566	3.96295e-60
CCND2	2.03052	2.99942e-216
CCNF	2.54656	3.8138e-250
CCSER1	-6.514	6.49678e-84
CD163	-2.1652	0.0235737
CD177	-5.91302	0.000130237
CD19	-5.42879	0.00134614
CD200R1	-4.62692	0.0190581
CD226	-3.35205	0.0332112
CD247	5.72353	4.67194e-05
CD248	3.34418	4.65004e-57
CD52	4.95167	0.000962316
CD72	-2.04407	0.000178285
CD79B	4.53709	1.59668e-05
CD82	-4.79285	2.74476e-60
CD8A	-5.12808	2.51326e-19
CD8B	3.00915	0.0226906
CD9	-4.29681	4.3986e-43
CDC42BPG	2.43308	6.71806e-19
CDC42EP1	4.15103	0
CDC42EP2	2.59246	2.74523e-70
CDC42EP3	-2.933	1.50562e-183
CDC42EP5	2.1888	1.11803e-97
CDC6	2.21657	4.64588e-170
CDCA7	2.98458	0
CDH10	-4.9256	0
CDH11	3.10705	0
CDH12	-12.1727	2.94961e-24
CDH15	9.77828	1.14862e-15
CDH18	-9.9749	2.51653e-16
CDH19	4.92256	1.26389e-15
CDH2	-2.64264	0
CDH20	-3.61555	2.64566e-302
CDH4	-2.63366	7.1366e-65
CDH6	2.43546	1.22851e-74
CDH7	-4.20004	8.67927e-24
CDH8	-2.01838	9.29031e-05
CDH9	-5.82999	2.42822e-05
CDHR2	-2.24703	0.000522358
CDHR4	3.61058	0.00250275
CDK15	5.46568	0.000800425
CDK20	-2.24857	1.03034e-94
CDK5R1	-3.04456	0
CDK5R2	-6.92423	2.38587e-126
CDK6	2.35862	4.83431e-37
CDKL2	-5.55821	2.67015e-87
CDKL5	-2.37223	1.7781e-84
CDKN1C	-2.0732	4.69386e-181
CDKN2B	-2.14234	0.0359561
CDKN2C	-2.47957	0.00405683
CDKN2D	-2.73486	2.95748e-97
CDO1	-2.25414	1.70867e-132
CDS1	-4.45608	8.65088e-46
CDX1	5.87783	8.87622e-19
CDYL2	-2.19589	2.54224e-100
CEACAM21	-2.85457	3.23557e-27
CEBPB	2.44971	7.70243e-33
CEBPD	2.45176	4.43797e-08
CELF2	-3.40747	0
CELF3	-7.50943	0
CELF4	-8.23697	2.24315e-133
CELF5	-6.94135	0
CELF6	-5.51993	9.70604e-188
CELSR2	-2.6651	0
CEND1	-5.97496	6.62001e-94
CEP126	-2.01018	1.23114e-38
CEP170B	-4.30082	0
CERCAM	2.50496	6.62261e-20
CERS4	-2.06626	1.32278e-83
CES3	-2.58858	4.32915e-15
CES4A	-4.28373	8.12129e-42
CFAP100	-7.62846	1.3784e-12
CFAP161	-4.81916	0.0097641
CFAP206	-4.412	2.35561e-37
CFAP221	-2.99413	3.12189e-29
CFAP251	-4.52253	4.50839e-98
CFAP276	-5.93694	1.53426e-05
CFAP299	-4.36642	0.0494189
CFAP43	-3.62161	5.44771e-18
CFAP44	-2.40603	1.66669e-56
CFAP45	-3.22867	0.000472983
CFAP46	-2.446	1.36981e-35
CFAP47	-4.54518	5.03628e-17
CFAP52	-8.04468	3.31789e-10
CFAP53	-2.38961	7.91905e-12
CFAP54	-5.97358	1.39009e-25
CFAP57	-4.426	1.16713e-18
CFAP58	2.47672	0.00560848
CFAP61	-2.78221	2.13644e-06
CFAP65	-4.97211	6.4498e-26
CFAP69	-2.89867	5.50389e-33
CFAP70	-3.41151	9.37546e-20
CFAP74	-6.88688	9.35486e-08
CFAP77	-2.44501	0.000459997
CFAP91	-3.52673	5.22164e-192
CFAP92	-2.43405	1.24655e-23
CFI	-5.24282	0.00207228
CGNL1	2.69536	8.72031e-37
CHAC2	2.83595	5.81527e-40
CHAD	4.92995	0.00113147
CHAT	-3.20707	1.6196e-06
CHCHD2	3.57014	0
CHD5	-3.98437	6.83072e-40
CHDH	2.22853	6.85943e-14
CHGA	-5.09227	9.54971e-191
CHGB	-5.40316	2.9194e-235
CHI3L1	4.94086	0.00570449
CHL1	-9.37896	2.25015e-36
CHMP4C	-5.90552	6.66791e-16
CHN2	-3.28086	1.23227e-231
CHODL	-4.06831	7.59818e-179
CHRD	-3.41771	9.17806e-16
CHRM2	-6.11254	4.44378e-05
CHRM3	-4.47776	2.23847e-13
CHRNA1	-3.74535	6.00965e-05
CHRNA2	-2.91576	0.0314772
CHRNA3	-4.61968	2.69094e-281
CHRNA4	-5.24457	1.63031e-100
CHRNA9	3.32741	0.000627925
CHRNB1	-2.51927	3.07512e-74
CHRNB2	-3.2283	2.61357e-190
CHRNB4	-5.1262	8.25684e-200
CHST1	-4.18508	1.84816e-54
CHST2	3.5459	0
CHST6	2.334	3.51264e-136
CHST8	-5.60948	5.24935e-50
CHST9	-5.92264	2.82613e-19
CHSY3	2.08225	3.69442e-15
CIBAR2	-6.11865	6.00709e-05
CILP2	-2.90471	4.94429e-30
CKB	-2.2608	1.01366e-237
CKMT1B	-3.11316	4.90835e-08
CKMT2	-2.93114	0.00190012
CLCN1	3.28983	3.43825e-07
CLCN4	-2.24943	4.88195e-131
CLDN23	2.79459	3.84642e-12
CLDN3	-6.18934	1.96481e-28
CLDN4	-3.96377	9.3999e-12
CLDN5	-3.32737	1.28276e-09
CLDN6	-3.92694	1.80969e-70
CLEC14A	2.88337	1.11843e-12
CLEC18A	-3.08041	0.0245177
CLEC1A	6.47126	4.0479e-24
CLEC2L	-2.87884	0.000118222
CLEC4F	-4.59422	0.00470398
CLIP3	-2.88083	0
CLMP	5.48133	0
CLRN1	-4.82181	0.00986345
CLSTN2	-2.5093	4.977e-207
CLSTN3	-2.53493	0
CLU	-4.57263	0
CLUL1	-6.0651	1.66418e-23
CLVS1	-4.46703	3.07613e-60
CLVS2	-6.60679	5.94187e-75
CLYBL	-2.74084	9.84515e-77
CMKLR2	-2.55747	0.000174603
CMPK2	-3.28345	1.11291e-40
CMTM2	3.25457	2.41985e-05
CMTM7	3.89265	2.91099e-237
CNDP1	-2.64889	0.0463891
CNGA3	-8.16889	4.30091e-54
CNGA4	-2.16816	0.00428544
CNGB1	-12.7484	1.53954e-26
CNIH2	-2.03179	1.68357e-109
CNMD	5.481	3.55308e-43
CNR1	-8.72924	1.44553e-247
CNRIP1	2.43844	1.3495e-166
CNTFR	-2.84961	6.0315e-230
CNTN1	-5.01535	3.27572e-73
CNTN2	-4.40066	0
CNTN3	-3.63972	1.8126e-30
CNTN4	-4.23414	4.87672e-167
CNTN5	-7.63005	1.19341e-09
CNTNAP2	-5.22343	0
CNTNAP3	-2.26576	1.73821e-38
CNTNAP3B	-2.66773	8.31146e-25
CNTNAP3C	-2.23719	0.00203674
CNTNAP4	-10.8661	1.49936e-19
COBL	-3.85235	4.64595e-08
COBLL1	2.45403	6.34973e-30
COL12A1	3.45171	1.46465e-289
COL13A1	7.81057	5.54381e-267
COL18A1	3.62238	0
COL1A2	3.20593	0
COL22A1	-2.67635	5.70742e-39
COL23A1	6.32267	5.89871e-148
COL25A1	3.91709	0
COL26A1	2.37145	1.52208e-206
COL4A6	-3.00965	0
COL5A1	3.03998	3.4154e-283
COL6A2	4.00905	0
COL8A2	5.03777	6.30153e-36
COLCA2	-4.04146	5.56421e-23
COLEC12	6.09454	0
COLGALT2	-2.54651	1.7757e-63
CORO2A	3.44554	2.74512e-160
CORO2B	-2.39742	2.29666e-164
CPA1	4.25397	0.00226984
CPA4	-2.78894	0.0478183
CPE	-2.68239	0
CPEB1	-3.6552	2.44115e-31
CPEB2	-3.59624	4.33617e-76
CPEB4	-2.8923	4.51661e-109
CPED1	8.37828	3.56212e-137
CPLX2	-7.20265	3.4767e-306
CPLX3	-3.83696	0.042076
CPNE4	-11.7968	1.22141e-20
CPNE5	-3.97245	6.21473e-08
CPNE7	3.72513	1.59113e-23
CPNE9	-5.03556	5.38182e-35
CPVL	2.55079	2.52194e-102
CPXM2	-7.32473	2.61156e-46
CPZ	4.03684	0.0214519
CR1	-6.57412	3.89609e-06
CRABP2	2.74886	3.80234e-245
CRACDL	-3.30482	2.36003e-08
CRB1	-2.96071	1.645e-18
CRB2	-4.07744	0
CREB3L1	2.35892	1.1909e-05
CREB3L2	2.33112	1.88997e-297
CRH	-3.5603	0.00505704
CRHR1	-6.86649	6.25367e-07
CRHR2	-4.09936	1.17424e-20
CRIP2	-2.71105	9.56035e-270
CRISPLD2	4.07127	7.11079e-24
CRLF1	9.04382	2.24291e-99
CRMP1	-2.74298	0
CRTAC1	-2.56725	0.00588058
CRX	-4.2184	0.00229785
CRYAB	4.48883	4.25886e-09
CSDC2	-6.39868	1.19485e-73
CSF1R	5.98436	1.07972e-05
CSMD1	-5.31606	4.58234e-19
CSMD2	-4.40594	4.97897e-51
CSMD3	-11.0938	3.29427e-20
CSPG4	2.59317	4.35286e-218
CSRNP3	-2.10694	2.11291e-125
CTNNA2	-5.84735	0
CTNNA3	-2.30419	4.20628e-09
CTNND2	-4.82365	0
CTSK	2.2883	5.5905e-99
CTXN2	-2.6807	0.00068976
CTXND1	7.25199	1.22066e-08
CUBN	-3.09715	6.31363e-38
CXADR	-3.32475	2.57504e-58
CXCL1	3.59806	0.000166776
CXCL12	6.61595	0
CXCL3	3.60743	2.97124e-06
CXCL5	2.88861	0.0021235
CXCR4	-3.2547	1.39827e-43
CXXC4	-2.01295	2.39479e-59
CYB561	-3.10339	3.96101e-163
CYB5R2	2.30439	1.06682e-71
CYBB	-3.4098	0.000315236
CYBRD1	2.23576	1.67292e-31
CYFIP2	-2.36609	0
CYGB	3.4015	6.66343e-179
CYP1A1	5.53379	3.84998e-19
CYP27C1	2.21801	3.86235e-102
CYP2A13	-4.87298	0.0105026
CYP2C8	-2.31484	3.81926e-23
CYP2S1	2.27344	1.51269e-14
CYP39A1	-3.29359	1.11927e-41
CYP46A1	-4.67013	4.09396e-61
CYP4F2	-4.84792	0.0111806
CYTL1	4.73088	3.31391e-32
DAAM1	-2.63052	1.46669e-235
DAAM2	4.47737	7.20542e-213
DAB2	2.78972	4.62859e-233
DACH1	-4.33639	0
DACH2	-7.21868	3.38913e-53
DAPK2	3.80153	4.63061e-100
DAW1	-4.0494	0.0217535
DAZL	-4.63032	0.0156788
DBH	3.94834	0.000180033
DBNDD1	-2.56081	7.24665e-74
DCC	-9.13094	0
DCDC1	-4.17671	1.34804e-58
DCDC2C	-5.78238	0.000200123
DCLK1	-5.90662	0
DCLK3	-2.97756	0.000569897
DCN	5.62513	0
DCT	-3.85551	7.90381e-08
DCX	-6.20978	0
DDC	-6.8729	4.06224e-92
DDIAS	2.16429	4.37309e-79
DDIT4L	-4.62802	1.02607e-145
DDR1	-4.68486	0
DDR2	4.10258	0
DEF6	2.27593	8.61928e-18
DENND1B	-2.5455	1.14244e-18
DENND3	-3.23821	6.72213e-33
DENND6B	-4.99892	0
DEPDC1	2.08044	1.01437e-18
DGKB	-3.90622	1.12425e-06
DGKI	-3.75658	1.1832e-73
DHDH	-2.48302	1.01697e-07
DHRS2	-3.31748	6.73196e-05
DHX37	2.48368	2.75702e-117
DHX58	-2.61403	0.000530434
DIAPH2	2.25296	5.32309e-18
DIAPH3	2.02465	4.54782e-71
DIO2	-4.28132	1.73456e-16
DIO3	-5.07907	2.28178e-114
DIRAS1	-2.99718	8.26836e-225
DIRAS2	-7.86615	1.53618e-19
DISP2	-4.26379	7.54031e-134
DISP3	-2.04341	5.84801e-44
DKK3	-3.11669	8.94114e-146
DLC1	5.12333	0
DLEC1	-3.52384	2.25807e-41
DLEU7	2.92541	9.54201e-17
DLG2	-6.23593	6.84951e-272
DLGAP2	-3.90494	1.58888e-08
DLGAP3	-4.1274	8.39918e-92
DLK1	-7.52936	0
DLL1	-4.42366	0
DLX1	7.77201	0
DLX2	8.04831	0
DLX5	6.71447	1.69298e-26
DLX6	3.1663	0.000199634
DMC1	2.01227	5.60912e-22
DMD	-3.0029	4.17873e-268
DMKN	-3.39015	8.51267e-32
DMRT3	5.20196	0.000366529
DMRTA1	-2.05416	1.43435e-40
DMRTA2	-7.09926	3.16871e-171
DMRTC1	-3.86619	0.0313016
DMTN	-6.26946	9.25097e-258
DNAAF3	-4.20301	2.63176e-140
DNAAF4	-2.36563	0.000741021
DNAAF8	-2.54509	0.00404248
DNAAF9	-2.30373	4.43898e-235
DNAH10	-2.55215	4.48095e-09
DNAH11	-4.82615	9.90991e-101
DNAH12	-5.0072	1.23577e-14
DNAH2	-3.13807	5.29446e-11
DNAH5	-2.20235	7.24975e-16
DNAH6	-2.88261	1.68782e-48
DNAH7	-5.30566	7.74158e-45
DNAH9	-3.44712	7.28243e-47
DNAI1	-6.8556	1.12384e-31
DNAI3	-2.56647	4.7919e-10
DNAI7	-2.96962	9.88897e-11
DNAJA4	-2.47273	1.01687e-113
DNAJB13	-3.58073	1.45722e-08
DNAJB5	-2.18639	1.57643e-181
DNAJC1	3.3424	0
DNAJC3	2.13319	4.54753e-93
DNAJC6	-3.63497	3.88699e-157
DNALI1	-2.20676	2.60779e-184
DNASE2B	-4.84736	0.00924585
DNER	-9.10836	0
DOCK10	4.11492	1.02335e-278
DOCK3	-6.0749	0
DPEP1	4.68757	4.1046e-15
DPP6	-7.2133	5.40792e-84
DPT	5.27562	0.00189464
DPYS	3.84812	9.24511e-05
DPYSL3	-3.55246	0
DPYSL5	-3.03116	0
DRAXIN	-4.69851	0
DRC1	-5.8057	3.11827e-24
DRC3	-2.64211	5.5878e-33
DRC7	-2.85355	0.000442936
DRD1	-6.32219	3.37992e-05
DRD2	-5.03191	1.4378e-58
DRGX	7.08182	1.38343e-07
DSCAM	-3.10728	9.7933e-14
DSCAML1	-2.53088	0.00509388
DSE	2.26866	1.6354e-165
DTNA	-5.31716	0
DTX1	-4.19501	6.57413e-188
DUSP18	-3.02474	6.89421e-102
DUSP2	2.96673	1.00024e-05
DUSP26	-5.60816	1.1594e-100
DUSP7	3.19278	0
DUSP8	-5.04037	0
DUSP9	4.22268	8.36037e-75
DYNLRB2	-4.66281	2.27012e-10
DYSF	2.88293	6.48163e-26
EBF1	2.54013	3.63142e-208
EBF2	3.10399	0
EBF4	-4.70958	9.38497e-108
EBI3	4.00496	0.00370049
ECHDC2	2.05218	1.88641e-26
ECM2	-7.14144	1.13934e-07
ECSCR	4.37447	0.0296938
EDA	2.86819	3.8199e-95
EDARADD	5.30206	4.40661e-27
EDN3	5.75524	0
EDNRA	4.79457	2.99277e-306
EDNRB	-3.9506	2.42994e-54
EEF1A2	-7.19059	1.59851e-54
EEF1AKMT4	2.33616	5.00985e-08
EEF2K	2.95143	3.23314e-254
EEPD1	-2.14449	3.69585e-50
EFCAB10	-2.21088	0.000826568
EFCAB12	-3.45826	4.69096e-51
EFCAB6	-2.40126	5.92533e-17
EFCC1	-4.17325	1.00907e-24
EFEMP1	-3.77376	1.43509e-248
EFEMP2	2.73347	1.50846e-58
EFHC2	-2.95225	4.50956e-14
EFHD1	2.86776	3.55591e-24
EFNA1	4.56658	5.90042e-96
EFNA3	-2.07901	4.31301e-36
EFNB2	2.12416	4.11402e-110
EGF	-5.13324	3.17139e-60
EGFL7	3.56972	1.27758e-123
EGFLAM	6.0233	6.5208e-73
EGR1	-2.40843	2.12455e-32
EGR2	-2.67848	0.0279385
EHHADH	2.25703	4.47417e-35
EIF4E3	-2.34731	1.7871e-136
EIF4EBP1	3.26878	1.59179e-216
EIF5A	2.08748	1.36244e-219
EIF5AL1	2.17004	2.16001e-35
ELAPOR1	-6.19714	2.86642e-65
ELAVL2	-3.79777	4.43077e-302
ELAVL3	-6.04753	0
ELAVL4	-5.53527	0
ELF3	2.46927	2.789e-07
ELF4	3.35939	7.34775e-43
ELFN1	-2.79968	5.17494e-178
ELK3	5.32813	0
ELMOD1	-2.84884	1.98115e-05
ELN	-3.81587	5.0783e-245
ELOVL1	2.23752	5.3385e-73
ELOVL7	-2.07235	4.92403e-05
EMILIN1	5.15287	0
EMILIN2	2.59741	4.77231e-18
EML5	-2.15	7.33143e-30
EMP1	-2.35623	2.48021e-07
EMX1	-7.40235	1.0056e-32
EMX2	-3.16581	0
ENDOD1	2.14936	3.99844e-55
ENG	3.23028	4.98669e-34
ENHO	-2.33144	2.43313e-60
ENKUR	-3.54593	6.54901e-30
ENO1	2.55295	0
ENO2	-4.92299	0
ENO4	-3.32866	6.24435e-38
ENPP1	3.24556	4.8699e-32
ENTPD3	-5.5713	0.000676858
EOGT	2.52611	1.74779e-54
EOMES	-12.3813	1.19815e-64
EPB41L2	3.37369	0
EPCAM	-2.85237	4.08096e-09
EPHA10	-7.81695	4.85046e-37
EPHA3	-5.7042	1.60107e-180
EPHA4	-4.86346	0
EPHA5	-3.45996	4.05851e-18
EPHA6	-6.09762	1.5644e-145
EPHA8	-2.01265	0.00022881
EPHB1	-5.07073	0
EPO	2.92229	0.0278894
EPPK1	-4.01342	1.07592e-66
EPS8L1	-3.64678	6.6219e-104
ERBB3	4.12095	1.31647e-141
ERBB4	-6.05825	9.8965e-12
ERC2	-3.32721	4.51723e-130
ERG	7.37449	1.43738e-53
ERICH2	-2.59501	2.64781e-08
ERICH3	-3.65488	0.00256879
ERICH5	-3.18282	4.56767e-05
ERICH6B	-3.91937	0.0065974
ERVH48-1	3.70952	0.0410892
ERVMER34-1	2.37165	4.96549e-13
ESPN	2.66052	1.04688e-11
ESX1	-5.15606	0.00311838
ETS1	7.46076	3.48054e-187
ETS2	2.86212	4.01534e-142
EVA1A	2.04564	0.000184564
EVA1B	4.09093	1.48666e-145
EXD3	-2.61951	1.47638e-59
EXO1	2.23388	1.45823e-131
EXOC3L2	5.97793	3.46083e-41
EXPH5	-2.59464	3.11377e-14
EXTL1	-3.35812	1.85979e-46
EYA1	6.72166	1.6368e-158
EYA2	3.62861	1.25623e-31
EYA4	-3.89058	4.27955e-91
EYS	-5.01385	0.00464478
EZHIP	-2.12238	0.018973
F10	-2.0377	3.39647e-06
F11R	-2.16056	1.59051e-49
F2RL1	-2.7156	0.00712721
F2RL2	3.71933	2.46178e-77
FAAH	-2.33222	4.6725e-27
FAAH2	-2.91883	3.65598e-21
FABP5	2.39713	5.62529e-209
FABP6	-4.12412	0.000281235
FABP7	-4.91903	0
FAIM2	-4.50838	1.43006e-116
FAM107A	-3.63506	0.000684945
FAM110C	-4.13706	2.4124e-17
FAM110D	3.49238	9.8176e-36
FAM111A	-2.22223	3.92782e-131
FAM124A	-3.52974	8.28727e-97
FAM126A	2.2328	2.05561e-143
FAM131A	-2.58267	3.71524e-136
FAM131B	-2.76792	5.4703e-268
FAM131C	-5.058	5.07156e-09
FAM135B	-6.7193	7.41955e-30
FAM13C	-4.33758	5.59039e-164
FAM161B	-2.09941	4.90552e-41
FAM162B	6.81663	1.4488e-07
FAM163B	3.74336	1.85328e-11
FAM167A	-3.40898	3.57317e-245
FAM181A	-3.7898	2.55629e-43
FAM181B	-4.68373	1.05029e-135
FAM184A	-2.2571	1.32911e-48
FAM189A2	-2.01056	1.02049e-05
FAM214A	-2.63642	7.01941e-164
FAM214B	-2.60344	1.22687e-185
FAM219A	-3.15242	0
FAM221B	-5.95462	1.51765e-13
FAM227A	-2.81227	1.78509e-178
FAM228A	-3.41251	0.000396567
FAM241B	-2.46181	1.26734e-137
FAM24B	-4.43406	0.00646584
FAM47E	-3.05709	6.22379e-05
FAM71F2	-3.1611	2.15158e-33
FAM72D	2.00895	5.53997e-11
FAM81B	-4.53124	0.0219804
FAM83H	-2.96238	1.58224e-199
FAM89A	2.66295	1.33946e-34
FAM90A1	-2.83557	0.0422795
FANCD2OS	5.20483	0.00354534
FANCE	2.09176	4.6681e-81
FANK1	-3.77589	1.15037e-55
FAP	3.5517	0.0054955
FAS	3.20334	2.98215e-22
FAT2	-4.613	0.00354494
FAT3	-2.80237	5.24199e-108
FBLL1	-4.18275	4.42407e-95
FBLN2	3.89116	0
FBLN5	-3.08118	5.36726e-35
FBXL16	-5.91863	6.75918e-224
FBXL2	-2.72766	1.26946e-106
FBXO17	4.64037	3.57333e-152
FBXO2	-3.56891	4.72354e-17
FBXO25	-2.02582	2.02738e-80
FBXO27	-2.3932	1.03525e-19
FBXO41	-2.46909	7.75998e-84
FBXO44	-3.44683	3.25466e-173
FBXO6	-2.92328	1.28244e-08
FCHO1	-3.27747	2.93605e-152
FCRL3	-5.74752	0.000239468
FER1L5	-4.89734	1.14039e-53
FER1L6	-5.70118	4.65074e-05
FERMT1	4.54367	2.77974e-17
FEZ1	-2.94075	0
FEZF1	-9.17045	1.41043e-256
FEZF2	-6.40874	0
FGD5	4.16376	5.66529e-304
FGF13	-4.38057	0
FGF14	-8.37634	2.42631e-22
FGF17	-4.59412	2.80517e-63
FGF19	-7.18421	6.67234e-26
FGF23	8.01313	2.39559e-20
FGF7	-5.4598	6.10366e-11
FGF8	-2.3938	4.09749e-06
FGF9	-4.07725	5.32348e-76
FGFR2	6.0238	1.63926e-74
FGFR4	3.94529	7.58437e-110
FGL2	-4.03979	0.0207965
FHAD1	-2.84802	3.31533e-30
FHIP1A	-2.00615	4.67172e-14
FHL2	3.09705	3.05365e-53
FIGNL2	2.04856	7.96122e-178
FILIP1	-4.41655	5.86254e-52
FKBP5	2.51278	8.95882e-264
FLI1	8.17938	7.99682e-193
FLNC	5.09512	0
FLT3	-2.74215	0.00950558
FLT4	2.9397	8.05817e-87
FMN1	2.13142	4.67175e-13
FMN2	-2.97717	4.56042e-162
FMNL1	-5.10619	9.69401e-57
FNDC1	3.35471	3.43152e-07
FNDC11	-3.8765	1.62938e-38
FNDC4	-3.50911	1.53458e-139
FNDC9	-6.55813	8.64758e-21
FOLH1	-3.63418	4.52889e-51
FOS	-2.38082	5.79584e-18
FOXC1	3.69632	1.09634e-130
FOXC2	3.13163	5.24017e-14
FOXD2	13.2366	1.66039e-28
FOXD3	7.16294	1.89738e-08
FOXD4	-2.70466	8.26465e-11
FOXD4L3	-3.78845	0.0372005
FOXE3	3.40379	9.95409e-05
FOXG1	-6.82894	0
FOXH1	-4.31282	0.000108608
FOXL1	5.01719	4.21972e-07
FOXN4	-4.2026	1.34642e-64
FOXO1	4.04695	1.58803e-202
FOXP1	-2.87146	4.81172e-145
FRAT2	2.11185	1.23664e-45
FREM1	5.03357	5.74691e-252
FREM3	-5.50423	0.000146432
FRK	2.64217	0.00159857
FRMD3	2.01178	2.91484e-39
FRMD5	-3.80058	2.77712e-96
FRMD6	3.19925	2.5743e-238
FRMD7	5.38315	1.08738e-07
FRRS1L	-5.14525	1.01305e-109
FRY	-4.42681	5.49861e-27
FSCN2	-4.09611	9.67172e-22
FSD1L	-2.42884	1.53811e-73
FSIP1	-2.03802	1.54975e-16
FSIP2	-3.49455	5.15698e-169
FSTL4	-2.59955	6.1392e-10
FSTL5	-9.34747	6.5404e-72
FTCDNL1	5.79979	2.87933e-05
FUCA1	-2.42892	1.50981e-40
FUT1	-2.88521	3.07365e-09
FUT3	-4.28131	0.0025345
FUT7	-4.40609	0.0359229
FUT9	-4.71284	5.30889e-73
FXYD3	3.33035	0.0284341
FXYD5	6.073	2.174e-33
FXYD7	-3.01694	2.84202e-10
FYB2	-7.40085	5.65924e-09
FZD10	2.33978	2.78603e-06
FZD3	-2.7891	2.43306e-213
FZD5	-6.32943	0
FZD6	-2.99947	5.64403e-126
FZD8	-2.56037	8.47943e-302
GAB3	5.49828	1.00974e-08
GABBR2	-5.08031	4.1759e-57
GABRA1	-8.15109	2.22905e-10
GABRA2	-9.18429	5.351e-14
GABRA4	-6.11806	5.93255e-06
GABRB1	-8.04932	8.99512e-11
GABRB2	-5.00946	3.58586e-12
GABRB3	-4.07314	0
GABRD	-5.60823	9.72824e-17
GABRG1	-5.25564	0.0021692
GABRG2	-10.3623	1.47326e-17
GABRR1	-4.88982	0.00213045
GAD1	-4.12444	0.00247457
GAD2	-3.79187	1.81219e-08
GADD45G	-3.35267	5.46055e-113
GAL	2.62874	0.000109436
GAL3ST1	-2.44142	3.24294e-31
GAL3ST4	-2.93348	3.41507e-166
GALNT12	-3.27361	0
GALNT16	-3.00881	1.69052e-287
GALNT6	3.48594	5.88535e-11
GALNT9	-2.5929	5.39298e-18
GALNTL6	-3.01338	6.16848e-15
GAP43	-4.21379	0
GAREM1	-3.13519	1.32833e-291
GARNL3	-3.17613	4.35071e-100
GAS2	2.26847	2.36949e-20
GAS2L1	2.05889	3.96738e-50
GAS6	-2.03852	1.68941e-83
GAS7	-2.17512	3.07808e-74
GATA2	5.05201	0.00074776
GATA6	-6.5027	6.59018e-06
GBX2	2.75445	7.4395e-25
GCAT	2.10399	4.52353e-72
GCGR	4.55622	0.0276382
GCK	-6.2421	3.09018e-49
GCKR	-5.17683	0.000460101
GCNT2	-3.05316	7.86108e-78
GCSAML	-6.92907	6.39804e-07
GCSH	2.27593	6.51296e-109
GDAP1L1	-6.30079	1.85967e-238
GDF10	2.33974	0.00666181
GDF5	-3.32638	4.31762e-09
GDF7	2.45133	3.51266e-08
GDNF	-2.79508	0.0126383
GDPD1	-2.54111	6.04622e-76
GDPD2	-5.36988	2.1191e-145
GDPD5	-2.48215	6.36764e-107
GFI1	-4.52369	3.17779e-30
GFPT2	2.15424	4.09059e-120
GFRA1	2.74253	6.75194e-256
GFRA3	2.53726	3.61147e-07
GFY	-7.77835	4.74882e-10
GGN	-4.87213	2.79908e-20
GGT5	2.54677	0.00194873
GGTA1	4.47621	2.41717e-09
GHR	-3.35783	5.5941e-43
GHRH	-6.6452	3.65858e-07
GIPC3	4.97661	1.63285e-10
GIPR	2.94856	3.26015e-14
GJA1	5.04284	0
GJB1	4.4937	0.0206976
GJB2	-4.39821	0.0328267
GJB7	4.47871	0.0231199
GJD2	-8.26612	6.93816e-11
GJD3	2.75712	4.3498e-07
GKAP1	-2.01885	6.57433e-63
GLB1L2	-2.45168	2.30053e-95
GLDC	-5.26433	0
GLDN	2.15889	0.0106383
GLI1	3.66256	3.75429e-07
GLIS3	-4.3117	6.99194e-80
GLP1R	-2.0238	0.0125229
GLRA2	-5.74606	0.000244576
GLRX2	3.2191	3.64424e-43
GLT8D2	3.56888	3.10225e-138
GMFG	3.16532	0.0134933
GMPR	2.61794	0.00179148
GNAO1	-4.69885	0
GNAZ	-2.16245	1.55598e-149
GNB5	-2.68015	5.6549e-156
GNG12	2.94242	7.67719e-150
GNG2	-3.35976	0
GNG3	-5.26946	0
GNG4	-5.18909	0
GNGT2	4.62708	0.000264714
GNLY	3.71078	0.041351
GOLGA6A	3.7022	0.000407431
GOLGA6B	3.63422	0.0117866
GOLGA6L2	-4.74439	0.0123083
GOLGA7B	-4.89135	5.09515e-53
GOLGA8N	-2.3066	8.69273e-05
GOLGA8O	-2.73877	0.0104167
GOLGA8Q	-4.60059	0.0190588
GPA33	-3.99627	0.000770811
GPAT3	3.60928	0.016066
GPATCH4	2.235	1.11554e-122
GPC2	-2.14547	7.62717e-240
GPC5	4.08076	1.24147e-21
GPM6A	-7.37317	4.9566e-137
GPR101	-4.35863	0.00801567
GPR137C	-3.17301	2.96247e-102
GPR143	-2.05165	8.6223e-24
GPR149	-10.5546	2.55458e-18
GPR155	-2.28313	9.75602e-12
GPR158	-2.52156	2.83893e-05
GPR160	3.65321	3.31851e-22
GPR17	2.45863	0.00190541
GPR176	-5.76947	0
GPR21	-7.88977	1.43335e-09
GPR22	-6.85529	8.56468e-07
GPR26	-3.80023	0.0387675
GPR27	-2.03406	2.36644e-64
GPR39	-2.73749	0.000179458
GPR4	5.70573	5.38352e-05
GPR45	-6.33958	6.14063e-12
GPR6	-10.0829	1.23487e-16
GPR68	-2.80668	1.23341e-15
GPR85	-4.87025	4.61681e-170
GPRASP1	-2.09005	7.53873e-96
GPRC5A	-3.1909	0.045178
GPRIN2	-6.16552	0
GPRIN3	-3.19758	1.66112e-19
GPSM3	3.60405	2.30033e-114
GPX2	-5.48921	1.98783e-08
GRAMD1B	-2.05325	6.20513e-65
GRAMD2A	4.58377	1.91207e-08
GRAP	2.05701	0.000246952
GRAP2	5.82769	0.000144402
GRB7	-2.48545	0.0082635
GRHL3	3.13731	0.0491077
GRIA1	-3.66045	5.55183e-102
GRIA2	-7.7441	2.69187e-63
GRIA3	-6.59973	2.56284e-09
GRID1	3.26115	1.33178e-187
GRID2	-2.27606	0.01018
GRID2IP	-4.55477	0.000393577
GRIK1	-7.65529	8.45524e-30
GRIK2	-6.03735	8.31649e-183
GRIK5	-4.75598	5.36495e-78
GRIN1	-6.96427	4.19351e-15
GRIN2B	-3.9736	0.000480479
GRIN2C	-6.82143	8.58515e-33
GRIN2D	-2.72057	1.12503e-20
GRIN3A	-5.40947	4.68918e-31
GRK1	-4.51034	3.21241e-05
GRK5	2.55491	7.49532e-226
GRM1	-5.61465	1.10753e-93
GRM3	-3.67284	1.05295e-60
GRM4	5.21501	7.66266e-10
GRM5	-6.19097	2.11444e-18
GRM7	-10.2016	2.55947e-17
GRM8	-3.14053	2.82023e-47
GSAP	-5.16878	1.57621e-09
GSDMD	3.39909	5.21999e-84
GSG1	-5.51344	0.000754434
GSTA1	-3.83856	1.63351e-05
GSTT2B	5.03191	1.3217e-26
GUCY2D	-5.00595	5.39074e-05
GUCY2F	-6.44306	7.11548e-06
GYPC	3.49105	1.56338e-246
H2AC12	3.7505	0.00905536
H2AC16	3.82766	0.034124
H2AC17	2.3398	3.65406e-05
H2AC18	-3.96865	0.0240968
H2AC6	-2.52905	8.48324e-18
H2AW	-2.64841	1.17032e-35
H2BC13	2.93663	0.00219959
H2BC14	4.34494	0.0316899
H2BC21	-4.35863	5.75283e-252
H2BC5	-2.75234	1.09768e-45
H2BC6	2.47939	0.0040494
H2BC9	2.64141	5.14714e-59
H2BU1	-6.13204	7.40813e-05
H3-7	-5.14404	2.67332e-07
H3C12	3.79325	0.00211715
H3C6	-2.85212	3.37684e-27
H3C7	4.4395	3.50334e-05
H4-16	-3.41041	0.00178813
HAAO	2.27164	1.0514e-13
HABP2	4.48171	0.0209133
HAPLN1	7.94633	0
HAPLN2	-5.37599	9.49481e-13
HAPLN3	2.89306	5.80081e-81
HAPLN4	-3.20882	4.8711e-68
HAS1	-4.72065	0.00259784
HAS2	4.62509	3.74123e-201
HAS3	-2.52655	6.92531e-79
HAVCR2	-2.22273	0.025342
HBQ1	2.39226	0.00533574
HCLS1	4.53711	1.25012e-09
HCN2	-4.56311	2.0565e-31
HCN4	-4.73733	2.10658e-176
HCRT	-8.37319	4.12616e-11
HCRTR2	-4.13062	0.00293824
HCST	-4.39792	0.0291181
HDAC9	-3.25144	1.26668e-107
HDC	-7.76036	0
HEATR4	-2.65057	0.000979617
HECW1	-7.31631	1.68337e-116
HERC5	3.21877	2.42207e-39
HERC6	3.07744	7.73988e-11
HES1	-2.55728	1.28135e-171
HES4	-6.27396	1.70837e-109
HES5	-7.25875	8.83358e-185
HES7	5.93807	1.32996e-05
HEY1	4.32187	4.7656e-163
HEY2	4.87431	5.74035e-62
HGD	-2.25099	0.0362912
HGF	5.30198	4.07452e-271
HHIP	3.61812	0.0153978
HID1	-3.43198	3.02567e-207
HIF3A	-2.17995	3.76633e-44
HIVEP2	-2.78193	5.52935e-104
HIVEP3	-2.71575	9.73073e-22
HLA-C	-2.65825	1.38904e-85
HLA-DPA1	3.35352	3.86008e-19
HLA-F	-4.72879	0.000229227
HMCN1	3.69775	0
HMCN2	-2.14636	4.75705e-05
HMGCLL1	-5.31706	1.25255e-14
HMOX1	2.03152	3.19602e-12
HMSD	3.48535	3.65847e-14
HNF1B	-4.27258	0.0451076
HNF4G	-3.13571	0.00129374
HNMT	2.59497	1.39972e-29
HOATZ	-4.86198	0.0105125
HOMER2	-2.08432	7.02477e-56
HOOK1	-2.91628	4.20505e-68
HPCAL4	-9.33879	1.12516e-36
HPD	3.59544	0.0157453
HPSE2	-7.59195	1.84177e-40
HPX	-2.12827	2.4231e-06
HRH3	-7.48329	4.54786e-23
HRK	-3.28598	4.17557e-38
HS3ST1	-4.76564	6.27423e-33
HS3ST3A1	5.40196	1.05568e-110
HS3ST3B1	2.89333	9.13975e-45
HS3ST5	2.31713	8.49833e-35
HS6ST3	-6.60429	4.62545e-75
HSBP1L1	-2.89603	0.000731006
HSD11B1L	-2.20733	6.83258e-89
HSD11B2	-2.60699	2.14992e-56
HSF4	-5.47526	0.000909697
HSPA12B	3.62202	9.64901e-95
HSPB2	4.67022	0.000205597
HSPG2	2.48516	7.08667e-282
HTATIP2	2.56331	5.40856e-14
HTR1A	-5.44999	4.72239e-06
HTR1E	-5.68709	0.000318878
HTR2A	-6.11409	5.65568e-05
HTR2C	-7.73279	6.84187e-10
HTR3A	5.61982	1.39774e-06
HTR6	4.47871	0.0231199
HTRA1	-2.8902	9.91894e-30
HTRA3	6.91519	6.41583e-36
HYDIN	-3.21833	3.43898e-99
ICAM1	5.7537	3.32766e-125
ID3	2.99958	2.77008e-23
ID4	-4.89971	1.38319e-127
IDNK	-2.33759	7.56485e-32
IDS	-2.82243	0
IDUA	-2.73118	3.55606e-18
IER5L	2.0491	2.13281e-99
IFI44	-7.51398	1.0353e-08
IFI44L	-7.96062	4.22724e-20
IFIT3	2.87778	1.78544e-14
IFITM1	5.50161	4.83447e-113
IFITM3	2.06736	1.57896e-239
IGDCC3	3.44586	0
IGFALS	-4.57971	0.004913
IGFBP3	2.55519	1.14727e-32
IGFBP4	4.39181	0
IGFBPL1	-4.52541	0
IGFN1	3.37043	0.000384453
IGLON5	-2.18059	1.42343e-195
IGSF1	-3.85075	1.27654e-223
IGSF10	3.56385	7.75748e-29
IGSF11	-5.20796	3.68182e-22
IGSF21	-3.0969	2.35091e-08
IGSF22	-2.93927	0.00237249
IHO1	-4.39446	0.0367714
IKBKE	4.29794	1.9056e-171
IKZF1	-2.85053	2.12203e-13
IKZF2	-2.27266	2.31702e-51
IL10RA	-2.63741	0.00105213
IL12RB2	2.6234	0.0482046
IL13RA2	-6.39234	1.08779e-05
IL15	-5.59784	8.1532e-05
IL17REL	-2.1401	0.0304586
IL18R1	5.40522	4.61955e-06
IL1RAP	3.30351	8.8708e-15
IL1RAPL1	-4.39298	0.00106095
IL1RAPL2	4.15618	0.0134395
IL21R	3.90349	1.63385e-10
IL27RA	2.89874	5.48288e-32
IL2RB	3.63716	8.66651e-10
IL32	3.54171	6.11989e-30
IL34	-6.47926	5.50728e-06
IL4R	4.77721	1.33489e-254
IL7R	-5.29788	0.00186311
ILDR2	-3.97998	0
IMPA2	2.0832	3.08947e-148
IMPG2	-3.43709	1.53321e-10
INA	-6.23329	0
INF2	4.53445	0
INHA	-2.51639	0.00184348
INHBA	-6.52147	4.29771e-06
INHBB	-3.9256	9.40984e-14
INHBE	4.2036	3.4864e-10
INKA1	5.85344	5.14777e-171
INO80B	-2.01656	0.00019739
INPP4B	3.30257	3.24826e-139
INSC	4.17484	1.22301e-08
INSM1	-6.1712	0
INSM2	-12.3213	8.98973e-33
INSYN2B	-3.50541	4.19351e-06
IP6K3	8.62774	5.41091e-12
IPCEF1	-2.59148	1.0201e-05
IQANK1	-4.43044	1.986e-52
IQCE	-2.7579	5.89779e-275
IQCN	-4.51005	1.48311e-67
IQUB	-3.67111	7.45539e-13
IRAK3	2.3978	8.78665e-16
IRF1	2.34065	7.70171e-16
IRF5	-7.2782	4.88827e-08
IRS4	-6.9568	3.1404e-219
IRX3	7.0146	6.36439e-92
IRX4	3.45722	3.77603e-06
IRX5	2.1648	3.02759e-05
ISG20	3.28239	1.15285e-11
ITGA1	2.67223	4.49194e-79
ITGA2	-4.29651	1.8489e-143
ITGA3	-4.64992	4.8368e-213
ITGA4	4.78611	2.99387e-181
ITGA7	-4.32263	0
ITGA8	3.21171	1.47233e-75
ITGA9	6.54299	0
ITGB2	6.34478	1.21962e-05
ITGB3	2.02934	0.000530998
ITGB8	-4.60023	0
ITGBL1	-6.97551	7.85411e-08
ITIH3	3.24494	0.000744672
ITPKA	-2.54086	0.000686114
ITPR1	3.86945	2.22731e-147
ITPR2	4.47297	8.70836e-91
ITPR3	4.00323	1.41067e-28
ITPRIP	2.911	3.91615e-118
ITPRIPL1	3.93859	7.14397e-138
IZUMO4	-2.05507	3.16618e-11
JAG2	-3.46842	9.80429e-90
JAKMIP1	-2.68042	6.60766e-13
JAKMIP3	-4.14188	3.04118e-18
JAM2	-2.53681	3.54803e-126
JAZF1	-2.5713	3.95173e-38
JDP2	2.57145	1.94594e-27
JHY	-2.66381	1.90202e-44
JPH1	4.79262	8.6815e-53
JPH2	2.31776	5.51623e-06
JPH3	-3.57775	1.18123e-148
JPH4	-5.18709	0
KALRN	-2.38053	2.956e-222
KANK2	3.04034	0
KANK4	2.38671	1.24679e-59
KANTR	-3.01078	4.68967e-13
KATNAL1	-2.44819	1.00289e-178
KCNA3	-7.14703	6.33075e-16
KCNB1	-6.97036	6.65952e-200
KCNB2	-4.58215	5.84464e-58
KCNC1	-2.98629	2.51802e-145
KCNC2	-9.87219	7.11111e-16
KCNC3	-2.3433	4.8657e-92
KCND3	-4.48056	3.28656e-16
KCNE4	-2.35378	0.0129112
KCNF1	-2.64932	5.22347e-09
KCNG1	4.82035	1.33148e-62
KCNH2	-3.71841	1.19965e-208
KCNH4	-4.34389	3.65271e-07
KCNH5	-3.26255	0.00111388
KCNH7	-5.15719	6.54552e-36
KCNH8	-5.79491	3.62877e-122
KCNIP2	-2.25754	5.35463e-22
KCNIP4	-5.37564	9.75885e-20
KCNJ11	-6.34973	2.67556e-65
KCNJ12	2.71952	2.02482e-28
KCNJ15	5.65798	0.000377571
KCNJ5	2.82414	0.0411008
KCNJ6	-3.84423	9.68723e-18
KCNJ8	3.26174	6.69034e-07
KCNJ9	-11.5684	5.87555e-22
KCNK10	-3.43078	7.81095e-39
KCNK3	-4.24854	5.74128e-27
KCNK5	3.59201	1.68794e-123
KCNK9	-4.31833	1.53901e-43
KCNMA1	-5.06916	7.77786e-81
KCNMB1	2.00455	0.00205412
KCNN1	-4.48929	4.59904e-228
KCNN3	-2.98588	4.19344e-68
KCNQ2	-2.21268	6.64634e-275
KCNQ3	-4.76983	7.05104e-94
KCNQ5	-2.87814	9.95504e-24
KCNS1	2.31457	0.0169809
KCNS2	-4.64018	0.00038261
KCNS3	2.40907	2.83333e-16
KCNV1	-4.3787	0.0308618
KCTD11	-3.5979	1.27213e-105
KCTD12	2.81399	1.05228e-182
KCTD16	-2.29733	9.31941e-12
KCTD4	-5.88942	0.000136548
KCTD8	-5.86908	5.20185e-07
KDELR3	2.84341	3.04591e-31
KDR	-2.64378	5.39253e-44
KHDC3L	-3.2089	0.0442713
KHDRBS2	-2.76926	8.30118e-52
KHDRBS3	-2.13984	1.05784e-62
KIAA0319	-5.30491	1.69105e-12
KIAA0408	-4.15297	0.00484371
KIAA0895	-3.66702	9.92858e-270
KIAA1614	2.12523	9.62253e-44
KIAA2012	-4.97502	0.000997529
KICS2	2.15439	4.88595e-15
KIDINS220	-2.30242	0
KIF12	-3.65362	2.47156e-05
KIF17	-2.34246	3.49979e-40
KIF19	-2.55477	5.23097e-18
KIF1A	-5.28349	0
KIF20A	2.17253	2.712e-220
KIF21A	-2.17419	4.54184e-188
KIF26B	3.19013	1.87829e-22
KIF5A	-7.17577	0
KIF5C	-3.70751	0
KIFC2	-5.05208	1.94367e-202
KIRREL2	-5.23206	1.45293e-124
KIRREL3	-2.09502	1.30689e-16
KISS1R	-5.43454	2.14226e-15
KIT	-2.2455	4.68229e-56
KLF15	3.43519	2.3974e-69
KLF7	-3.33836	0
KLF8	-4.22972	5.92902e-216
KLHDC7A	-6.97629	1.02588e-41
KLHDC8A	-6.28402	0
KLHDC8B	-2.92991	1.0171e-244
KLHDC9	-3.23271	4.41424e-80
KLHL1	-7.13932	2.61634e-08
KLHL13	2.39652	2.32924e-41
KLHL31	-3.29856	1.72543e-10
KLHL32	-2.29868	9.40567e-14
KLHL33	-2.53189	0.0419861
KLHL35	-4.90987	1.69698e-168
KLHL4	-7.56647	5.10878e-51
KLK10	-3.65127	0.00221953
KLKB1	-2.74055	4.9832e-05
KLRC3	4.66268	0.0145128
KLRD1	-4.27059	0.00204552
KMO	2.15283	0.0287826
KNDC1	-5.08461	2.00651e-250
KRT19	-5.16732	3.55376e-139
KRTAP5-1	-6.13286	4.55687e-05
KRTAP5-2	-5.83122	4.71612e-07
KSR2	-8.69645	9.70188e-47
KY	-2.75826	2.80815e-05
LAMA2	-2.41745	1.83689e-07
LAMA3	-2.21474	0.0058058
LAMB1	4.68529	5.46873e-160
LAMB2	-2.20593	6.79677e-233
LAMB3	-7.13794	1.10886e-07
LAMC2	-4.36134	1.42623e-07
LAMC3	2.17531	5.24112e-12
LAMP5	3.86979	8.49441e-05
LANCL3	-5.2722	0.000392941
LAPTM5	4.73169	4.37626e-19
LARGE2	-3.66418	1.95146e-13
LAYN	2.60076	8.20509e-06
LCAT	3.69488	3.87216e-31
LCK	-5.25332	0.00186761
LCN1	5.58149	0.000437497
LCN12	-2.12497	0.0141657
LCP1	5.98015	9.6912e-87
LCP2	6.46727	5.82177e-06
LCTL	-2.11432	7.50056e-22
LDB2	4.65652	0
LDHA	3.43626	0
LDLRAD2	2.72234	1.53674e-33
LDLRAD4	-2.60512	2.19446e-44
LECT2	5.05733	0.00364593
LEF1	3.95118	1.4195e-255
LEMD1	-7.1077	3.47031e-58
LENG9	2.76647	2.98956e-14
LETM2	-2.1283	7.68932e-18
LGALS1	2.78218	1.01289e-147
LGALS3	6.99464	1.50235e-122
LGALS3BP	-4.59091	0
LGI1	-3.44135	7.72524e-82
LGI2	-2.01316	1.17612e-21
LGR5	-4.66452	1.05516e-21
LGSN	-2.10099	0.000124753
LHFPL3	-4.00297	0.0045503
LHFPL4	-6.20083	1.44076e-114
LHX1	-12.7977	9.70495e-27
LHX2	-7.05086	0
LHX5	-8.24196	0
LHX6	4.78018	1.75149e-07
LHX8	6.64088	1.64571e-09
LHX9	-11.9815	4.9111e-31
LILRA6	4.44312	0.0275347
LILRB3	5.41342	0.000876621
LILRB5	5.65999	0.000351832
LIMA1	2.30581	7.45217e-231
LIMCH1	4.82717	0
LIMS2	-3.04329	3.04722e-29
LIMS4	2.12125	0.00828469
LIN28A	6.26141	0
LIN7A	-2.45059	3.45203e-94
LIN7B	-2.09729	3.76937e-10
LINGO1	-4.50563	0
LINGO2	-8.39236	1.34522e-77
LINGO3	-4.60475	5.03509e-16
LITAF	5.24292	0
LLGL2	-4.24976	1.73984e-68
LMNTD1	5.42995	0.000153141
LMO1	-7.29017	1.93747e-120
LMO2	-5.6609	1.18171e-213
LMOD3	9.27895	5.49058e-14
LMTK3	-5.382	1.83231e-250
LMX1B	2.18303	0.000541524
LOC102724428	4.30186	3.55933e-25
LOC102724560	5.61088	1.11659e-08
LOC102724594	2.75865	0.00406078
LOC105371267	2.727	7.229e-56
LOC105373057	-4.24756	0.0139045
LOC105373989	-5.08777	3.57887e-05
LOC105377805	-3.33843	6.20014e-09
LOC105379752	-2.60262	0.000143277
LOC107985555	-4.08522	0.0318377
LOC389895	-2.90455	5.76428e-20
LOC728392	-3.68927	0
LONRF2	-7.60577	0
LOXL1	2.05855	7.96535e-120
LOXL4	3.23956	3.31861e-18
LPAR1	3.07168	1.9222e-186
LPAR3	4.95398	1.26158e-08
LPAR6	4.04392	3.22061e-90
LPIN3	-2.65097	1.04188e-56
LPL	2.83861	9.92565e-82
LRAT	-2.35606	6.98446e-06
LRATD1	-2.05392	1.04336e-40
LRATD2	-2.97591	5.05125e-244
LRFN1	-2.83371	3.58853e-100
LRFN2	3.51986	0.000142859
LRG1	4.90422	1.17283e-06
LRGUK	-2.74712	5.4812e-29
LRIG1	2.56047	9.10227e-296
LRP1B	-3.55964	2.33206e-28
LRP2	-4.94009	0
LRP4	2.91619	3.70232e-115
LRRC10B	-2.93479	2.28736e-41
LRRC14B	-2.75076	0.0272246
LRRC23	-2.15935	6.51109e-29
LRRC24	-2.48968	5.35785e-57
LRRC26	-4.85129	1.93587e-13
LRRC37A3	-2.20886	1.52575e-42
LRRC3B	-7.97153	2.39516e-32
LRRC43	-4.39065	4.69848e-26
LRRC49	-2.07454	9.00511e-109
LRRC4B	-2.5187	5.4641e-214
LRRC4C	-5.52798	1.28474e-83
LRRC53	-4.60389	0.0202729
LRRC55	-6.57847	0
LRRC7	-2.50321	3.99538e-16
LRRC73	-6.03591	2.24628e-23
LRRC74B	-3.50577	0.0211039
LRRC8C	2.48492	1.92075e-72
LRRC9	-2.88266	1.01249e-19
LRRIQ1	-2.21296	2.10476e-29
LRRN1	-2.19946	6.48453e-209
LRRN2	-5.15188	8.6566e-155
LRRN3	-2.37474	7.96105e-58
LRRN4	4.7404	3.6874e-16
LRRN4CL	3.43083	4.35576e-16
LRRTM1	-3.81904	3.15743e-06
LRRTM2	-7.42674	8.20478e-48
LRRTM3	-8.81253	6.0322e-13
LRRTM4	-3.7391	2.58576e-39
LSMEM2	-2.85894	8.86534e-06
LSP1	2.58975	0.0398856
LSR	-2.42006	1.39355e-117
LST1	4.1233	0.00262512
LTB	9.82845	5.23694e-31
LTBP3	-2.45218	7.92295e-78
LTBR	3.33187	1.05319e-13
LTC4S	-3.02155	1.33081e-10
LUM	6.67688	0
LURAP1L	-4.33313	1.08649e-09
LUZP2	-3.80749	1.67386e-14
LY6E	2.00676	1.91611e-133
LY6H	-2.95487	1.52566e-55
LYNX1	-3.01476	1.12424e-63
LYPD1	-2.07408	5.74507e-12
LYPD3	-3.34514	3.25628e-05
LYPD6B	2.32236	1.46172e-06
LYRM9	-2.06787	5.57667e-49
LYSMD2	-5.11465	2.16188e-17
LYSMD4	-2.06249	2.84569e-102
LYST	-2.22814	1.7876e-74
LZTS3	-2.1691	4.871e-119
MAB21L1	3.96252	0
MACROD2	-3.09991	8.91281e-37
MADCAM1	-8.84021	2.24696e-12
MAEL	-4.22156	3.33803e-08
MAF	-2.77851	4.92224e-87
MAFB	-3.10711	4.08314e-72
MAFK	-2.19121	3.00013e-58
MAGEC3	-5.17339	0.000444904
MAGED4	-2.05778	1.95686e-07
MAGEL2	-2.96589	1.67517e-128
MAGI2	-3.86685	9.96714e-180
MAK	-2.05797	2.14303e-07
MAL2	-4.87531	8.83719e-84
MAMLD1	-3.82188	2.16379e-66
MANEAL	-4.88317	2.44534e-217
MAOA	-4.01451	1.64898e-67
MAOB	-5.59735	8.65916e-35
MAP1A	-2.4623	1.5708e-298
MAP1B	-2.51148	0
MAP1LC3A	-4.3285	5.4169e-215
MAP2	-5.33654	0
MAP3K9	-2.11644	4.5652e-107
MAP6	-7.90692	0
MAPK10	-3.43351	0
MAPK11	-6.07725	0
MAPK12	-3.19108	1.40401e-146
MAPK15	-3.38235	2.09906e-114
MAPK8IP1	-2.79255	2.55332e-302
MAPK8IP2	-4.66771	0
MAPRE3	-4.25296	0
MAPT	-4.86946	0
MARCHF1	-8.07008	1.55074e-58
MARCHF10	-4.78671	2.49056e-09
MARCHF11	-4.99654	4.75705e-05
MARCHF4	-4.73981	1.37288e-224
MARCHF9	-2.7288	5.69562e-102
MARVELD1	2.02361	5.1981e-149
MAST1	-4.48918	0
MATK	-2.13724	0.00274946
MATN2	-2.12799	3.00023e-08
MATN3	-2.32993	1.09341e-11
MBOAT1	2.13519	9.55313e-33
MBP	-2.72212	1.16488e-23
MC4R	-2.10799	0.0131594
MCAM	2.53138	2.05361e-180
MCF2	-2.97881	2.97236e-08
MCF2L	-3.58948	0
MCF2L2	-3.55007	1.47015e-45
MCHR1	-2.35705	0.0115987
MCM10	2.12974	1.65017e-170
MCOLN2	5.20597	3.59759e-16
MCOLN3	4.63265	9.27414e-06
MCTS2P	4.62834	2.11403e-47
MCUB	-2.70093	1.56182e-144
MDFI	3.24343	0
MDH1B	-2.04422	9.02521e-20
ME3	-4.24215	8.08293e-221
MEF2C	4.77191	3.41588e-172
MEGF11	-5.49449	3.13479e-43
MEIG1	-2.23918	0.00331613
MEIOC	2.41672	1.90085e-08
MEIS1	-6.73721	7.49518e-281
MEOX1	2.338	1.17822e-79
MEOX2	8.39324	7.73931e-57
MERTK	2.43811	8.98083e-84
MESP1	-2.01383	0.00145945
MET	3.03535	2.20232e-07
METTL1	2.14782	6.76783e-47
METTL24	-2.23315	3.66627e-25
METTL27	-3.39266	9.88898e-05
MFAP4	4.69678	1.01955e-86
MFNG	-6.36762	5.35551e-128
MFSD4A	-2.77143	2.31934e-06
MFSD6	-4.17675	1.68278e-83
MGAM	-4.27787	1.90531e-09
MGAM2	-3.21939	0.000501931
MGAT4A	-4.21234	1.79109e-159
MGAT4C	-8.72438	1.18754e-12
MGAT5B	-2.26412	8.53411e-98
MGST1	3.03655	2.3401e-305
MINDY2	-2.90975	5.23691e-182
MIP	-2.53715	0.0249051
MISP	-3.84226	0.00127983
MISP3	-3.76524	1.1577e-16
MKRN3	-6.42754	3.14052e-42
MLLT3	-2.1635	4.35586e-114
MLXIPL	4.11072	3.29483e-73
MMD2	-5.16952	2.15203e-05
MME	3.6773	1.04528e-100
MMP2	2.18005	1.07788e-159
MMP24	-5.52955	1.40827e-257
MMP9	5.68439	1.31795e-14
MMRN1	-4.0492	2.84044e-268
MND1	2.15863	1.4479e-56
MOGAT2	-5.45873	0.000817474
MOK	-2.26677	8.36873e-88
MORN3	-2.24312	1.02861e-10
MORN5	-6.86387	8.49708e-07
MOS	-4.42099	0.0320602
MPP1	3.2772	3.19506e-57
MPP3	-2.51166	6.00816e-77
MPPED1	-8.39585	1.20506e-45
MPPED2	-2.82642	4.98368e-165
MPZ	3.21411	2.24615e-39
MPZL2	-4.99342	8.18832e-07
MPZL3	-2.34947	3.3792e-12
MRC1	-6.82453	9.4701e-07
MRGPRF	2.37134	5.61767e-06
MRO	3.01385	7.49244e-08
MRPS24	4.26239	0.0419173
MSC	3.75691	6.10514e-08
MSTN	4.16324	1.1894e-28
MT1F	-2.68383	0.0399674
MT1X	3.95371	4.37878e-06
MT2A	2.61962	4.4094e-22
MT3	-5.27039	0.00212037
MTARC2	3.00754	2.05452e-08
MTFP1	3.48423	8.00914e-130
MTHFD1	2.3098	2.60996e-222
MTHFD1L	2.15687	5.42356e-134
MTMR7	-3.60154	3.99507e-85
MTNR1A	-2.77191	0.00022078
MTSS1	-2.73361	0
MTURN	-4.20669	0
MTUS1	-5.94757	7.99525e-302
MTUS2	-2.95502	3.72027e-82
MUC1	-2.88265	5.38594e-27
MUC20	-3.58058	1.71051e-07
MUC3A	-2.70954	1.90687e-07
MUC4	-5.04588	6.07164e-07
MUC8	-5.65327	0.000508339
MXD1	-2.12714	3.02089e-63
MYADML2	-5.01129	0.00459087
MYBL2	2.05292	5.44014e-137
MYBPC2	2.29256	0.0431528
MYCBPAP	-2.91416	1.19254e-05
MYCL	-3.20701	2.23365e-202
MYCN	3.06193	0
MYH14	2.13121	1.09105e-15
MYH15	4.47085	5.7578e-130
MYH6	-7.92375	8.58744e-10
MYH7	-7.29579	8.46255e-51
MYL7	-4.3467	0.00862246
MYLK2	2.4805	7.00803e-11
MYO15A	-2.44328	3.69045e-16
MYO16	-5.9636	1.32872e-174
MYO18B	-5.24926	0.00232075
MYO1H	-3.11705	3.59963e-07
MYO3A	-2.70592	2.21809e-58
MYO3B	-2.57385	0.0414547
MYO5A	-2.31221	2.78797e-265
MYO5B	-3.00657	9.05371e-39
MYO7A	3.27597	1.88211e-78
MYOF	2.264	1.0705e-51
MYOM3	-5.88876	3.64393e-07
MYOZ3	2.66711	1.23517e-41
MYRFL	-4.24127	3.78189e-13
MYRIP	-4.75814	3.01226e-27
MYT1	-6.34802	0
MYT1L	-12.2461	1.59712e-24
N4BP3	-2.15403	1.15897e-51
NAALADL2	-3.07195	2.00723e-07
NABP1	4.01822	2.53764e-44
NACAD	-5.33127	0
NALCN	-4.41267	3.11572e-56
NALF1	-3.08874	2.23796e-46
NALF2	-3.06913	1.1774e-131
NANOG	-5.93296	9.52517e-05
NANOGP8	-4.48784	0.0380542
NANOS3	-5.92001	3.0838e-13
NANS	2.85832	4.05189e-192
NAPRT	2.01964	1.28064e-14
NAT1	2.38115	6.43259e-08
NAT16	-6.14281	2.57763e-11
NAT8L	-3.61876	3.28481e-222
NAV1	-2.12789	3.62985e-183
NAV3	-6.98657	5.45227e-225
NBL1	4.74965	1.36105e-09
NBPF1	-2.00592	1.09046e-237
NCAM1	-2.36145	0
NCAM2	-3.14324	3.73135e-37
NCAN	-5.78696	0
NCCRP1	-5.00223	1.8508e-10
NCKAP1L	-2.01273	0.00122522
NCKAP5	-4.15306	9.7841e-108
NDNF	-3.85127	1.93275e-64
NDP	-5.96281	1.12552e-19
NDRG4	-3.75145	0
NDST4	-6.05939	1.70546e-153
NDUFA4L2	-3.59023	3.37087e-11
NEBL	-4.52215	4.47355e-168
NECAB1	-7.63568	1.03971e-23
NEDD4	3.59005	5.21944e-151
NEFL	-3.08384	0
NEFM	-2.20551	7.8334e-233
NEGR1	-5.0949	5.46611e-104
NEK10	-2.27012	3.79562e-12
NEK11	-2.51175	6.41006e-29
NEK5	-5.15112	3.54835e-09
NELL1	-4.43299	0.000698015
NELL2	-3.0408	0
NET1	2.04371	7.46676e-171
NETO1	5.09824	8.83462e-58
NEURL1	-4.53136	4.77661e-90
NEURL2	-2.04921	0.00262888
NEUROD1	-4.12622	6.93777e-124
NEUROD2	-4.63032	0.0156788
NEUROD4	-5.9357	7.42176e-62
NEUROG1	-7.78619	6.12905e-173
NEUROG2	-5.77071	9.42097e-18
NEXMIF	-6.29122	4.40217e-25
NFASC	-5.10585	0
NFIA	-2.07764	1.96846e-20
NFIB	-6.54642	1.31727e-137
NFIX	-4.16814	1.08533e-08
NFKBID	-3.22861	3.44391e-13
NGB	-5.59501	2.03637e-06
NGFR	7.19518	0
NHLH1	-3.83998	1.93463e-297
NHLH2	-5.54863	4.08567e-208
NHLRC1	-3.74182	1.65364e-07
NHSL2	3.20745	7.50983e-172
NIBAN1	-2.23808	1.07216e-09
NID1	5.48743	0
NID2	5.9273	0
NIM1K	-2.80793	0.00206669
NINJ2	5.12214	2.69519e-05
NIPAL4	2.78167	0.00393972
NKAIN2	-3.91961	1.79751e-08
NKAIN3	-2.46356	7.83292e-113
NKD1	3.22598	6.65502e-151
NKPD1	-2.09845	0.00015577
NKX1-1	-5.10204	0.00328354
NKX2-1	-8.1951	3.60546e-11
NKX2-3	-4.40193	0.0308479
NKX6-1	-3.54444	0.0190209
NLGN1	-2.72737	2.33499e-105
NLGN3	-2.91674	0
NLGN4X	-2.24571	4.14766e-109
NLRC5	4.44323	4.3642e-08
NLRP3	-2.98374	0.0250113
NME1	2.02728	2.16886e-106
NME5	-2.86827	1.88609e-41
NME9	-5.16503	3.0583e-26
NMI	4.0617	5.68803e-18
NMNAT2	-6.75459	0
NMNAT3	-4.35508	8.9848e-16
NMRK2	-4.13408	5.18048e-06
NMS	-4.84176	0.0081656
NNAT	-3.71011	0
NNMT	-2.29148	1.31133e-07
NOCT	2.24447	6.86859e-40
NOG	-5.8359	3.7977e-30
NOL4	-7.29717	4.09759e-72
NOP16	2.0713	6.4133e-46
NOS1	6.08911	8.05438e-53
NOS1AP	-3.83168	5.8543e-62
NOS2	-3.9417	2.40069e-33
NOTCH4	-2.51586	3.25357e-26
NOVA1	-2.59227	0
NOVA2	-5.96531	0
NOXA1	-4.61529	3.06437e-47
NPAP1	-5.66542	5.29624e-05
NPAS1	-2.81405	3.57063e-18
NPAS3	-4.56608	4.01635e-130
NPBWR1	6.80345	1.35848e-07
NPDC1	-3.53047	4.58946e-272
NPFFR1	-3.87636	0.00822964
NPL	7.35985	8.20067e-12
NPNT	-2.87536	0.035183
NPPB	2.78704	5.12269e-07
NPR1	2.52264	7.45538e-12
NPTX1	-4.90279	3.72859e-10
NPY1R	-5.28499	1.08522e-61
NPY2R	-9.31668	5.07636e-14
NPY5R	-5.21461	1.89578e-11
NQO1	3.93446	0
NR2C2AP	2.15701	5.66568e-33
NR2E1	-9.12715	4.0981e-13
NR2E3	-5.46951	3.50789e-06
NR2F1	8.01277	0
NR2F2	6.44714	0
NR4A3	-6.12633	6.24451e-21
NR6A1	2.75595	0
NRAP	-8.21657	2.9774e-11
NRARP	-2.60417	1.00211e-111
NRBP2	-2.99808	7.97468e-167
NRCAM	-5.17302	0
NRG1	-3.04792	1.55044e-109
NRG2	-2.91642	4.3418e-06
NRG3	-7.90793	1.24453e-73
NRIP3	-3.33506	2.17609e-21
NRK	5.33823	4.84775e-101
NRN1	-4.25288	6.04556e-141
NRN1L	-2.8569	0.0192709
NRSN1	-7.16924	1.00597e-44
NRXN2	-3.42837	0
NRXN3	-5.37964	4.89729e-42
NSG1	-5.23191	0
NSG2	-11.148	9.92003e-128
NSUN7	-2.29871	1.7427e-52
NT5C1A	-5.8976	0.00012361
NT5DC3	2.54033	3.54519e-77
NT5E	2.71161	1.29016e-17
NTF3	3.54597	2.004e-13
NTF4	-3.55591	0.000649626
NTM	-2.46172	9.36634e-56
NTN4	-5.97733	4.00795e-102
NTNG2	-2.17899	4.89348e-75
NTRK2	-3.12733	3.09329e-15
NTRK3	-2.3434	2.7658e-33
NTS	-3.28206	1.89796e-08
NUAK2	-4.29831	0
NUDT18	-2.37239	1.77216e-08
NUMBL	-2.28785	2.06484e-151
NXF2B	-4.6441	0.0241156
NXPH1	-6.04618	4.45298e-58
NXPH2	4.63422	1.08529e-28
NXPH4	-2.95189	2.55752e-36
NYAP1	-4.38344	0
NYAP2	-8.93414	2.75395e-13
OAF	5.74852	0
OAS1	4.29752	0.0404466
OCLN	-3.07396	5.1289e-62
OCM	-4.82486	0.00874561
ODF3B	-5.52608	5.37406e-26
ODF3L1	-2.99218	0.0266441
OLFM1	-3.33173	2.27388e-188
OLFML1	6.17882	2.22411e-237
OLFML3	3.88844	6.45043e-170
OLIG1	-3.50813	0.0205458
ONECUT1	-6.09934	8.57334e-59
ONECUT2	-5.40748	0
ONECUT3	-6.78553	9.62285e-264
OPCML	-5.42208	1.26916e-72
OPN5	-10.1242	9.11921e-17
[truncated: 1,222 more rows]

## Sheet: GGC-rep vs NIID
symbol	log2FoldChange	FDR
A2M	3.62077	1.06832e-20
A4GALT	2.17391	0.000400443
AATK	-3.05962	2.35713e-26
ABAT	-3.96791	2.14653e-290
ABCA10	3.58591	0.000391291
ABCA12	5.09786	1.77212e-14
ABCA3	-2.78354	3.12121e-118
ABCA4	3.12295	1.90815e-18
ABCA8	-4.66712	0.00251291
ABCB1	3.21076	9.49896e-19
ABCB11	-5.61797	4.31602e-11
ABCC6	3.5748	1.44766e-15
ABCC8	-9.03367	8.47811e-18
ABCD2	5.15539	4.24601e-31
ABCE1	2.05888	4.6348e-79
ABCG1	-5.85799	9.82465e-151
ABCG2	8.79557	1.09881e-12
ABI3	5.07622	2.1892e-13
ABLIM2	-4.43758	2.5944e-25
ABLIM3	-3.25597	2.65157e-18
ABO	-3.67629	1.58873e-11
ACACB	-2.28272	2.64647e-65
ACADL	2.05726	0.000729402
ACAN	3.90512	2.59581e-07
ACE	-2.50812	0.000403244
ACKR1	-2.23236	0.000179242
ACOX2	2.0629	3.23816e-10
ACOXL	-3.53725	1.67448e-17
ACP3	5.15094	0.00781999
ACP5	3.19672	0.000162682
ACSL5	5.1974	0.000309467
ACSL6	-8.79841	9.08773e-13
ACTA1	7.00155	7.89286e-99
ACTA2	5.80052	3.07016e-191
ACTBL2	6.14326	9.82854e-05
ACTC1	8.19645	9.25732e-115
ACTG2	2.42385	2.4408e-20
ACTL6B	-10.5499	4.44637e-24
ACTL8	4.6467	0.0200176
ACTN1	3.32241	2.63114e-98
ACTN3	3.59861	5.23969e-14
ACTN4	2.23698	2.14661e-65
ACVRL1	2.29388	4.00727e-05
ADA	3.08417	1.11237e-70
ADAM18	3.97995	0.0300941
ADAM19	3.73614	1.1076e-84
ADAM20	-3.17599	0.00217035
ADAM22	-2.29657	2.05955e-90
ADAM28	3.11857	4.69362e-12
ADAM9	2.65897	9.20069e-53
ADAMTS1	2.82094	1.12322e-106
ADAMTS12	3.35536	4.1599e-78
ADAMTS14	3.929	3.93588e-05
ADAMTS15	2.86125	4.72725e-29
ADAMTS16	2.37546	9.90223e-18
ADAMTS18	8.75736	1.52153e-30
ADAMTS19	2.76482	7.04692e-13
ADAMTS3	3.89111	3.54947e-27
ADAMTS5	-2.64163	1.28766e-10
ADAMTSL2	2.50764	2.95511e-15
ADAMTSL5	6.09756	3.62844e-09
ADAP1	-3.16507	4.06713e-58
ADCY2	-7.05795	0
ADCY5	-4.49815	3.62259e-135
ADCY7	5.10478	7.20148e-92
ADCYAP1	-8.8618	4.44368e-79
ADCYAP1R1	-2.88527	1.45163e-24
ADGRA1	-7.9339	3.42503e-38
ADGRA2	4.7945	4.27851e-90
ADGRB1	-2.28594	5.20383e-70
ADGRB2	-2.47299	1.58772e-123
ADGRB3	-5.29813	4.38105e-121
ADGRD2	-3.91732	0.003819
ADGRE2	3.2433	0.00466839
ADGRE5	2.62285	6.22207e-19
ADGRF1	4.10986	0.0148835
ADGRF2	6.69702	2.01354e-06
ADGRF4	7.75505	2.57969e-09
ADGRG1	-4.04119	0
ADGRG3	-3.90074	0.0366771
ADGRG6	7.00689	4.70038e-29
ADGRL4	4.0931	6.13086e-63
ADGRV1	2.93414	1.65442e-45
ADH4	-8.77976	1.42391e-12
ADM	4.04972	1.57646e-46
ADORA1	3.23719	8.3983e-26
ADORA2A	-2.02778	0.0438756
ADRA1A	-3.83591	9.21678e-12
ADRA1B	2.71756	0.00155972
ADRA2A	-2.78069	5.04908e-09
ADRA2C	5.17128	1.4916e-31
ADRB1	8.64476	2.63963e-11
ADRB2	3.55105	2.8838e-06
ADTRP	3.26926	0.00628107
AFAP1L1	5.13945	3.73942e-34
AFP	7.72872	1.01e-08
AGAP2	-6.02444	1.23538e-227
AGBL4	-3.49731	7.36016e-16
AGMAT	3.47999	1.12026e-19
AGT	4.68672	2.30064e-07
AHNAK	3.05202	5.37093e-39
AHR	6.19637	6.16199e-44
AIM2	-2.35461	5.74548e-27
AIPL1	5.32609	0.000702358
AK4	2.34995	2.491e-53
AK5	-4.28895	1.43687e-52
AK9	-2.7262	1.82052e-61
AKAP12	3.47223	1.50282e-80
AKAP6	-3.97987	9.67311e-279
AKR1B15	4.58954	0.0148493
AKR1C1	-3.1639	4.92539e-67
AKR1C2	-3.95603	3.14891e-87
ALAS2	-4.61294	0.0272941
ALB	-2.53388	0.0299698
ALDH1A1	8.14814	5.27541e-20
ALDH1A3	5.11146	1.72571e-47
ALDH3B1	2.28666	0.00676327
ALDH3B2	6.20897	4.01383e-05
ALKAL2	2.66224	0.00202257
ALOX12	2.08982	0.0368837
ALOX5	-2.437	0.000205999
ALOX5AP	6.9692	3.51449e-07
ALPK1	-4.23998	1.96112e-67
ALPK2	6.42703	2.14684e-67
ALPK3	3.16971	1.96646e-254
ALS2CL	2.65809	2.01199e-13
AMER2	-4.8632	2.3465e-25
AMER3	-7.87074	4.06194e-37
AMIGO2	3.43575	1.42221e-70
AMY2B	-3.04101	4.34324e-26
ANGPT1	4.98253	3.85055e-32
ANGPT2	7.765	3.34447e-43
ANGPTL1	-2.52872	6.88036e-34
ANGPTL2	2.87968	2.04724e-68
ANGPTL4	8.56303	2.99203e-21
ANGPTL6	-4.19963	9.78341e-05
ANGPTL7	8.13707	5.13592e-10
ANK3	-2.3508	6.96055e-112
ANKFN1	-9.42578	4.97225e-28
ANKH	-3.08942	9.21753e-116
ANKRD1	8.68202	1.14982e-89
ANKRD18A	3.32669	5.66024e-23
ANKRD18B	2.19583	7.1053e-11
ANKRD29	-2.95869	3.66654e-12
ANKRD30B	-6.27969	1.37037e-05
ANKRD30BL	-2.7244	0.00965679
ANKRD33B	5.30429	1.61288e-89
ANKRD34B	2.40752	0.000480791
ANKRD44	-2.50028	6.01563e-38
ANKRD45	-2.01273	1.19426e-25
ANKRD55	-7.56472	1.12844e-08
ANKS1B	-5.46074	3.37691e-176
ANO1	-5.38583	1.06504e-28
ANO2	-3.76327	1.28946e-57
ANO3	2.26776	0.00157447
ANO9	4.22274	2.31004e-07
ANPEP	3.45603	2.69019e-20
ANXA1	8.14296	1.05816e-251
ANXA11	2.3371	9.87022e-58
ANXA3	5.14842	5.65047e-111
ANXA4	2.41555	6.30303e-27
ANXA8	4.63508	0.0157981
ANXA8L1	4.38144	0.0257006
AOX1	4.26246	5.83557e-10
AP1M2	8.67104	9.10511e-16
AP3B2	-5.99499	6.39339e-227
APC2	-6.049	0
APCDD1	7.08993	7.21213e-115
APCDD1L	5.78136	3.29494e-05
APELA	3.00533	0.000381495
APH1B	-2.30698	1.47558e-74
APLN	2.18034	3.60878e-12
APLNR	3.2814	4.32652e-28
APLP1	-2.41131	6.20338e-283
APOBEC3B	2.77244	5.27374e-05
APOBEC3C	4.32397	6.86733e-33
APOBEC3D	6.518	4.08449e-06
APOC1	3.43334	1.74996e-51
APOE	4.03534	2.95116e-140
APOL2	-2.10665	1.74415e-29
APOL4	-4.97182	1.10354e-14
AQP3	2.63012	3.55325e-09
AQP4	-2.19697	0.0110018
ARC	-3.00961	2.21042e-19
AREG	6.38141	6.85284e-06
ARFGEF3	-3.61752	1.73911e-143
ARHGAP10	6.54936	1.3611e-101
ARHGAP29	4.38193	2.95131e-105
ARHGAP30	2.68269	0.0488331
ARHGAP33	-2.50614	1.55965e-65
ARHGAP36	-4.41512	1.81034e-20
ARHGAP40	4.94472	2.1138e-08
ARHGAP45	3.21701	7.37519e-24
ARHGDIB	4.31844	1.07079e-47
ARHGDIG	-4.11986	3.5343e-48
ARHGEF25	-2.17499	4.59127e-52
ARHGEF28	3.95826	3.87484e-20
ARID3A	2.48685	5.49134e-186
ARID3C	-3.13634	7.43831e-05
ARL4A	2.41204	2.56581e-114
ARL9	-3.89174	2.53247e-35
ARMC12	-2.26404	2.48516e-18
ARMC2	-2.06556	1.48359e-34
ARMC3	-3.1575	7.79273e-10
ARMH1	-3.65236	1.22229e-35
ARMH4	-2.14473	7.43411e-164
ARPC1B	3.68331	1.73835e-118
ARPP21	-2.261	8.67691e-12
ARSI	5.39602	1.20431e-57
ARSJ	3.67423	2.76117e-25
ARX	-6.73114	1.114e-06
ASB12	-2.87971	1.67976e-05
ASB2	2.66399	6.94772e-12
ASCC3	2.04289	7.51519e-54
ASCL1	-8.79206	4.4643e-47
ASCL2	-6.40348	4.42976e-08
ASIC4	-4.90219	2.32517e-28
ASIP	3.03138	0.0493652
ASPHD1	-2.36576	1.55147e-22
ASPRV1	-2.02438	2.33894e-05
ASTN1	-4.35637	1.75774e-98
ASXL3	-2.68208	2.48947e-152
ATAT1	-2.1344	9.32707e-130
ATCAY	-3.16033	5.39201e-49
ATF3	2.58861	2.73022e-38
ATL1	-2.04396	5.57724e-47
ATP10A	-3.07426	5.2139e-26
ATP10B	-3.5549	9.29995e-05
ATP1A3	-6.25323	0
ATP1B2	-3.17321	8.14687e-91
ATP2C2	5.32092	1.85521e-05
ATP6V0D2	3.61357	0.0241434
ATP6V1FNB	-2.11381	3.35918e-08
ATP6V1G2	-3.46489	8.35029e-67
ATP8A2	-5.85121	2.61883e-304
ATP8B1	4.49037	1.96652e-13
ATP9A	-2.55308	5.21661e-244
ATXN7L1	-2.0832	3.04536e-46
AURKA	2.44779	2.08212e-87
AWAT2	-4.72219	0.0119196
AXL	2.12144	4.09406e-40
AZIN2	-2.00284	1.64674e-25
B3GALT2	-8.09805	3.14661e-14
B3GALT4	-3.21618	3.98987e-30
B4GALNT1	-4.46451	3.15697e-160
B4GALNT3	2.73309	2.26744e-32
B4GALT1	2.83396	1.99711e-104
BAALC	-5.62865	0
BAG2	3.11583	1.39946e-132
BAIAP3	-3.64181	4.4377e-103
BAMBI	4.94353	2.80861e-38
BANK1	3.36777	3.53381e-07
BARHL1	5.95389	0.000123134
BARHL2	-9.54915	3.93743e-15
BARX1	-2.48103	3.10287e-05
BARX2	5.05026	0.00328263
BATF3	2.49799	0.00560334
BAX	2.13715	2.58815e-118
BCAR1	2.21183	2.74342e-53
BCAR3	2.60027	5.18907e-145
BCL11A	-3.72066	3.43831e-94
BCL11B	-3.39601	5.55113e-33
BCL6B	-2.66917	4.0496e-05
BDNF	3.81024	3.32993e-15
BEGAIN	-4.35712	2.38058e-177
BEND6	2.85202	1.55089e-18
BEST3	6.2411	3.16122e-05
BEX2	-2.09239	1.67703e-81
BEX5	-3.56392	5.31538e-48
BFSP1	2.03208	6.60086e-12
BGN	3.9213	3.1079e-77
BHLHB9	-2.36783	0.019353
BHLHE23	-4.68542	9.77477e-08
BHLHE40	8.29297	2.77527e-63
BHLHE41	3.23909	0.0473043
BHMT	-4.75174	3.85543e-47
BICDL1	-3.30581	1.29882e-154
BICDL2	2.37709	0.0076487
BID	2.05132	1.66822e-64
BIRC3	2.64384	0.000141995
BIRC7	4.73412	1.48465e-08
BLACAT1	-2.7207	2.29862e-13
BMP3	-4.19806	4.22337e-08
BMP4	4.71816	3.56372e-82
BMP5	4.29654	3.41607e-17
BMP6	5.81657	8.95442e-37
BMPER	4.50021	1.87091e-13
BNC1	9.4505	3.91545e-14
BOC	-2.92196	7.80011e-53
BOK	2.50553	9.85211e-40
BPIFC	-5.14983	0.000556674
BRINP1	-4.0396	9.12445e-113
BRINP2	-10.7111	3.21659e-71
BRINP3	-8.3211	1.36833e-27
BRSK1	-2.03186	2.19383e-161
BRSK2	-4.81762	2.66821e-201
BSN	-4.29629	1.02314e-239
BSPRY	4.85603	0.000106509
BST1	5.94975	7.70569e-79
BST2	3.01628	1.46783e-31
BSX	-6.76515	1.29047e-06
BTBD17	-3.57364	1.57071e-17
BTBD8	-3.30739	4.98566e-46
BTN3A1	-2.82576	5.4555e-41
BTN3A3	-2.34774	2.06866e-11
BTNL9	-2.20935	0.0388768
C10orf105	-3.30709	2.74781e-32
C10orf67	-4.09471	1.49733e-13
C11orf87	-4.12696	4.33649e-25
C14orf132	-3.41407	8.78762e-72
C15orf48	4.99746	6.2179e-06
C15orf65	-2.68031	1.79434e-07
C16orf74	4.29213	0.000289755
C16orf86	-2.33053	1.96407e-13
C16orf92	-6.75353	2.95555e-06
C17orf100	-2.26554	5.42217e-35
C17orf50	-6.25799	2.83173e-06
C18orf54	2.31358	3.30565e-79
C19orf33	4.35034	0.0076687
C19orf71	-2.25534	5.33357e-14
C19orf85	-4.70591	5.91481e-09
C1GALT1C1L	3.74826	0.00621987
C1QTNF1	2.22642	2.54912e-08
C1QTNF3	-2.01908	7.89124e-10
C1QTNF4	-2.48288	1.42408e-21
C1QTNF9	-5.10249	0.0034165
C1QTNF9B	-4.33847	0.00758629
C1R	-3.05353	3.25793e-45
C1RL	-2.08599	4.71885e-52
C1orf105	2.55337	0.0224653
C1orf115	-2.18594	1.46128e-22
C1orf116	5.445	2.78437e-10
C1orf127	-3.87012	0.0375132
C1orf141	-4.03701	0.0168356
C1orf210	5.97444	8.22257e-05
C1orf226	-2.29465	5.06704e-19
C20orf202	-4.73191	0.00258822
C20orf203	-6.68762	5.7839e-06
C21orf62	-10.9489	1.07886e-19
C22orf42	-10.8085	3.65728e-19
C2orf15	-3.74025	3.50084e-41
C2orf50	-3.44455	3.09385e-10
C2orf73	-4.29732	0.00951837
C2orf80	-4.45565	2.33351e-05
C2orf81	-2.15336	1.31515e-14
C3	5.22556	6.6366e-19
C3orf22	-4.25668	0.0138924
C3orf52	4.24169	1.5684e-41
C3orf70	-2.12228	1.99089e-39
C4B	-2.60686	0.00843989
C4orf45	-3.77949	0.0348144
C4orf50	-2.28181	0.0469886
C5AR1	3.73143	9.68507e-10
C5orf46	7.84848	3.03154e-09
C5orf49	-3.35041	7.35573e-37
C5orf63	-5.60783	0.000108125
C6orf118	-3.96976	2.10899e-74
C8orf34	2.59929	0.0177234
C8orf88	3.38514	5.45462e-42
C9orf24	-2.31623	3.13924e-06
CA10	-2.12673	0.0432332
CA11	-2.4816	3.87272e-42
CABCOCO1	-2.16946	0.00583119
CABLES1	2.34139	1.76814e-39
CABP1	3.8337	0.00101643
CABP7	-7.79526	3.63435e-69
CABS1	2.05096	0.00916073
CACFD1	-2.18166	4.33931e-65
CACNA1C	-2.8688	4.86593e-52
CACNA1E	-6.88269	2.2649e-61
CACNA1F	-3.95807	1.47185e-05
CACNA1G	-5.38928	5.00918e-130
CACNA1I	-2.48223	2.17571e-07
CACNA2D1	-2.17611	3.06285e-53
CACNA2D2	-3.51373	1.91657e-115
CACNA2D3	-2.03495	0.000154974
CACNA2D4	2.21066	0.000210996
CACNB1	-2.3112	5.5774e-115
CACNG1	-3.51313	0.00242322
CACNG2	-6.33001	1.82263e-05
CACNG4	-2.69213	6.02139e-44
CACNG5	-5.62269	1.36069e-06
CACNG6	-3.21083	1.95007e-05
CACNG7	-2.60954	7.35704e-88
CACNG8	-3.80737	1.23619e-288
CADM2	-2.0522	2.11221e-11
CADM3	-2.50647	1.9819e-44
CADPS	-5.32043	3.55601e-143
CADPS2	-2.04533	4.93942e-76
CALB1	-4.90804	6.85403e-35
CALB2	2.38565	2.16862e-11
CALCR	6.2488	7.46187e-06
CALD1	3.52546	6.13824e-102
CALHM2	-2.16562	2.68637e-15
CALHM4	5.95826	9.92699e-06
CALHM5	4.6814	1.55881e-41
CALHM6	3.9267	0.000661663
CALU	2.24957	3.72106e-60
CALY	-4.30122	1.0811e-37
CAMK1D	-4.21415	2.44331e-165
CAMK1G	-3.47659	3.18036e-16
CAMK2A	-3.52835	1.54195e-35
CAMK2B	-6.13829	6.70723e-101
CAMK2N1	-2.501	3.63847e-53
CAMK2N2	-3.29291	7.85143e-87
CAMK4	-2.76996	4.65296e-43
CAMKV	-2.53225	3.51201e-39
CAMSAP3	-2.77909	4.55278e-93
CAPG	6.25239	5.79009e-83
CAPN13	4.61689	0.0249564
CAPN14	-2.57053	0.000126341
CAPNS2	4.0647	0.0148835
CAPS2	-2.38175	7.04546e-20
CARD10	2.99119	7.99527e-32
CARD11	6.75137	1.56192e-50
CARF	-2.16606	2.13932e-42
CARMIL3	-4.79744	4.41119e-155
CASP10	3.22457	9.83776e-09
CASP4	2.91314	3.02583e-05
CASP8	5.18166	9.97008e-27
CASTOR1	2.25535	4.23822e-14
CATSPERG	-3.27217	5.00674e-16
CAV1	4.53991	1.90201e-56
CAV2	5.31046	4.40704e-32
CAVIN1	5.26746	9.72027e-34
CAVIN3	3.31021	1.98349e-68
CBFA2T3	-2.90409	1.64699e-64
CBLC	3.1993	0.0316062
CBLN1	-3.70497	2.23211e-41
CBLN4	-4.62442	0.0184484
CC2D2B	2.95258	0.00326698
CCBE1	3.56392	8.07937e-09
CCDC116	-2.40199	0.0277966
CCDC144A	6.98085	4.88696e-08
CCDC146	-2.37651	9.87358e-23
CCDC158	-2.12996	0.0301911
CCDC169	4.91413	1.14947e-17
CCDC175	-5.85671	3.82042e-07
CCDC177	-2.68958	2.6943e-09
CCDC180	-3.58811	3.03733e-09
CCDC184	-5.24434	0
CCDC187	-3.68547	0.0199139
CCDC188	-9.85141	7.88642e-16
CCDC198	-3.25137	2.54338e-14
CCDC30	-3.60368	5.29365e-133
CCDC33	-2.88231	4.46519e-30
CCDC40	-2.29562	2.01128e-39
CCDC65	-2.01437	1.71115e-11
CCDC68	4.33699	1.91294e-11
CCDC86	2.37213	1.26307e-86
CCDC92B	-4.32754	3.5255e-26
CCDC9B	2.66706	0.023127
CCKBR	4.61717	2.44206e-80
CCL2	4.65824	3.47242e-108
CCL20	6.18176	6.29495e-05
CCL27	-2.92327	0.000623208
CCL5	5.60655	0.000356169
CCN1	2.2457	4.71746e-35
CCN2	4.73074	1.14621e-88
CCN3	-2.27238	0.000435896
CCNA1	-6.85658	2.79378e-48
CCND3	2.1544	2.81871e-34
CCNO	-2.23915	0.00306417
CCR1	3.4418	0.000145516
CCSER1	-6.6468	3.13517e-20
CD109	2.10433	6.97213e-14
CD164	2.19584	2.42551e-71
CD177	-4.94033	0.00134299
CD19	-4.45536	0.00903372
CD200	-2.25991	2.34729e-46
CD244	5.21687	0.00425667
CD247	8.11275	9.11994e-11
CD248	5.02688	9.77087e-74
CD27	-2.77447	0.022985
CD274	3.14968	1.8037e-09
CD34	2.54497	6.6966e-07
CD36	2.08975	0.0108056
CD38	3.93658	0.000440139
CD40	2.25023	1.29375e-19
CD44	5.4727	9.31939e-49
CD52	4.51957	0.00365729
CD69	8.10228	5.70991e-10
CD79B	2.81417	0.0338387
CD82	-2.4301	2.80297e-42
CD8A	-4.46964	2.38191e-20
CD99	-2.16934	0.044173
CDC42BPG	4.45814	1.3904e-92
CDC42EP1	3.9577	1.29099e-120
CDCP1	5.57258	7.46012e-28
CDH1	8.89028	1.34791e-91
CDH10	-3.10912	3.25587e-132
CDH11	4.151	1.46821e-233
CDH12	-12.1631	4.66053e-24
CDH13	4.46358	1.33959e-62
CDH15	4.65002	0.0222556
CDH18	-4.63532	1.37681e-29
CDH3	2.2501	4.12059e-106
CDH6	7.02747	0
CDH8	3.59074	2.65325e-59
CDH9	-6.7822	8.54323e-07
CDHR2	-4.38455	1.50176e-06
CDK20	-2.13169	5.41931e-51
CDK5R1	-3.02891	0
CDK5R2	-5.4492	2.89649e-157
CDK6	2.65687	2.31157e-57
CDKL2	-4.48974	1.25343e-77
CDKN1A	6.05592	1.11739e-158
CDKN1C	-2.71547	1.99728e-272
CDKN2A	10.0545	1.83303e-20
CDKN2B	9.8303	4.03587e-80
CDKN2D	-2.97252	1.57515e-106
CDO1	-2.72047	1.23217e-158
CDR2	2.71037	1.45221e-103
CEACAM1	5.38009	1.58431e-05
CEACAM19	2.27532	6.05383e-22
CEBPB	3.45966	3.58347e-83
CEBPD	3.42845	2.36964e-12
CELF3	-7.97502	0
CELF4	-8.09195	1.97456e-136
CELF5	-4.87549	0
CELF6	-6.38289	1.51469e-135
CELSR2	-2.34045	1.86481e-72
CEND1	-4.90318	7.889e-103
CER1	10.5656	3.17085e-17
CERCAM	3.78033	5.81458e-41
CERKL	-4.36437	0.000115648
CES4A	-4.0139	1.52054e-42
CFAP100	-5.81127	6.44061e-20
CFAP157	-2.36521	0.000384865
CFAP161	-3.84676	0.0322276
CFAP206	-2.42717	1.9168e-21
CFAP221	-2.65131	3.20005e-27
CFAP276	-5.01407	4.85342e-05
CFAP43	-3.02142	1.30683e-14
CFAP44	-2.2119	2.32566e-42
CFAP46	-2.02104	4.41651e-28
CFAP47	-4.30243	1.7636e-17
CFAP52	-6.18119	5.70747e-08
CFAP54	-3.13646	3.92764e-25
CFAP57	-2.16328	2.70629e-10
CFAP58	3.49521	1.56582e-06
CFAP61	-3.51469	9.48367e-10
CFAP65	-2.70847	1.14935e-17
CFAP69	-2.2941	3.88988e-20
CFAP74	-2.32234	0.000157093
CFAP91	-3.45648	4.3808e-58
CFB	-2.47783	0.0299184
CFI	-4.27079	0.00934533
CFTR	6.40014	1.08913e-14
CGA	4.62049	0.00278125
CGB8	4.61978	0.0143642
CGNL1	4.95427	3.09824e-87
CHCHD2	3.53007	8.18704e-295
CHD5	-3.05029	1.15513e-34
CHDH	2.2157	3.68347e-08
CHGA	-5.66673	2.50404e-154
CHGB	-3.15107	1.16909e-110
CHI3L1	6.32104	2.28857e-05
CHL1	-5.55667	9.69038e-80
CHN2	-4.64517	3.86107e-247
CHODL	-3.92057	1.01077e-141
CHRM2	-3.66219	0.00156534
CHRNA1	-3.3966	0.00223436
CHRNA2	-5.37044	0.00123674
CHRNA3	-6.50894	1.16549e-211
CHRNA4	-5.63024	3.73684e-86
CHRNA9	4.54058	1.1102e-07
CHRNB2	-4.07338	3.78921e-160
CHRNB3	-4.364	0.032665
CHRNB4	-6.30017	3.49023e-144
CHRND	-4.228	0.0447682
CHST1	-3.23233	8.81962e-33
CHST4	5.37113	0.000990244
CHST8	-4.72013	4.19392e-56
CHSY3	3.22111	7.73082e-27
CIDEA	5.27122	0.000806007
CILP	-3.99503	5.16904e-09
CLCA2	4.48609	0.00417145
CLCF1	4.72764	2.25212e-56
CLDN1	4.7711	4.06756e-40
CLDN23	3.09089	9.39219e-15
CLDN3	-2.34441	1.99601e-22
CLDN4	4.2899	3.75693e-55
CLDN5	-2.34564	0.000150885
CLDN6	3.9577	2.40834e-76
CLDN7	8.77622	8.78883e-23
CLDN9	5.62553	5.40184e-05
CLEC18C	3.04994	5.06717e-07
CLEC19A	4.03253	2.09709e-15
CLEC2L	-3.72187	5.62943e-06
CLEC4F	-4.58351	0.00552239
CLIC2	-2.1161	2.05351e-05
CLIC5	3.93462	3.24842e-09
CLIC6	4.5836	1.33471e-46
CLIP3	-2.32816	7.40735e-147
CLRN1	2.25118	0.00110222
CLSTN3	-2.43429	3.5019e-155
CLUL1	-6.05118	1.11826e-23
CLVS2	-6.11194	2.94633e-27
CLYBL	-2.58051	3.45241e-20
CMPK2	-3.93348	3.09048e-43
CMTM7	2.74408	4.44802e-86
CNGA3	-12.014	1.69244e-23
CNGA4	-2.32493	0.0150308
CNGB1	-9.88407	5.48077e-41
CNIH2	-2.7737	1.05539e-79
CNIH3	2.05228	1.07922e-08
CNMD	3.13176	6.54075e-08
CNN1	6.7539	2.88525e-161
CNPY1	-4.31459	0.00174878
CNR1	-8.7165	2.55779e-226
CNTN1	-3.88041	4.74235e-69
CNTN2	-7.18104	0
CNTN3	-3.07303	1.55624e-16
CNTN4	-3.00899	3.28213e-42
CNTN6	3.76912	1.25727e-63
CNTNAP4	-8.64166	2.96624e-38
COBLL1	2.27137	3.37902e-18
COL11A1	2.24674	3.53438e-42
COL11A2	-2.17429	1.06261e-14
COL12A1	3.67264	1.94411e-59
COL13A1	2.21831	1.149e-07
COL17A1	4.35493	5.61951e-25
COL18A1	5.65913	0
COL1A1	5.1555	1.44919e-177
COL1A2	3.69562	1.21062e-93
COL28A1	-3.31871	2.69791e-11
COL3A1	2.17324	1.7452e-30
COL4A1	3.57371	1.29763e-75
COL4A2	2.0529	3.37995e-39
COL4A3	2.48886	0.00607522
COL5A1	5.47745	4.8823e-159
COL6A6	3.04853	6.3692e-06
COL8A1	4.22092	3.12811e-89
COLCA2	-3.80447	3.5834e-20
COLEC12	2.89983	1.34915e-49
CORO2A	2.5881	4.95879e-43
CORO2B	-2.78771	1.20042e-149
COTL1	2.13452	2.31287e-99
COX7A1	3.11709	0.0155943
CP	5.67206	4.68304e-14
CPA4	5.79335	7.22777e-29
CPEB3	-2.23459	3.12515e-16
CPED1	2.12696	0.000708659
CPLX1	-3.64174	1.62615e-13
CPLX2	-8.99161	1.83692e-150
CPM	8.70469	1.59282e-15
CPNE4	-4.07492	5.70737e-37
CPNE9	-3.99159	4.08459e-37
CPVL	2.73078	3.84448e-69
CPXM2	-2.63812	1.64278e-14
CPZ	9.57135	8.62991e-15
CR1	-3.15624	0.00201056
CRABP2	3.02207	3.2679e-67
CRACR2A	2.30117	2.46978e-07
CRB1	-5.02541	3.01358e-22
CRB3	5.2539	2.31173e-07
CREB3L1	7.62619	3.84072e-91
CREB5	2.28157	1.10081e-44
CREG1	2.06812	6.32458e-74
CRHBP	4.86712	7.83749e-06
CRHR1	-5.00142	4.45444e-05
CRHR2	-9.2032	9.19304e-14
CRIM1	3.32598	1.38961e-54
CRIP2	-2.15276	4.90449e-90
CRISPLD2	2.91049	7.67201e-10
CRLF1	7.20135	2.28422e-59
CRMP1	-2.13321	1.861e-53
CRTAP	2.22175	1.22912e-77
CRYAB	5.11226	2.27705e-12
CRYBA4	5.20635	0.000396108
CRYBB1	5.082	0.00385842
CRYBG1	2.10246	0.0194281
CRYBG2	4.04646	3.3929e-75
CSF1	2.66943	1.27987e-55
CSF1R	6.85586	2.29383e-07
CSF3R	4.86886	0.00984139
CSMD1	-4.60445	1.4566e-19
CSMD3	-3.74742	4.53927e-62
CSRNP1	2.74291	5.51048e-45
CSRNP3	-4.23965	4.30613e-27
CSRP1	2.31693	4.58431e-40
CST6	7.68128	8.18376e-09
CTNNA2	-2.8789	2.05242e-155
CTNND2	-3.59756	1.69879e-154
CTSF	-10.9243	5.27593e-19
CTSV	4.52344	2.23511e-156
CTTNBP2	-2.50831	5.55333e-56
CUX2	-2.59042	2.04091e-82
CXCL1	3.92526	3.27034e-05
CXCL14	5.40906	1.20675e-45
CXCL16	5.40749	3.35981e-12
CXCL2	4.04013	3.84759e-06
CXCL3	3.06164	0.00017884
CXCL5	6.04854	2.34669e-19
CXCR2	4.80494	0.0135395
CYBRD1	2.47017	2.00292e-32
CYGB	2.02637	1.19556e-15
CYP1A1	7.90936	4.60346e-42
CYP1B1	4.99698	1.3887e-84
CYP21A2	-2.82134	0.00435554
CYP26A1	5.42265	0.000163995
CYP26C1	4.02328	4.36504e-06
CYP2A13	-3.90438	0.0419797
CYP2C8	-2.02734	9.10299e-19
CYP2S1	3.1591	2.0526e-23
CYP39A1	-2.81978	8.44775e-37
CYP46A1	-2.805	1.52883e-40
CYP4X1	-4.45785	1.15984e-07
CYS1	4.85487	9.98985e-11
CYTL1	3.2363	7.42027e-12
DAAM2	4.41193	8.27691e-79
DACH2	-6.27721	7.05427e-60
DACT2	2.67632	1.48258e-05
DAPP1	8.3305	8.38398e-10
DBNDD1	-2.42963	3.40364e-61
DBX1	5.10824	0.00134137
DCAF4	2.11339	6.05788e-17
DCBLD1	2.46173	8.73591e-45
DCC	-6.65995	0
DCDC1	-3.03664	1.02969e-36
DCDC2	3.79668	2.22973e-20
DCLK1	-5.91031	0
DCLK2	-4.05946	6.43222e-296
DCN	-3.09709	3.11809e-20
DCT	-4.51201	2.0268e-08
DCX	-6.35249	0
DDC	-9.25596	8.08448e-36
DDIAS	2.19647	1.25747e-65
DEGS2	-2.23808	0.000241226
DENND2D	3.13894	0.0145108
DENND6B	-4.09462	1.35245e-253
DEPDC1	2.05114	5.02144e-34
DES	6.87453	2.01122e-18
DGAT2	2.96771	4.97632e-11
DGKG	3.41515	0.000100242
DGKI	-2.87451	1.91239e-44
DHRS3	5.97402	9.27977e-06
DHRSX	2.13075	0.00228854
DHX37	2.17335	1.13181e-46
DHX58	-2.36934	0.000852267
DIAPH2	2.90692	1.47403e-40
DIAPH3	2.74478	5.0193e-85
DIPK1C	4.1553	1.12192e-12
DIRAS1	-3.10712	6.67385e-89
DIRAS2	-4.8557	1.34582e-39
DIRAS3	-2.14354	2.47098e-07
DISP2	-6.18699	4.33336e-107
DISP3	-4.1684	3.41547e-82
DKK1	7.82402	1.11886e-14
DKK2	4.92077	3.3421e-69
DKK4	5.23561	8.19422e-05
DKKL1	-2.81108	1.31048e-21
DLC1	4.71862	4.31641e-85
DLG2	-4.98238	5.36422e-252
DLGAP1	-3.24534	2.96928e-55
DLGAP2	-3.49349	5.06462e-08
DLL1	-4.22836	1.28723e-16
DLL3	-5.60154	3.28147e-303
DLL4	-5.93169	2.21141e-10
DLX3	2.03568	1.2008e-05
DLX5	8.16576	1.39769e-40
DLX6	6.31296	7.08866e-26
DMBX1	4.59374	3.56656e-09
DMGDH	-2.69766	9.11342e-05
DMP1	3.88717	0.000114945
DMRT3	6.2105	3.18046e-06
DMRTA1	2.14737	7.81819e-08
DMRTA2	-2.25135	2.36124e-25
DMRTC1	-4.81722	0.00905168
DMTN	-2.79543	3.18329e-37
DNAAF1	-2.43855	1.68609e-05
DNAAF3	-4.07525	2.57303e-150
DNAH10	-2.4764	9.582e-08
DNAH11	-5.01479	5.19055e-82
DNAH12	-5.22742	1.2838e-14
DNAH2	-3.055	1.1543e-11
DNAH3	2.41409	0.0312708
DNAH6	-3.29776	8.25514e-46
DNAH7	-3.96976	6.06499e-46
DNAH9	-3.51323	1.03277e-44
DNAI1	-6.07201	9.21212e-37
DNAI7	-3.98213	5.84461e-14
DNAJA4	-2.98464	5.90611e-60
DNAJB13	-2.56634	1.43737e-07
DNAJC1	2.31549	7.51491e-73
DNAJC12	-2.64064	4.44294e-26
DNAJC22	2.39285	0.00346556
DNAJC3	2.91127	9.44162e-126
DNASE2B	-3.87671	0.0322455
DNER	-8.58458	0
DNM3	-2.37499	1.86322e-18
DOC2B	-2.23881	1.01956e-14
DOCK3	-2.79091	4.0835e-135
DOCK6	2.75331	8.07143e-148
DOCK8	4.61591	8.05817e-114
DOCK9	3.73516	1.02587e-58
DOK5	-2.12975	2.4062e-23
DOK6	-3.30024	8.14619e-108
DPF3	-3.49652	2.58561e-38
DPP4	2.42231	0.000940421
DPP6	-4.10874	9.37163e-129
DRAM1	3.92223	1.3444e-51
DRAXIN	-2.32119	6.66339e-30
DRC1	-3.75408	1.47513e-28
DRC3	-2.68511	6.77971e-33
DRC7	-2.00874	0.00600156
DRD1	-6.31618	0.000124028
DRD2	-4.30484	1.11194e-61
DRD4	2.38033	6.4543e-19
DRICH1	-2.50386	1.95722e-09
DSC1	3.86414	0.0413611
DSC3	2.16352	1.08346e-19
DSCAM	-2.64547	1.12216e-12
DSCAML1	-5.44243	0.00015967
DSE	2.10178	8.73801e-46
DSG3	6.8967	5.0558e-07
DSP	3.09345	8.03824e-128
DSTN	2.13478	1.00858e-34
DTX1	-2.45202	6.2235e-112
DTX3L	2.16756	7.12818e-10
DUSP13	6.91165	3.89585e-07
DUSP18	-2.39189	1.63082e-73
DUSP2	2.93818	4.1163e-05
DUSP26	-4.05605	4.53323e-68
DUSP5	3.70274	6.70017e-34
DUSP8	-2.20506	4.17197e-45
DYNC1I1	-2.62441	3.94884e-41
DYNLRB2	-3.36656	9.79106e-07
DYNLT4	4.42515	0.0371312
DYSF	5.39246	4.7144e-80
EBF1	-3.93324	7.14315e-51
EBF2	-5.49343	6.83368e-70
EBF3	-4.70082	7.18332e-104
EBF4	-3.08657	4.70136e-60
EBI3	6.83593	2.91215e-09
ECE1	2.68835	1.42138e-60
ECEL1	-3.89733	3.26452e-56
ECHDC3	-2.25551	7.51572e-18
ECM1	3.96915	4.24386e-94
ECM2	-3.6945	0.000239959
ECSCR	5.28888	0.00218182
EDA2R	3.18141	5.0309e-78
EDAR	4.67669	0.0277727
EDARADD	4.80325	2.42008e-19
EDIL3	2.16231	1.8576e-21
EDN1	6.79865	9.23011e-59
EDN2	5.39503	0.000452712
EDN3	-3.71066	4.69863e-12
EDNRB	-3.64849	3.38149e-46
EEF1A2	-5.04645	0
EEF1AKMT4	2.27026	7.61477e-08
EEPD1	-2.23829	5.26087e-43
EFCAB1	-2.51727	4.47024e-07
EFCAB12	-3.22778	2.0928e-49
EFCC1	-4.33439	8.56582e-15
EFEMP2	4.63925	3.04016e-133
EFHC2	-2.63103	1.8039e-09
EFHD1	3.83877	7.90004e-36
EFNA1	3.96504	4.39466e-37
EFNA3	-2.02951	9.59568e-15
EFNB1	-2.07113	3.05821e-73
EFNB2	3.30168	1.82955e-103
EFNB3	-2.96109	0
EGFLAM	3.00485	2.32599e-09
EGLN3	3.34143	6.03301e-18
EGR1	2.12424	8.27776e-28
EGR3	3.23342	0.0010982
EHD2	5.39691	1.73752e-92
EHD4	2.13938	1.28807e-55
EHF	7.689	5.14585e-09
EIF4E3	-2.84603	2.78983e-170
EIF4EBP1	2.85249	4.42916e-186
ELAPOR1	-3.70806	5.63783e-71
ELAVL2	-2.11087	3.76038e-97
ELAVL3	-10.2199	2.47073e-254
ELAVL4	-10.6055	1.12341e-102
ELF3	3.53337	1.55031e-19
ELF4	4.29344	2.2799e-55
ELF5	3.06669	0.0171566
ELK3	5.92022	1.69849e-208
ELL2	3.68958	4.01878e-83
ELMOD1	-2.99742	1.02775e-05
ELN	-3.72864	3.08422e-89
ELOVL1	3.15356	7.68184e-45
ELOVL3	4.19232	0.00223788
EMILIN2	5.88867	1.32656e-26
EML5	-2.98519	1.02635e-29
EMP1	4.18901	2.02981e-52
EMX1	-6.27872	6.38809e-45
EMX2	-3.22676	1.86604e-60
EN1	4.69047	3.51424e-19
EN2	-4.48739	0.000468279
ENDOD1	3.02679	3.42203e-89
ENHO	-2.21013	3.2356e-34
ENKUR	-2.56186	2.95141e-11
ENO1	2.49504	4.05105e-236
ENO2	-2.63856	3.47642e-104
ENO4	-2.29122	5.23136e-30
ENOX1	-2.10884	8.07012e-14
ENPEP	2.26113	7.4826e-06
ENPP1	2.74277	8.67527e-21
ENPP2	-2.32055	8.63325e-84
ENPP6	-3.07618	0.0453957
ENTPD1	2.98788	2.66402e-22
ENTPD8	-3.8157	0.010143
EOGT	3.21276	1.59695e-68
EOMES	-12.0507	1.85964e-75
EPAS1	5.39808	8.90191e-61
EPB41L2	2.84621	1.23327e-122
EPB41L3	-4.13504	2.2464e-196
EPCAM	3.386	4.0317e-44
EPDR1	2.00568	2.38211e-28
EPHA1	3.44429	1.73857e-14
EPHA10	-6.81206	1.32849e-50
EPHA2	2.12761	8.50365e-91
EPHA3	-6.69255	3.51415e-134
EPHA5	-3.97152	4.15068e-19
EPHA6	-6.08884	2.15421e-142
EPHA7	3.48309	6.54442e-19
EPHA8	-3.02059	2.39182e-05
EPHB1	-3.39461	6.52994e-207
EPHB2	-2.63239	7.36025e-118
EPHB6	-2.10175	7.85065e-47
EPHX2	-2.05018	2.64789e-34
EPN3	5.64012	2.52118e-06
EPS8L2	4.40169	4.83862e-47
EPSTI1	6.13545	1.59277e-18
ERAS	-4.26435	0.00975751
ERC2	-2.79368	1.484e-103
ERFL	-2.54986	0.0478907
ERG	4.12821	3.20472e-10
ERICH3	-5.14683	0.000709676
ERICH6	-4.44153	0.00818818
ERICH6B	-2.9321	0.0125234
ERP27	7.15553	9.36087e-08
ERVH48-1	8.42645	2.30979e-11
ERVMER34-1	3.25589	1.30777e-30
ERVW-1	5.65245	0.000323951
ESAM	6.59087	6.09094e-67
ESM1	8.52604	1.14799e-10
ESRP1	5.67604	5.80326e-46
ESRP2	3.65392	4.59512e-28
ESX1	-3.27104	0.0322719
ETS1	5.74161	2.25874e-37
ETV7	2.34401	0.0250391
EVA1A	3.601	6.01236e-14
EVA1B	3.9159	1.18692e-97
EVA1C	2.43504	0.00866552
EXD3	-2.63367	2.34915e-45
EXOC3L2	5.97558	1.88986e-34
EXTL1	-2.43806	3.29668e-32
EYA1	4.20349	1.87781e-37
EYA2	2.67747	3.75399e-13
EYA4	-5.12941	4.72246e-54
EZHIP	-5.16569	0.000386095
F11R	2.02511	5.27825e-30
F2	3.79434	0.0344294
F2RL1	8.61175	1.77649e-54
F2RL2	5.43988	4.43993e-106
F3	3.36099	1.9135e-36
FAAH	-2.79781	8.98404e-36
FAAH2	-2.00465	1.02654e-14
FABP4	6.28725	2.67067e-05
FABP5	2.72253	1.62166e-83
FABP7	-3.51126	1.84632e-86
FAIM2	-6.40107	3.13082e-91
FAM107A	3.63267	1.02831e-13
FAM110A	-2.50044	2.01913e-34
FAM110D	2.71613	3.25894e-15
FAM111A	-2.18413	6.12101e-132
FAM114A1	3.02443	2.14159e-37
FAM124A	-2.28677	6.04559e-31
FAM131B	-2.92192	2.22596e-75
FAM131C	-2.01334	1.16902e-05
FAM135B	-6.51765	1.01675e-30
FAM13C	-2.43109	1.68381e-67
FAM161B	-2.09366	2.17158e-23
FAM162B	3.6452	0.0465669
FAM166B	-2.04535	9.55305e-09
FAM181A	-4.9601	3.70971e-43
FAM184A	-2.2434	1.8316e-24
FAM189A2	2.36657	2.41848e-25
FAM20C	-3.29957	2.9391e-162
FAM221B	-6.35733	3.05362e-12
FAM227A	-3.08779	6.60782e-109
FAM228A	-3.3952	0.000349359
FAM229A	-2.09207	1.8383e-18
FAM229B	-2.15654	3.66354e-83
FAM241B	-2.27352	3.31899e-78
FAM43B	-2.23449	1.04866e-16
FAM71F1	3.35814	0.000337081
FAM71F2	-2.11111	2.12514e-14
FAM78B	-2.31501	2.56909e-07
FAM83B	7.38601	6.02676e-20
FAM89A	2.59588	7.68717e-18
FAP	3.72473	0.00248484
FAS	4.87575	4.4229e-57
FAT2	2.36929	1.28544e-06
FBLL1	-3.84683	3.75463e-81
FBLN2	3.20186	5.2474e-133
FBN2	2.94747	5.66448e-161
FBXL16	-4.12113	1.4048e-52
FBXO15	-2.31867	1.13814e-26
FBXO17	3.88728	2.98994e-61
FBXO44	-2.00269	6.16771e-69
FCHO1	-2.07167	7.79974e-28
FCRL3	-5.73832	0.000248551
FCRLA	5.50771	0.00257415
FDXR	2.58835	1.84352e-74
FER1L5	-5.19827	6.25367e-44
FERMT1	5.75637	2.13504e-28
FEV	-4.73184	0.01112
FEZ1	-2.01932	6.14898e-157
FEZF1	-2.07682	5.47308e-32
FEZF2	-2.75247	6.14636e-05
FFAR4	6.25187	4.85156e-05
FGF1	5.54319	2.19704e-19
FGF10	4.49794	1.09419e-15
FGF14	-4.75394	4.62323e-51
FGF23	3.52371	0.00261802
FGF3	4.5103	2.419e-08
FGF7	-8.29785	5.29645e-11
FGF8	3.85616	1.6948e-52
FGFR2	6.80456	1.04431e-98
FGFR3	4.32188	4.98667e-41
FGFR4	3.51838	2.31957e-46
FGFRL1	2.92367	9.28827e-190
FHAD1	-2.07618	1.2863e-19
FHL2	4.46511	3.74866e-94
FIBCD1	3.35675	1.04918e-08
FILIP1L	2.35547	5.28313e-22
FKBP1B	-2.13846	1.42427e-63
FLI1	4.69764	2.29352e-22
FLNB	3.02646	4.47639e-67
FLNC	6.64504	0
FLRT1	-4.44537	6.22884e-65
FMN1	3.27009	3.70866e-28
FMN2	-4.0045	1.55171e-84
FMNL1	-2.22788	6.72921e-27
FMO1	-5.1833	0.000714184
FMOD	-2.25561	4.45671e-08
FN1	3.96096	1.71401e-87
FNDC1	5.55886	3.6521e-23
FNDC11	-3.7248	5.29656e-31
FNDC3B	2.01484	5.31769e-35
FNDC7	3.63656	0.0417872
FNDC9	-7.86665	1.96576e-13
FOLH1	-3.92264	2.81689e-43
FOLR1	3.66069	2.43637e-26
FOSB	4.97378	4.56336e-13
FOSL1	5.11524	9.64016e-47
FOSL2	2.40661	6.23414e-26
FOXA3	5.47946	2.56426e-08
FOXB1	2.66374	0.00120009
FOXC2	7.33158	2.21547e-93
FOXD1	2.86006	8.35591e-06
FOXD3	4.39354	0.00592431
FOXD4	-2.18105	5.31399e-08
FOXD4L1	-2.41304	0.00220032
FOXE1	3.85196	0.0278579
FOXE3	4.79175	2.40306e-11
FOXF2	6.52683	9.47839e-09
FOXG1	-3.17839	2.7607e-59
FOXJ1	-2.00191	1.9559e-10
FOXL1	8.46288	1.36717e-21
FOXL2	4.864	6.61293e-08
FOXL2NB	7.78055	1.83727e-09
FOXN4	-3.86386	6.76854e-19
FOXO1	3.506	2.31953e-73
FOXP2	-3.57942	7.15842e-64
FOXQ1	3.92792	0.00046558
FOXS1	4.72269	9.49807e-13
FREM1	4.81166	6.24578e-73
FREM3	-5.49594	0.000201486
FRK	2.92084	0.000719414
FRMD3	-2.82945	8.20924e-16
FRMD6	4.09225	5.35798e-108
FRMD7	2.94425	0.0457793
FRMPD2	2.76548	5.37591e-06
FRMPD3	-2.06744	1.16749e-09
FRMPD4	3.68703	5.74875e-05
FRRS1L	-2.63225	8.57872e-22
FRY	-2.82285	4.80667e-88
FRZB	-2.68004	1.70071e-60
FSD1L	-2.51939	3.97797e-31
FSHR	4.2343	0.0406073
FSIP2	-3.27064	1.55292e-98
FST	7.78401	2.51685e-292
FSTL5	-9.53054	5.90305e-65
FTCDNL1	4.83819	0.00189589
FTL	2.45098	1.30079e-105
FUOM	2.171	5.14466e-12
FURIN	2.42937	1.51997e-40
FUT3	-2.91926	0.0266014
FUT7	-4.39695	0.0484514
FUT9	-4.32039	5.13393e-20
FXYD5	7.39904	6.85553e-46
FXYD7	-4.21725	2.63089e-11
FZD10	2.95072	2.63089e-11
FZD8	-2.09289	3.55168e-32
GAB3	4.42003	4.16459e-05
GABBR2	-2.12748	1.82439e-14
GABRA1	-8.14221	4.69082e-10
GABRA3	-3.55964	6.78997e-67
GABRA4	-3.0324	4.65623e-05
GABRB1	-3.16912	3.82852e-13
GABRD	-5.18925	1.63792e-17
GABRG1	-3.38766	0.0252186
GABRG2	-8.4956	1.78843e-15
GABRG3	-2.54894	3.36656e-45
GABRR1	-4.87746	0.00335124
GAD1	5.07402	4.11953e-41
GADD45B	5.35677	3.06375e-63
GADD45G	-3.83995	3.79573e-154
GADL1	6.05087	5.6585e-05
GAL	4.62095	1.43653e-20
GAL3ST4	-2.16553	3.29373e-50
GALNT10	2.20754	2.41644e-82
GALNT12	-3.95151	5.53954e-137
GALNT15	-3.23179	0.00413952
GALNT16	-2.69244	5.93771e-85
GALNT17	2.63245	3.16029e-37
GALNT3	2.07771	3.49714e-08
GALNT6	3.49993	3.91918e-10
GALNT8	-2.04833	1.04893e-07
GALNT9	-7.23099	3.33364e-16
GALNTL6	-5.76246	2.43643e-15
GALP	-5.0753	4.03755e-13
GAP43	-4.80729	8.58341e-130
GAREM1	-2.76266	2.01646e-181
GARNL3	-3.61966	4.45626e-89
GAS1	-2.84445	9.48795e-67
GAS2L1	2.54171	4.515e-69
GAS2L2	-4.02603	0.0031755
GASK1B	6.67292	2.99083e-148
GATA2	5.35337	0.000153045
GATA3	12.1582	1.44648e-23
GATA4	3.17059	0.0346741
GATA6	4.51625	1.2384e-24
GATM	2.67311	3.83864e-93
GBP2	5.67634	4.3151e-05
GBP3	6.66303	4.36938e-07
GBX2	2.33727	3.64372e-17
GCGR	4.38144	0.0257006
GCK	-5.45106	2.17487e-54
GCKR	-2.26537	0.00931687
GCNT4	4.57836	1.05302e-58
GCSAML	-5.05527	6.98737e-05
GCSH	2.31297	5.47895e-92
GDAP1	-2.42165	1.54833e-244
GDAP1L1	-5.75071	2.30917e-226
GDF15	5.03575	2.58927e-81
GDF3	5.31899	0.00385633
GDF6	2.66503	1.43156e-09
GDF7	3.43491	2.76282e-12
GDNF	2.02766	0.000408608
GDPD1	-2.31111	2.58561e-38
GDPD2	-2.74643	5.67327e-35
GFPT2	2.25701	1.18974e-52
GFRA1	2.17808	3.99958e-69
GFY	-3.4953	2.21513e-13
GGN	-2.62452	1.07915e-15
GGT1	2.03303	9.41482e-30
GHR	-2.78794	1.17936e-27
GHRH	-5.73103	7.18515e-07
GHRL	-2.20961	0.0323739
GIPC2	-2.59552	0.00210975
GIPC3	4.77355	8.74842e-09
GJA1	4.45566	0
GJA3	5.49028	0.0014915
GJA4	6.68468	3.8435e-06
GJA5	3.83581	6.40842e-08
GJB2	2.78595	0.000113809
GJB3	5.92831	0.000157565
GJB6	4.45204	0.0330739
GJB7	5.68508	0.000253336
GJD2	-3.22301	2.212e-09
GKAP1	-2.49984	1.01521e-43
GLI1	4.6991	1.19635e-13
GLIPR1	5.78444	4.65453e-36
GLIPR2	2.08865	4.8647e-30
GLIS1	3.52245	0.0134901
GLP1R	-2.88183	0.00106467
GLRA2	-5.73669	0.000259675
GLRX2	2.74533	3.5468e-24
GMFG	3.18795	0.0106203
GMPR	4.02125	3.93412e-09
GNA14	2.32833	1.2493e-05
GNAO1	-3.62913	5.14268e-179
GNAZ	-2.43917	1.89143e-58
GNG12	2.73633	6.0262e-59
GNG2	-3.86451	2.47491e-232
GNG3	-6.18687	0
GNG4	-4.57556	4.10821e-251
GNG8	-4.99033	6.62913e-169
GOLGA6L2	-3.7735	0.0382426
GOLGA6L4	-2.17529	3.8612e-05
GOLGA7B	-5.24424	2.66448e-42
GOLGA8H	-2.34017	7.15747e-09
GOLGA8N	-2.7527	0.000303218
GOLGA8O	-2.47424	0.0157638
GOLGA8T	-2.23684	0.013028
GPAT2	-3.01599	0.0367041
GPAT3	4.24167	0.00153577
GPATCH4	2.13366	2.20642e-66
GPC2	-3.11313	1.54831e-245
GPC4	2.42271	1.05623e-78
GPER1	4.50345	9.5279e-23
GPM6A	-5.80013	8.45749e-54
GPNMB	3.17451	2.24861e-10
GPR101	-5.31061	0.00135706
GPR132	2.14158	0.0221547
GPR149	-11.5076	4.5526e-21
GPR153	-2.34345	6.53522e-66
GPR162	-2.17622	1.84247e-56
GPR176	-4.05029	1.65519e-303
GPR183	7.03879	1.69662e-07
GPR20	5.0071	3.95117e-13
GPR21	-3.44264	1.59059e-07
GPR22	-6.84728	1.45724e-06
GPR35	-2.57872	1.16849e-16
GPR45	-6.32892	1.32254e-11
GPR6	-10.0729	2.05976e-16
GPR61	-2.83606	0.0169747
GPR62	-5.70926	9.13991e-05
GPR68	-2.83835	3.29055e-17
GPR85	-3.04901	1.45453e-58
GPR87	7.93697	8.12489e-10
GPRASP1	-2.50953	2.7037e-91
GPRC5A	4.99634	1.03127e-23
GPRIN2	-5.61463	0
GPRIN3	-3.69225	6.85266e-14
GPSM3	2.0627	4.82866e-13
GPT	-2.11974	0.00204561
GPX2	-4.48182	4.13688e-09
GPX5	5.42995	0.000819722
GRAMD2A	3.91335	2.91736e-05
GRAP	2.18269	4.31556e-05
GRB14	3.19326	3.51143e-25
GRB7	3.55013	4.65865e-24
GREM1	10.3258	2.69311e-142
GREM2	-4.09936	1.51218e-16
GRHL2	5.90521	8.63041e-23
GRHL3	10.1492	2.69051e-22
GRIA2	-7.86914	1.13992e-56
GRIA3	-2.78242	2.93491e-19
GRIA4	-5.30875	7.93795e-72
GRID1	-3.22787	3.13834e-23
GRID2	3.89053	2.36802e-38
GRIK1	-7.38224	2.06393e-32
GRIK2	-4.0422	8.81329e-144
GRIK5	-2.19112	3.72956e-70
GRIN1	-4.8438	2.85601e-23
GRIN2A	3.85508	6.08342e-09
GRIN2C	-3.79569	1.35738e-27
GRIN3A	-5.40503	2.88669e-29
GRK1	-2.37749	0.00137661
GRM1	-6.57269	1.8534e-72
GRM2	-2.90251	1.48292e-32
GRM5	-2.71386	1.02487e-16
GRM7	-5.19846	2.15154e-60
GRM8	-3.96521	1.4493e-50
GRPR	7.4378	2.12309e-63
GSC	4.0978	0.000888537
GSG1	-4.54217	0.00480934
GSN	2.01688	1.53371e-49
GSTA2	4.79125	0.0126575
GSTA4	-2.1632	3.84348e-195
GSTM2	-2.06373	9.78343e-79
GSTT2B	3.72953	1.82439e-11
GSX2	4.63289	0.00262083
GTF2IRD2	-2.4754	1.7274e-44
GTF2IRD2B	-2.4357	9.593e-35
GUCY1A1	2.64902	7.07869e-18
GVQW3	-2.68305	8.38793e-79
GYPE	-2.31507	0.000296083
GZMK	4.97813	0.00443185
H1-0	-2.00941	6.52176e-63
H2AC15	-2.47638	2.69579e-05
H2AC16	3.61959	0.0424502
H2AW	-3.06359	5.03144e-31
H2BC18	-3.15351	0.000195764
H2BC21	-3.13384	2.32559e-58
H2BC5	-3.08019	3.0534e-44
H2BU1	-3.68255	0.00407607
H3-7	-2.62517	2.36194e-05
H3C12	2.94117	0.0223282
H3C7	3.25743	0.0219027
HAAO	2.62637	1.35768e-15
HACD1	3.00371	5.18814e-37
HAPLN1	5.47387	7.97753e-184
HAPLN2	-5.69442	1.04055e-11
HAPLN3	3.44035	2.28445e-139
HAS2	3.52765	6.31762e-56
HAVCR1	3.82938	0.00704273
HBEGF	3.59073	7.34732e-38
HCAR2	5.48152	0.000836406
HCLS1	3.49699	4.86113e-05
HCN1	-2.67679	7.1395e-06
HCN2	-2.12678	6.09436e-12
HCN4	-2.15817	9.53999e-77
HCRT	-3.28435	5.3796e-08
HCRTR2	-4.99717	0.000796926
HDC	-8.69061	1.04837e-243
HEATR4	-4.39845	0.000115044
HECW1	-5.36643	1.10219e-167
HEG1	3.3185	1.74015e-152
HEPH	2.4764	1.67439e-191
HERC5	2.38005	2.64597e-17
HES2	7.00022	4.08348e-18
HES4	-2.201	6.84047e-43
HES5	-5.91998	1.58314e-42
HES6	-2.29218	1.0983e-61
HES7	4.91054	0.000929096
HEY1	3.74891	1.92943e-97
HEY2	4.32674	4.13268e-25
HFM1	-2.39187	2.11648e-27
HGF	-6.17832	4.66966e-08
HHIP	9.93168	9.40572e-21
HHLA1	5.18217	0.00055596
HID1	-4.13316	1.22117e-154
HKDC1	3.2685	0.0132262
HLA-DPA1	3.51746	1.56279e-18
HLA-F	-2.26016	0.00502215
HMGCLL1	-4.3277	3.23767e-45
HMOX1	2.46161	1.47307e-16
HMSD	2.89381	9.58565e-07
HNF1B	4.36034	2.79856e-12
HNMT	3.42531	2.35444e-51
HOPX	3.69486	0.000160736
HPCA	-2.35693	3.4623e-07
HPCAL4	-6.86689	5.33799e-90
HPD	5.05574	2.87178e-05
HPGD	8.3566	2.73521e-17
HPSE2	-3.08729	6.6066e-41
HR	3.79182	8.63727e-13
HRH1	4.88598	0.00138171
HRH3	-4.69023	3.15708e-32
HRK	-3.1907	6.72932e-36
HS3ST1	-2.26815	1.54756e-13
HS3ST2	-5.41078	5.30892e-20
HS3ST5	-5.20777	1.0665e-13
HS6ST3	-5.24719	9.44379e-76
HSD11B1L	-2.31494	5.33162e-88
HSD11B2	-4.00745	5.73502e-93
HSD17B2	5.22237	0.000324683
HSF4	-4.50482	0.00570981
HSPA12B	-2.76145	1.67708e-09
HSPA2	4.87734	1.64182e-65
HSPB8	3.02768	1.71886e-31
HSPG2	2.54769	8.96085e-294
HTATIP2	4.65993	4.25725e-46
HTR1A	2.96503	1.52832e-31
HTR1D	4.29938	1.85871e-28
HTR2A	-5.14309	0.000844482
HTR2B	6.21384	3.59126e-05
HTR2C	-2.26287	2.77191e-08
HTR3A	4.13086	0.00230449
HTR3B	-4.92075	0.00600266
HTR7	3.43142	0.00171465
HTRA3	5.45468	2.13887e-19
HYAL1	-2.00802	1.55989e-06
HYDIN	-2.48605	4.72674e-60
ICA1L	-2.24617	2.72346e-29
ICAM1	5.33253	7.08753e-49
ICAM4	5.4525	0.000361942
ICOSLG	4.61323	4.39758e-10
ID1	2.64281	1.21867e-52
ID3	3.97742	5.38429e-78
ID4	-2.09495	2.8646e-50
IDNK	-2.87933	2.40171e-38
IER5L	2.03055	2.87898e-104
IFFO2	3.10113	2.84475e-49
IFI16	2.74691	2.35309e-26
IFI44	-7.50426	1.0645e-08
IFI44L	-6.54448	2.068e-31
IFITM1	4.12343	1.96696e-43
IGF1	6.01608	2.27723e-10
IGFALS	-5.53451	0.00125544
IGFBP1	4.67712	0.0135545
IGFBP3	8.3701	0
IGFBP4	3.92712	5.52003e-113
IGFBP7	4.05454	1.8092e-62
IGFBPL1	-3.92383	0
IGFL2	4.30968	0.0109734
IGFL3	4.41667	0.0060512
IGSF1	-3.31316	3.32791e-131
IGSF21	-2.81474	0.000132599
IGSF22	-2.19646	0.00457399
IKBIP	2.89517	4.6901e-70
IKBKE	3.19012	1.30605e-47
IKZF1	-2.09055	5.04505e-10
IKZF3	4.56166	0.00368161
IL11	6.63648	6.93007e-91
IL13RA2	-6.38242	1.52772e-05
IL15	-2.53944	0.00211484
IL17B	4.64641	0.000366619
IL17REL	-3.20002	0.00858424
IL18	6.05643	1.1707e-05
IL18R1	5.39188	8.22057e-06
IL1RAP	5.65843	2.82917e-50
IL21R	4.7739	4.97777e-19
IL22RA1	3.22949	0.0331542
IL27RA	2.47057	1.05563e-14
IL2RB	5.02697	7.49199e-23
IL31RA	6.4421	1.32572e-08
IL32	7.03264	9.1435e-90
IL34	-2.03258	0.00551535
IL36RN	5.48116	0.00120759
IL3RA	-4.95998	0.035428
IL4R	4.26422	1.09395e-75
IL6	4.49329	0.0229978
IL6R	4.4564	1.43375e-10
ILDR1	4.61887	0.00513103
INA	-3.72352	8.76157e-194
INAFM2	2.32444	9.01443e-73
INF2	4.02149	8.37516e-186
INHBA	2.96539	1.46001e-11
INHBB	-6.72263	1.28104e-09
INHBE	4.45777	2.24568e-10
INO80B	-2.07132	0.000156114
INPP5D	3.21039	1.06996e-73
INSM1	-12.4574	3.69801e-33
INSM2	-9.40454	2.58853e-131
INSRR	-4.15139	0.00157834
INSYN2B	-7.30918	1.0132e-21
IP6K3	9.8054	2.63659e-15
IQCE	-2.13094	6.33848e-119
IQCN	-4.4629	6.85454e-51
IQSEC3	-3.59583	4.51991e-37
IRAK2	3.37708	1.096e-21
IRF1	2.2631	5.41235e-12
IRF4	2.01054	0.00973069
IRF5	-4.0994	3.70667e-06
IRF6	7.35326	9.88345e-71
IRF8	5.05048	0.00078967
IRS1	2.2736	4.49946e-202
IRX3	4.68984	3.13442e-33
IRX5	2.84757	1.5691e-12
ISLR2	-7.07392	6.0634e-62
ISM1	4.06856	1.70578e-97
ITGA1	5.77804	5.19009e-48
ITGA11	3.63781	1.48277e-17
ITGA4	2.49807	1.24352e-25
ITGA5	2.85224	6.00544e-68
ITGA9	5.07651	2.34539e-114
ITGAV	4.84007	6.47808e-151
ITGAX	4.86484	0.00640233
ITGB1	2.55526	3.05082e-51
ITGB2	5.90523	0.000133102
ITGB3	5.2292	5.56791e-29
ITGB4	5.41241	1.5626e-38
ITGB6	12.7396	1.34967e-25
ITGB8	-2.39576	1.90633e-103
ITGBL1	-4.45249	1.33618e-07
ITIH4	-2.01613	4.79282e-15
ITIH5	5.23522	2.39227e-12
ITLN2	4.91721	0.00724518
ITPR1	4.24579	1.38654e-112
ITPR2	5.23672	3.40968e-60
ITPRIP	3.21539	1.68319e-90
JADE2	4.74693	6.72652e-50
JAG1	4.2526	6.86816e-199
JAKMIP1	-3.0302	7.43727e-15
JCAD	5.38395	6.8172e-105
JDP2	4.39499	1.39792e-73
JHY	-3.17281	1.58885e-45
JPH1	4.39981	3.23957e-34
JPH2	8.11868	1.50719e-104
JPH4	-5.31418	3.09715e-267
JUNB	4.13791	1.51514e-82
KALRN	-2.0856	2.02873e-81
KANK2	2.32027	7.42483e-209
KANTR	-2.16251	1.11024e-09
KASH5	-3.08868	0.0429914
KCNA3	-5.04485	8.59341e-21
KCNA6	-2.09498	2.02817e-37
KCNAB2	-2.44927	2.90392e-26
KCNB1	-6.09788	7.73106e-201
KCNB2	-3.68874	1.08844e-43
KCNC1	-5.2979	7.70944e-22
KCNC2	-9.86281	1.40711e-15
KCND2	-2.47801	1.1217e-11
KCND3	-2.52429	2.37695e-10
KCNE3	2.40171	1.06286e-08
KCNG1	6.32902	1.15525e-96
KCNG3	3.05431	0.0189259
KCNH2	-2.26768	1.90652e-44
KCNH4	-6.54609	1.44218e-06
KCNH5	3.16911	3.47329e-22
KCNH7	-3.62516	6.37848e-38
KCNH8	-5.95217	7.53262e-111
KCNIP1	-3.49272	4.33386e-15
KCNIP2	-2.22262	5.24263e-20
KCNIP3	-2.63249	6.7233e-14
KCNIP4	-2.01135	2.13565e-12
KCNJ11	-4.13606	2.02468e-78
KCNJ13	4.09066	2.24843e-10
KCNJ15	8.07242	2.27582e-09
KCNJ2	4.11288	3.23978e-26
KCNJ3	-3.62945	0.0175302
KCNJ5	3.20739	0.0103498
KCNJ8	2.89131	2.3288e-05
KCNJ9	-10.5968	1.65596e-18
KCNK1	-2.21949	1.52169e-13
KCNK3	-2.94122	1.38132e-23
KCNK6	2.80065	3.22404e-11
KCNK9	-7.96868	1.20638e-19
KCNMB1	4.17974	2.40747e-18
KCNMB2	-3.99554	0.000249776
KCNN1	-5.37919	2.68445e-150
KCNN3	-4.03525	4.12036e-75
KCNN4	5.82375	7.88453e-07
KCNQ3	-4.01562	1.24154e-67
KCNQ4	2.12799	2.17064e-09
KCNQ5	-2.74023	1.63903e-16
KCNS1	2.89487	0.00160345
KCNS2	-5.51521	0.000132172
KCTD19	-2.42231	9.49693e-06
KCTD4	-5.88039	0.000170329
KCTD8	-3.89432	1.43159e-06
KDELR3	3.66973	1.23463e-32
KDF1	6.15191	5.40476e-06
KDR	2.24448	2.75086e-85
KHDC3L	-4.14006	0.0137647
KHK	-2.2181	1.00841e-13
KIAA0040	3.0425	5.33788e-07
KIAA0319	-3.81131	2.12715e-56
KIAA0895	-2.65777	4.08322e-99
KIAA0895L	-2.3645	4.10787e-102
KIAA1217	2.67707	3.35767e-100
KIAA1549L	-2.63228	4.78333e-102
KIAA2012	-5.9277	9.62971e-05
KIF17	-2.35024	4.51023e-47
KIF19	-4.28404	9.2167e-27
KIF21B	-3.86927	2.33787e-89
KIF25	-2.54813	0.00276277
KIF5A	-7.20703	0
KIFC2	-3.44204	1.29232e-104
KIFC3	2.79885	4.81915e-32
KIRREL2	-3.66793	4.60767e-56
KIRREL3	-5.51753	1.02023e-28
KISS1	5.33085	0.00181774
KITLG	-2.22687	2.76917e-60
KLF12	-2.42389	3.04583e-221
KLF4	3.11715	3.77249e-08
KLF5	4.24897	9.04072e-57
KLF6	2.46452	1.54477e-29
KLF8	-3.43536	3.47705e-136
KLF9	2.94829	3.10349e-14
KLHDC1	-2.1686	8.69049e-06
KLHDC7A	-2.58169	2.99074e-32
KLHDC8A	-4.71004	8.45232e-284
KLHDC9	-2.23647	1.81633e-20
KLHL1	-8.09228	3.88126e-10
KLHL14	2.29017	3.19017e-79
KLHL29	-2.97553	1.18872e-146
KLHL30	5.71594	3.17575e-05
KLHL31	-2.46441	6.45808e-08
KLHL32	-2.59105	1.41419e-06
KLHL33	-2.94535	0.0244089
KLHL35	-6.33136	1.21581e-130
KLHL4	-3.08052	1.35308e-74
KLHL5	2.2314	1.7587e-82
KLK10	-2.4343	0.0085336
KLK6	4.46811	1.57414e-19
KLRC2	6.55916	4.89834e-06
KLRC3	5.69985	0.000374998
KLRG2	4.37212	6.37122e-05
KMO	3.08884	0.00045014
KNDC1	-3.47593	5.64576e-120
KREMEN2	2.89703	3.86405e-25
KRT16	6.5283	3.57565e-05
KRT17	10.7567	1.0755e-17
KRT18	5.09376	1.01368e-162
KRT19	2.59813	2.25049e-40
KRT23	3.05142	6.62279e-06
KRT5	6.00365	0.000744591
KRT7	9.97918	1.1095e-20
KRT8	4.65679	1.16166e-142
KRT80	4.40069	4.8363e-07
KRT81	8.3613	5.04356e-11
KRTAP5-1	-3.23892	0.00544483
KRTAP5-2	-4.24456	4.92737e-08
KSR2	-5.60069	4.92145e-118
KY	-3.25038	1.03397e-05
KYNU	6.39283	1.26386e-05
LACC1	2.35716	3.45324e-14
LAD1	7.67455	3.17599e-09
LAMB1	5.55132	1.88077e-247
LAMB3	-2.02908	0.000437652
LAMC2	4.33362	3.35506e-40
LAMC3	2.27061	1.1059e-11
LAMP5	7.13864	3.31794e-19
LAPTM5	3.326	1.66732e-07
LAYN	5.4128	5.26291e-29
LCAT	5.42936	4.03639e-71
LCP1	6.65596	8.57036e-60
LDHA	2.63305	2.1341e-182
LDLRAD2	2.12531	5.24777e-12
LEF1	3.68159	1.41375e-123
LEFTY1	2.7796	1.2312e-05
LEFTY2	6.89916	2.67795e-86
LEMD1	-3.4283	4.21074e-76
LGALS1	2.95574	4.61175e-56
LGALS3	3.92103	7.56337e-22
LGALS3BP	-2.45764	2.85297e-63
LGI1	3.85042	0
LGI2	-2.25341	3.98046e-24
LHFPL4	-5.86473	1.49407e-117
LHX2	-3.6688	1.75358e-74
LHX4	2.61906	0.00349862
LHX5	-2.70698	6.21997e-40
LHX9	-7.06666	8.63089e-40
LIF	5.03324	7.99505e-36
LIMCH1	3.36425	1.52308e-82
LIMS1	2.34034	1.80967e-46
LIMS4	3.6143	1.97191e-09
LIN28A	6.74372	0
LIN7A	-3.62912	2.19516e-123
LINGO1	-2.58377	2.31848e-193
LINGO2	-5.68664	3.49929e-155
LINGO3	-5.91124	1.81359e-13
LIPG	2.59	4.28566e-89
LIPH	9.4142	1.58724e-13
LITAF	5.10502	2.58668e-243
LIX1	4.12293	3.13085e-85
LMCD1	3.40832	2.04231e-17
LMO1	-4.4809	3.09188e-184
LMO2	-2.00308	7.35002e-65
LMOD1	3.58151	2.40997e-39
LMTK3	-3.6372	9.00879e-172
LOC101930434	-4.95558	0.012647
LOC102723475	5.46058	0.000904308
LOC102723750	-2.64702	7.28258e-06
LOC102723996	4.2817	0.0486971
LOC102724428	4.26737	2.07271e-24
LOC102724560	2.56673	8.46417e-05
LOC105369669	-2.93645	0.00299607
LOC105371932	-2.50475	4.04617e-09
LOC105373057	-5.20316	0.00489668
LOC105373989	-6.92698	4.09626e-07
LOC105376722	-4.52618	0.023474
LOC105377805	-3.36863	2.98642e-09
LOC107984124	-3.16769	0.000864266
LOC107984590	3.09199	2.28161e-15
LOC107984638	-2.04084	8.3906e-11
LOC107985555	-5.04036	0.0327833
LOC389895	-2.04831	3.79738e-14
LOC728392	-2.29811	1.33687e-88
LONRF2	-6.1889	0
LOX	3.27872	9.95855e-41
LOXL1	2.20797	1.18493e-183
LOXL2	3.77384	1.25492e-82
LOXL4	4.69417	3.51587e-39
LPAR3	3.40025	0.00145903
LPAR6	3.64909	3.0198e-64
LPCAT2	2.8892	5.73007e-31
LPO	-4.47688	0.0279665
LPP	2.62337	1.40676e-72
LRFN1	-2.78435	2.81903e-38
LRG1	4.02648	0.000356847
LRGUK	-2.26236	1.59144e-16
LRIG1	2.41888	1.15814e-165
LRIG3	2.26515	4.10613e-40
LRMDA	2.99162	7.49743e-05
LRP11	-2.1909	1.82286e-113
LRP1B	-3.08686	5.16373e-22
LRP4	4.20341	3.63106e-154
LRRC10B	-3.86183	1.3977e-50
LRRC15	6.31364	1.23331e-05
LRRC2	5.30751	0.00128014
LRRC23	-2.35784	4.00017e-34
LRRC24	-2.5992	3.11927e-34
LRRC26	-2.29643	2.19536e-05
LRRC32	3.38043	4.57188e-21
LRRC36	-3.94545	0.00397385
LRRC38	4.83278	0.0103587
LRRC43	-5.24874	3.065e-24
LRRC49	-2.29854	7.6977e-69
LRRC4C	-3.21224	7.39577e-79
LRRC55	-7.41695	2.4809e-296
LRRC61	7.42111	9.87932e-12
LRRC63	-3.11034	0.00133053
LRRC69	2.36182	0.0349554
LRRC7	-4.85745	7.01628e-23
LRRC73	-3.11312	5.06016e-24
LRRC8E	2.95885	8.26934e-06
LRRD1	-2.5707	0.0155906
LRRIQ1	-2.05954	2.35872e-22
LRRK1	2.10562	0.0488602
LRRK2	-3.52117	2.25617e-13
LRRN4	5.87359	6.55822e-23
LRRTM2	-4.54479	3.03304e-51
LRRTM3	-7.90891	1.63158e-13
LSMEM2	-2.59705	6.60456e-05
LSP1	3.31341	0.00221804
LTB	5.79757	7.34951e-10
LTBP2	5.8721	8.56683e-138
LTBR	2.94548	4.24354e-09
LTC4S	-2.92747	3.24212e-10
LTK	2.5612	0.0156017
LUZP1	2.38854	1.26586e-64
LY6G6C	-2.04721	5.18552e-05
LY6H	-4.82338	1.49054e-39
LY6K	7.12822	2.92069e-07
LYPD1	3.81768	1.19822e-61
LYPD6B	2.57206	2.24267e-07
LYRM9	-2.0861	3.7632e-42
LYSMD2	-2.83472	1.1059e-11
LYST	-2.68613	1.68252e-32
MAB21L1	-8.99793	2.05464e-13
MAB21L4	5.28996	0.000231951
MACC1	3.17193	2.92769e-09
MACROD2	-2.34837	8.90612e-19
MADCAM1	-6.96632	9.18468e-10
MAGEB17	5.6012	7.0354e-09
MAGEC3	-6.12506	3.23294e-05
MAGEL2	-2.55237	5.33822e-75
MAGI2	-3.84444	4.6997e-160
MALL	3.86802	0.00372245
MAMDC2	4.31858	3.28651e-96
MAN2A1	2.79602	5.98778e-91
MANEAL	-3.76798	1.79972e-186
MAOB	-5.04127	1.16496e-37
MAP1LC3A	-2.05565	5.39482e-33
MAP2	-3.89177	2.87561e-126
MAP3K7CL	6.9998	2.27982e-14
MAP6	-7.89463	0
MAPK10	-2.4611	1.77574e-131
MAPK11	-3.05693	2.53587e-263
MAPK4	-2.49178	2.85425e-33
MAPK8IP2	-5.3237	0
MAPRE3	-2.56781	1.63295e-81
MAPT	-5.86255	7.72887e-45
MARCHF1	-4.30715	2.00743e-62
MARCHF10	-4.54531	2.97993e-08
MARCHF11	-3.14642	0.000412802
MARVELD2	3.11334	1.20862e-60
MARVELD3	6.54435	1.27733e-15
MASP1	-3.01946	1.03402e-22
MAST1	-3.4165	3.52729e-187
MATN2	2.24452	1.88779e-13
MATN3	2.31107	4.69325e-27
MBOAT1	2.37825	1.40415e-18
MCAM	3.7032	4.74381e-80
MCF2L	-2.6834	2.87191e-68
MCF2L2	-2.88899	7.33064e-41
MCHR1	5.67365	5.86262e-85
MCOLN3	3.91343	0.000307882
MCTP1	4.80023	1.58757e-46
MCTS2P	3.88556	1.11945e-20
MDGA1	-3.97664	5.71786e-192
MDH1B	-2.07665	7.70692e-18
ME1	4.58864	1.47585e-108
MEDAG	4.69746	2.90355e-08
MEF2C	2.91647	1.33488e-27
MEGF10	-3.78193	1.49218e-93
MEGF11	-5.652	5.90831e-38
MEIG1	-2.33209	0.00317053
MEIOC	2.4609	6.4889e-08
MEIS1	-3.11461	3.68043e-12
MEOX1	-3.62136	2.45743e-28
MESP1	-3.90842	1.34301e-05
MET	6.57578	1.14228e-51
METTL1	2.16479	9.47967e-30
METTL7B	5.36954	0.00125757
MFAP5	9.42684	5.51551e-23
MFNG	-5.46177	1.42499e-147
MFSD4A	-2.37607	8.80661e-06
MFSD6	-2.61169	1.17047e-49
MGAT4A	-3.69347	1.01118e-120
MGAT4C	-2.92557	1.15684e-10
MGST1	3.4253	0
MICAL2	6.10992	3.00011e-56
MICB	3.422	9.25541e-58
MINDY1	-2.6954	3.03731e-113
MISP3	-3.76285	1.83235e-17
MKRN3	-7.29546	1.35579e-31
MLC1	-3.59306	1.45719e-09
MLKL	3.49109	0.0063761
MLLT3	-2.48736	1.62942e-116
MLLT6	-2.84684	1.92696e-77
MLPH	9.06861	2.90749e-12
MMD2	-3.80449	4.34246e-05
MME	2.02344	4.18874e-19
MMEL1	-3.06694	5.03113e-16
MMP10	6.75402	3.63352e-09
MMP14	2.94337	2.84083e-57
MMP17	-3.42657	6.46816e-87
MMP19	4.29279	4.14204e-24
MMP2	4.30858	3.43825e-134
MMP23B	5.45825	2.13389e-15
MMP24	-2.46939	4.0232e-34
MMP25	-2.51649	4.53822e-15
MMP7	10.6048	2.58406e-17
MMP9	9.95652	5.88128e-49
MOGAT2	-2.5518	0.0389427
MOK	-2.80926	1.6934e-89
MORN5	-5.89076	3.09782e-05
MOS	-4.41393	0.0396849
MOXD1	-5.08642	0
MPP1	2.43452	2.49755e-26
MPP3	-3.50373	9.66663e-95
MPP4	2.01997	0.00647727
MPPED1	-4.79747	1.75305e-46
MPPED2	-2.66906	6.54211e-30
MPZL2	3.1947	1.04586e-20
MR1	4.06988	0.00243719
MRC1	-2.04372	0.00877956
MRC2	2.643	9.41676e-111
MRGPRF	4.0117	7.7555e-24
MS4A4E	4.46279	0.0245313
MST1R	-2.92509	4.96891e-06
MSTN	-2.87214	0.0242206
MSX1	3.53119	1.25682e-35
MSX2	7.27312	1.09188e-23
MT1E	3.96334	0.00611651
MT1X	6.16786	2.23721e-18
MT2A	2.44446	2.05674e-14
MT3	-5.26181	0.00279783
MTFP1	3.00762	1.92324e-81
MTHFD1L	2.90371	1.44668e-213
MTHFD2	2.3966	1.52633e-138
MTMR7	-4.19899	2.54555e-73
MTSS1	-2.90547	1.32374e-75
MTTP	-2.22076	0.000305406
MTURN	-3.84453	1.82666e-190
MTUS1	-3.48207	3.4329e-282
MTUS2	-2.92355	1.30031e-63
MUC15	6.21086	3.96234e-05
MUC16	9.09822	1.81012e-13
MUC19	4.04317	6.52194e-17
MUC20	-4.91312	1.79377e-08
MUC8	-5.64078	0.00085317
MVP	2.24376	2.59457e-11
MX1	-2.88206	7.72968e-14
MXRA8	3.73362	3.92042e-126
MYADML2	-4.03967	0.016076
MYBPC2	2.59979	0.00898131
MYC	3.48045	3.62041e-62
MYCN	2.28338	1.70355e-22
MYF6	-5.26457	1.30095e-05
MYH11	4.18613	1.0819e-21
MYH14	5.27699	1.49233e-110
MYH6	-6.06416	1.46972e-07
MYH7	-4.65131	3.77144e-71
MYH9	2.88433	7.20716e-73
MYL12A	2.37718	3.36873e-53
MYL4	9.24029	3.47159e-14
MYL7	4.77899	1.4823e-25
MYL9	4.65444	1.00826e-142
MYLK	2.64168	1.57481e-115
MYLPF	3.53503	4.04259e-06
MYO15A	-2.81198	9.56314e-13
MYO16	-6.27683	3.29764e-152
MYO1C	2.08569	4.67946e-72
MYO1F	2.93225	0.0011024
MYO1H	-7.6728	3.37752e-09
MYO3A	-2.78001	5.02557e-50
MYO3B	5.2032	1.77365e-31
MYOCD	3.87451	4.04802e-18
MYOF	5.85996	8.84191e-119
MYOM3	-2.35297	2.06575e-05
MYOZ1	2.37352	7.31653e-07
MYOZ2	7.0082	7.69137e-08
MYPN	4.89707	0.00594072
MYRF	3.6701	6.94448e-47
MYRIP	-4.4439	6.64397e-26
MYT1	-9.20921	1.74164e-110
MYT1L	-10.3828	2.84274e-23
NAALADL1	-2.26786	1.46727e-05
NABP1	5.91622	2.39995e-76
NACAD	-3.73534	1.14647e-85
NACC2	2.93611	6.14135e-39
NALCN	-5.87975	1.11679e-49
NALF2	-2.58335	2.66559e-62
NANOS3	-2.727	7.25517e-08
NANS	2.38118	1.25797e-118
NAP1L5	-2.19637	1.36403e-75
NAT1	3.14667	4.85793e-18
NAT16	-8.5689	7.99453e-12
NAT8L	-2.72303	1.09917e-30
NBL1	2.9924	0.00288057
NBPF1	-2.10505	1.41396e-79
NCAM1	-3.27697	2.3296e-145
NCAN	-4.83859	1.45535e-124
NCCRP1	-3.01953	5.37615e-10
NCEH1	2.08967	1.28176e-14
NCF2	7.91119	9.09628e-10
NCKAP1L	-2.35535	0.000929727
NCKAP5	-2.2957	5.70747e-59
NDP	-3.73885	5.66109e-22
NDRG4	-3.48125	1.61013e-96
NDST3	-3.84978	1.10394e-45
NDST4	-2.10311	1.42736e-40
NDUFA4L2	-4.18285	5.08189e-11
NECAB1	-5.1534	5.91915e-33
NECTIN4	9.80346	4.1594e-15
NEDD4	3.78233	1.10286e-94
NEDD9	2.85977	1.02784e-72
NEFL	-3.58266	1.019e-134
NEFM	-3.17757	5.43025e-16
NEGR1	-3.62289	8.13649e-48
NEK11	-2.06283	2.24134e-27
NEK5	-2.50017	3.36551e-06
NETO1	3.732	1.67949e-13
NEURL1	-5.29009	1.7994e-83
NEUROD1	-12.0308	1.6177e-23
NEUROD2	-4.62078	0.0156183
NEUROD4	-10.2131	4.22211e-17
NEUROG1	-13.5397	1.37349e-29
NEUROG2	-6.03026	2.41155e-16
NEXMIF	-4.04058	7.46617e-126
NEXN	4.26409	2.62619e-87
NFASC	-4.28523	0
NFATC2	3.51	2.33102e-14
NFE2L2	2.43934	1.46246e-62
NFE2L3	2.63664	9.91907e-63
NFIA	-5.59683	1.9356e-41
NFIB	-6.74071	8.42842e-121
NFIX	-4.96017	1.49899e-08
NGB	-7.43591	1.86161e-08
NGF	4.43713	4.7551e-22
NHLH1	-6.309	0
NHLH2	-4.67741	2.47326e-153
NHLRC1	-4.40903	9.43894e-08
NHLRC4	-2.59987	1.33853e-08
NHSL1	2.64884	4.40325e-138
NHSL2	2.98628	4.94911e-88
NIBAN2	2.04671	1.34411e-40
NID1	3.57949	0
NID2	6.61857	0
NIM1K	-3.60954	0.000405788
NIPAL1	2.28253	3.06427e-06
NIPAL4	8.66851	1.41674e-38
NIPSNAP3B	-2.94142	1.46115e-33
NKAIN2	-4.91738	3.4906e-08
NKAIN3	-3.96348	1.51875e-141
NKD1	4.04276	6.63816e-241
NKPD1	-2.32187	2.93519e-05
NKX1-1	-4.13051	0.0123498
NKX1-2	4.93237	0.000961857
NKX2-1	-8.18507	4.66512e-11
NKX2-3	-4.39263	0.0335583
NKX2-5	9.41536	1.3807e-14
NKX3-1	4.24768	0.0012535
NKX3-2	6.05959	3.89599e-11
NKX6-3	-4.38847	0.0384859
NLGN3	-2.97458	3.50641e-50
NLRC5	2.46205	0.0204361
NLRP1	-2.15004	0.00262398
NLRP7	7.69617	8.51815e-10
NME5	-2.26828	2.06925e-16
NME9	-6.26116	6.05019e-21
NMI	3.84046	9.46537e-14
NMNAT2	-5.71268	0
NMNAT3	-2.95928	1.04186e-10
NMS	-4.83247	0.00800723
NNAT	-4.21034	0
NODAL	6.67604	3.40241e-07
NOL3	2.22514	8.6261e-08
NOL4	-4.219	1.75353e-92
NOP16	2.32464	7.44815e-43
NOS1AP	-2.96723	1.36384e-30
NOTUM	2.59477	0.0123699
NOVA1	-3.02316	1.3925e-198
NOVA2	-3.65535	0
NOX4	3.93784	1.79044e-90
NOXA1	-2.90647	1.12643e-31
NPAP1	-6.61715	2.27163e-06
NPAS3	-2.5263	7.20669e-71
NPFFR1	-3.85529	0.0137773
NPHS1	-2.35891	0.0196474
NPIPB6	-2.0691	4.6262e-06
NPL	6.08472	6.01721e-08
NPM2	-2.17322	4.83071e-05
NPNT	2.63684	2.86827e-06
NPPB	8.3646	3.69024e-45
NPY	4.87009	0.00105565
NPY1R	-4.40052	1.4594e-51
NPY2R	-3.59948	3.54495e-09
NPY5R	-8.37747	6.84914e-11
NQO1	3.09271	1.0423e-87
NR0B1	7.38717	6.81181e-08
NR2C2AP	2.05986	2.00532e-23
NR2E1	-4.02056	9.72356e-13
NR2E3	-4.14173	9.55375e-07
NR2F1	3.35969	3.4167e-58
NR2F2	5.8792	0
NR3C2	2.7271	1.94857e-06
NR4A3	-2.33437	1.57532e-11
NR5A2	3.21298	0.0493139
NR6A1	2.32266	5.89966e-74
NRAP	-7.31385	1.3725e-11
NRCAM	-2.84427	4.02359e-45
NREP	-2.01851	3.51359e-84
NRG3	-3.21229	4.6563e-51
[truncated: 1,300 more rows]
