# Supplementary material for: Precise excision of expanded GGC repeats in NOTCH2NLC via CRISPR/Cas9 for treating neuronal intranuclear inclusion disease
Source: Nat Commun. 2026 Jan 13;17:1683. doi: 10.1038/s41467-026-68385-5 (PMC12909857; doi:10.1038/s41467-026-68385-5)
Supplement: Supplementary file 6 — Supplementary Data 4 [file 41467_2026_68385_MOESM6_ESM.xlsx]

## Sheet: untreated NIID vs Ctl
Symbol	log2FoldChange	p-value
Pih1d2	-0.941523	0.0199489
Btbd17	-1.00241	3.91738e-05
Mcts1	-0.656839	0.00127724
Cyp51	-0.736578	3.27262e-05
Chordc1	-0.939528	0.000188285
Rec8	-1.02995	0.00314773
Rgs20	-0.700984	0.000731819
Has1	-1.44881	0.0312903
Grm3	-0.998238	7.20709e-07
Akt2	-0.607268	0.0130692
Apc	-0.983458	3.66389e-06
Slc4a1	-2.11946	0.0406059
Arpp19	-0.671398	2.14461e-05
Dio2	-0.928119	0.0129556
Fads1	-0.687833	0.000195277
Wnt2	-0.983574	0.00720886
Apip	-0.598796	0.047073
Cpb1	-2.01072	0.0422823
Bcas1	-0.691594	0.00862263
Lypd8	-11.6957	0.000601358
1810065E05Rik	-9.40159	0.0190912
Gnrh1	-2.15373	0.00891072
Nek8	-0.796754	0.0301664
Rarb	-0.941588	0.00832685
Rac3	-0.674497	0.00845142
Lhx9	-1.22097	0.0244699
Rmnd1	-0.5929	0.00817749
Vip	-0.615521	0.00142468
Nmbr	-1.18374	0.00179514
Fabp7	-1.18628	0.000100999
Echdc1	-0.751988	0.014134
Nts	-1.90376	4.01801e-07
Sim1	-3.27942	0.0324143
Pde7b	-0.594402	0.0313575
Hkdc1	-0.604886	0.0304024
Gamt	-0.703059	0.011222
Adora2a	-1.61695	9.21475e-05
Jsrp1	-0.925516	0.0136825
Rgs9	-0.987585	0.00216185
Lratd1	-0.68466	4.325e-05
Sntg2	-1.11374	0.0057255
Taf15	-0.619068	0.00886874
Gucy2e	-0.776323	0.0202524
Akap5	-0.70187	3.71215e-05
Dpf3	-0.854358	0.0092316
Shc3	-0.906013	5.64434e-06
Drd1	-0.923058	0.000172933
F12	-2.17929	0.0258185
Pcsk1	-0.603611	0.00736445
Mctp1	-0.649036	0.00907892
Hapln1	-0.985757	0.00418022
Cartpt	-0.871364	0.000938849
Otp	-2.94654	0.00411685
Ednrb	-0.681788	0.0112107
Mettl3	-0.609335	0.00602607
Cideb	-0.948603	0.00675691
Cdh10	-0.661867	0.000553353
Kcnv1	-1.0847	9.69237e-08
Emp2	-0.816786	0.000323841
Nectin3	-1.02028	0.000834661
Drd3	-2.28105	0.00105645
Lrrc71	-1.73055	0.0148911
Reg2	-10.5946	0.00754955
Cd4	-2.01337	3.27649e-05
Cela3b	-9.87601	0.0112982
Pde10a	-1.04915	2.43092e-07
Cenpq	-0.926632	0.0121906
Calcr	-2.26847	0.00177037
Lhcgr	-1.19967	0.0113004
Clps	-4.28926	0.0370456
Adcyap1	-1.22003	5.09547e-07
Stard4	-0.627809	0.00044399
Aqp4	-0.599696	0.0487983
Spink1	-8.89885	0.0488476
C330018D20Rik	-0.754171	0.0138123
Cbln2	-1.01405	0.000751364
Aldh1a7	-2.12749	0.000413395
Ankrd1	-7.54174	0.0115147
Cst6	-0.750281	0.0197892
Gal	-2.57216	0.000462142
Cyp2c55	-8.37214	0.0174723
Alas2	-1.70555	4.40597e-05
Cdh9	-0.681734	0.00596985
Tac2	-0.720688	0.00911689
Cdhr5	-7.1964	0.0488261
Klhl4	-0.613463	0.0428259
Oprk1	-0.813779	0.0149957
Serpinb8	-1.00393	0.0258833
Pigr	-4.68732	0.0253155
Myoc	-0.910024	0.0100072
Cel	-5.16518	0.0055626
Acvr1c	-0.870406	0.00452512
Dusp19	-0.845189	0.0080279
Elf5	-2.07735	0.000302448
Mkks	-0.624566	0.00870971
Oxt	-4.19729	6.64092e-05
Pdyn	-0.930695	4.82534e-05
Car1	-3.38688	0.0148545
Car2	-0.757921	0.00157015
Acss2	-0.812046	3.86472e-06
Stoml3	-2.69345	0.0143528
Gask1b	-0.709131	0.0183838
Olfm3	-0.794748	0.000455543
Ndst4	-1.37804	0.0001296
Rpe65	-2.07619	1.05531e-05
Calb1	-0.672216	0.00010223
Tmem68	-0.614002	0.000698183
Ubxn2b	-0.922597	9.78535e-05
Arhgef19	-0.664701	0.0450798
Slc2a5	-0.703175	0.0161488
Slc4a1ap	-0.639421	0.0443142
Cckar	-1.61953	0.0299091
Crybb1	-0.792155	0.0418409
Camkk2	-0.600782	0.000158686
Lhx5	-2.51563	0.00860154
Rph3a	-0.756293	1.98939e-05
Fezf1	-2.4904	0.0234865
Npy	-0.87232	4.54424e-06
Ptn	-0.626393	0.00937714
Prss3b	-10.162	0.000309312
Gp9	-1.13792	0.0324763
Itpr1	-0.585555	0.00199763
Slco1c1	-0.726547	0.00992564
C2cd5	-0.586257	0.00649243
Vamp1	-0.670038	0.000159116
Rhcg	-0.839638	0.0282688
Rasgrp4	-0.779364	0.0358297
Art2b	-7.77479	0.044846
Pagr1a	-2.74483	0.00274739
Gm21974	-7.67478	0.0184805
Rexo5	-1.36876	0.0117854
Fgf3	-1.06373	0.0356712
Igsf1	-0.695435	0.037778
Stk26	-1.18942	0.00861747
Brs3	-2.31828	0.00125958
Slc38a5	-1.34702	0.00634581
Gpr165	-0.898565	0.00258779
Pgr15l	-1.62853	0.0402327
Sytl4	-2.03478	0.0188814
Chrdl1	-0.923977	0.00155277
Zfp92	-1.05815	0.0238428
Ido1	-0.94349	0.0271025
Msmo1	-0.97085	2.33151e-07
1700012B09Rik	-1.50648	0.0283261
Ctrb1	-7.99835	0.000327689
Trpc6	-1.02191	0.00252005
Sc5d	-0.760358	7.53273e-06
Ankk1	-6.99624	0.00748041
Drd2	-1.34953	7.63347e-05
Ugt8a	-0.885289	0.00037119
Cfap95	-1.51693	0.0114822
Tmprss7	-0.890905	0.0195463
Rpgrip1l	-1.13589	0.00342284
Gulo	-3.86129	0.0075848
Htr2a	-0.993411	1.47271e-05
Abi3bp	-1.64682	4.4004e-05
Ky	-0.863347	0.0418
Krt20	-1.58186	0.0105112
Dgkb	-1.11295	2.29533e-06
Arhgap36	-1.37241	0.00194938
Lrrk2	-1.10877	3.2804e-07
Gpr101	-1.15867	0.00841502
Klhl13	-0.639071	0.0430977
Arhgap33	-0.620039	0.000624033
Try5	-11.8766	0.000893984
Apln	-1.38638	1.2033e-05
Scd1	-0.957262	2.52296e-05
Setd7	-0.721729	5.7699e-05
Myom3	-1.31855	5.99276e-05
Letm2	-0.683675	0.0191074
Muc17	-4.41222	0.013159
Inf2	-0.769515	0.000132784
Avp	-1.57613	0.0459081
Zfp365	-0.60263	0.000623366
Bank1	-1.39218	0.000266893
Neurod6	-0.650227	0.000584823
Crygn	-2.41292	0.0205514
Rgs4	-1.15294	2.79063e-09
Mc3r	-1.72564	0.0343271
Saxo2	-0.752694	0.0215704
Nrn1	-0.596502	0.00133963
Strip2	-0.845117	0.0192134
Pak5	-0.632011	0.000860998
9430038I01Rik	-1.31455	0.00223457
Eps8l3	-0.902187	0.0436025
Myh6	-2.42435	0.032036
Rims1	-1.06894	5.11396e-09
Gck	-0.666601	0.0268726
Pnliprp1	-5.61663	0.00184822
Prdm10	-0.626909	0.0266126
Lrrtm3	-0.59178	0.00264739
Abra	-1.38783	0.0338943
Mei4	-1.2363	0.0194583
Col6a6	-1.97628	0.0224842
Emx2	-0.77169	0.0150059
Npy5r	-1.11332	0.00170484
Dnajc21	-0.636059	0.0250053
Hs3st5	-0.737554	0.022973
Kcnj10	-0.601384	0.00260548
Ucn3	-2.36773	0.033523
Fahd1	-0.64323	0.00720887
Onecut3	-2.22005	0.0394688
Penk	-1.36724	3.52216e-05
Pnlip	-1.08327	0.029028
Vps13a	-0.710824	0.0404721
Scn4b	-1.07969	0.00117388
Slitrk4	-0.645555	0.00177876
Ddit4l	-0.729706	0.000409623
Gpr6	-0.87524	0.00321918
1110032F04Rik	-0.659703	0.00612961
Cstad	-1.35885	0.010401
Dmbt1	-6.39107	0.000455404
Mtrfr	-0.708725	0.00251056
Diras2	-0.697216	0.000206573
Tmem196	-0.970842	0.000246646
Ccdc187	-0.754362	0.0332984
Gng7	-1.1216	0.000124913
Mlf1	-0.994937	0.0189468
Bdnf	-0.591927	0.00631635
Insc	-0.846152	0.030678
Pdp1	-0.814016	3.98998e-05
Zg16	-10.2582	0.0121261
Htr1b	-0.92132	0.00428361
Crh	-0.86594	0.00924482
Hmx2	-4.04836	0.0375902
Slc35d3	-1.01369	0.0103145
Pcdh20	-0.7589	0.00175947
Zbtb26	-0.723065	0.036644
Gp1bb	-1.84867	0.00237577
Atp5me	-0.644361	0.0373816
Nat8f3	-1.68031	9.4081e-06
H1f4	-1.21282	0.0274999
Cd209f	-2.23406	0.00230645
Hbb-bs	-1.51749	0.000160755
Rxfp2	-2.91045	0.0172437
Try4	-10.8146	0.00413072
Cpa1	-10.668	0.00128044
Irs4	-1.19077	0.0413662
Ap1s3	-0.956481	0.000860978
Phactr1	-0.593406	0.000571407
Zfp458	-0.689273	0.0432374
Gja6	-3.21647	0.020682
Prss2	-11.06	0.00290653
Sh3rf2	-1.17093	0.00699556
Ankrd29	-0.782553	0.00443656
Idi1	-1.31329	2.67989e-08
Cela2a	-5.40688	0.0085979
Capn11	-2.5385	0.000780459
Ddn	-0.658242	0.000164933
Reg1	-11.9309	0.000891643
Myl3	-4.15618	0.0210215
Kif27	-0.685429	0.0350428
Tsga10	-0.713125	0.0241967
Or4d1	-2.33593	0.0159814
Tmem91	-0.696734	0.0139298
Tac1	-1.54708	3.55941e-06
Odad2	-2.24024	0.0192392
Dsg1b	-5.92283	0.0326316
Trim54	-4.33832	0.00172424
Btbd3	-0.8644	5.30747e-05
Unc13c	-1.43929	1.7335e-05
Ift25	-0.730575	0.0216309
Luzp2	-0.761878	0.0149055
Gng8	-1.60935	0.0109461
Klk1	-9.75711	0.014988
mt-Nd1	-0.655608	0.0119121
mt-Nd2	-0.884742	0.00264347
mt-Co2	-0.62647	0.0289277
mt-Atp8	-1.14545	0.016274
mt-Nd3	-0.908683	0.00715361
mt-Nd4	-0.630028	0.028096
mt-Nd4l	-1.01958	0.00695978
Zfp563	-0.621696	0.0177188
Vxn	-0.626208	0.000551146
Cd59b	-1.23208	0.0304943
Gpr88	-1.1807	7.47816e-07
Sprr2a2	-6.28189	0.00112773
Zfp72	-0.644356	0.0179478
Hba-a2	-1.39768	0.00048327
Hba-a1	-1.26175	0.000282911
Amy2a1	-11.7072	0.000915251
Fv1	-0.976926	0.0239722
Htr1d	-1.03056	0.0463366
Syndig1l	-0.675214	0.00351971
2210408I21Rik	-0.675037	0.0154223
Reg3b	-6.55605	0.00134526
Prss3	-8.84654	0.0228484
1700024G13Rik	-1.71195	0.0397085
Lst1	-1.42925	0.00723883
Dok6	-0.62909	0.0294615
Prr16	-0.714299	0.0199698
Ccl27al	-0.976133	0.0192563
Hbb-bt	-1.71584	6.05772e-05
Adh6b	-7.26366	0.0437071
Kif5a	-1.06435	4.26275e-07
Syndig1	-0.604468	0.00271451
Ano3	-1.24128	1.01685e-09
Ccdc162	-1.44395	0.0351491
Trbc2	-1.21373	0.000162348
Il11ra2	-4.02554	0.033566
Gm14412	-1.22239	0.04227
Gm14419	-1.47823	0.000624594
Redic1	-2.0658	0.0358011
Tmsb15b1	-1.12462	0.0123401
Pcp4	-0.714569	0.000804444
Lrrc10b	-0.8061	0.0063878
Mdfic2	-1.03454	0.0175156
Synj2bp	-0.706399	0.0020832
Myocos	-8.89077	0.0345297
Rergl	-8.4108	0.015612
H3c14	-1.00496	0.00344813
Igkv1-110	-9.66178	0.0260248
Hmgcs1	-0.996085	2.75554e-07
Amy2a3	-9.59526	0.00049085
Spata31f1b	-1.6466	8.04979e-05
Gm11007	-0.69322	0.0320903
Gm2007	-0.828774	0.00181104
Igha	-4.24643	0.0104276
Amy2a2	-9.59526	0.000490259
Amy2a4	-9.59526	0.000489643
Gm27029	-0.919834	0.0254915
Ctxnd1	-0.786978	0.00699729
Gm28635	-6.96578	0.0258421
Gm29609	-1.63713	0.022647
Iqschfp	-1.01141	0.00486094
Pcdha6	-0.638592	0.0359645
Gm49388	-6.54432	0.0285056
Gm45208	-9.00656	0.0183535
Gm45692	-9.47978	0.0458588
Gm45844	-0.710897	0.036022
Zfp935	-0.898189	0.0334739
Ndufb1	-0.632562	0.0261738
Eef1ece2	-8.60115	0.00653814
Gm28040	-2.79355	0.0136909
Xpo6	0.778693	0.0140004
Tfe3	0.657315	0.0205943
Fgf23	2.77288	0.0263984
Trim25	1.03519	0.000711094
Scpep1	0.608351	0.0273524
Itgb2	1.32701	6.58106e-06
Rtca	0.606859	0.0202837
Trappc10	0.598296	0.0425728
Mx1	1.89308	0.00593644
Lck	1.22771	0.0185927
Pdgfb	1.0813	0.000245789
Acvr1b	0.907039	0.0343592
Itga5	1.24189	0.00357271
Sez6	0.844088	0.0401291
Haao	1.74409	0.00645529
Cd52	1.88067	1.88578e-05
Dnmt3l	3.05199	0.00857255
Aire	7.47843	0.00424671
Icosl	1.14888	0.00215022
Sult5a1	2.07962	0.00783394
Il12rb1	2.28926	0.000164237
Slc5a5	1.16129	2.94373e-05
Fasl	7.55459	0.00742164
Zfp512b	0.80281	0.00982763
Hoxa4	3.34079	0.0285145
Ccl3	4.16958	6.68695e-16
Vps9d1	0.619594	0.0153286
Zfp276	0.716674	0.010299
Mfsd10	1.15611	0.00151302
Col6a1	1.36934	0.000251101
Lgals9	1.37328	2.33605e-06
Timp1	1.27455	0.014547
Pcnt	0.974305	0.00133833
Ramp2	0.673293	0.0150863
Lsr	0.951376	0.0221958
Hpn	1.37709	0.0276135
Smg5	0.662334	0.0082199
Mef2d	0.809133	0.00531198
Col18a1	1.05115	0.015756
Slc19a1	0.75494	0.0171881
Tubb6	1.03382	0.0206956
Meox1	1.93619	0.000183679
Itga3	0.823259	0.00590798
Ergic1	0.608363	0.0479244
Hoxc13	7.50779	0.00874749
Cldn15	2.42167	0.027255
Il16	0.992456	0.0191236
Tcirg1	0.723576	0.0342057
Naglu	1.17771	0.000112653
Lrp3	0.930836	0.00835702
Evx2	6.77259	0.00750593
Folr1	2.89189	0.00187917
Nup214	0.587383	0.0471777
Cpa3	4.63754	0.00138062
Slc1a5	1.28941	0.00811238
Vwf	1.10952	0.0105334
Esam	1.28778	0.0333646
Pnck	0.702132	0.0241801
Ltbp2	5.00802	7.37024e-09
Kmt2a	0.8907	0.00483255
Supt6	0.831727	0.00265503
Rab34	0.676331	0.0404214
Mov10	0.723456	0.0466667
Ppm1j	2.1015	0.000512494
Tead3	1.13161	0.0122222
Angptl4	1.61886	4.68777e-06
Irf9	1.22364	5.64222e-05
Tgfb1	0.826023	0.0120855
Akap8l	1.06533	1.11693e-06
Pdcd2l	0.741653	0.0217905
Lcp2	0.687701	0.0220806
Ykt6	0.724954	0.00254908
Gnmt	2.17014	0.0138422
Grin2d	1.02053	0.0122361
Jag2	1.01224	0.0432705
Plin4	2.39799	2.98993e-09
Tmem39a	0.95314	0.0366062
Pla1a	1.2365	0.0214658
Il17ra	0.796713	0.0112787
Cd36	0.845149	0.0339487
Ap2a2	0.651895	0.031616
Med25	0.628852	0.0109025
Relb	0.767465	0.0239257
Apoc2	9.08569	0.0138223
Klf4	1.05121	0.0190984
Dgcr2	0.785064	0.028659
Glg1	0.797981	0.0447894
Crhr2	2.03973	0.0102934
Cyp4f18	1.65849	0.00801485
Ier3	1.06307	0.000477675
Fosb	1.2643	0.0247335
Dnase2a	0.94403	0.00531574
Nfat5	0.686502	0.0194187
Bax	0.700054	0.00218984
Stat3	0.727524	0.00176473
Cavin1	0.909549	0.00604358
Map3k11	0.612646	0.0253895
Col5a3	1.38158	0.00946018
Psap	0.661182	0.0183649
Phb2	0.628182	0.010688
Ptpn6	0.956391	0.00862097
Hif3a	1.25766	0.00327758
Bid	1.07108	0.0002198
Gab2	0.694303	0.0127674
Coro1c	0.663101	0.00662708
Ctse	2.80359	0.00364308
Cd33	0.728532	0.0485193
Aqp1	2.90862	0.000352329
Myo9b	0.586257	0.0278354
Ly9	2.97316	2.75201e-08
Adgre1	0.622013	0.0152212
Lbr	0.683265	0.0395646
Hspb1	1.1197	0.00910832
Cd44	1.07695	0.0037731
Slc2a9	1.73847	6.87793e-05
Man2b1	1.16991	1.37908e-07
Polr2a	0.670459	0.0134869
Fcer1a	8.79658	0.0112218
Hmox1	1.42735	2.49285e-06
Cic	0.628477	0.030035
Asf1b	2.99987	1.69219e-11
Ddx39a	0.759789	0.0143461
Igf1r	0.767486	0.0294807
Insr	0.660925	0.0432153
Zfp592	0.609949	0.0295349
Cnga2	2.87447	0.0263405
Spo11	7.24476	0.0359972
Smpd4	0.814511	0.0225515
Ctns	0.727164	0.0145073
Shpk	0.952025	0.026529
Napa	0.620889	0.0185847
Inpp5k	0.960983	0.00058792
Fblim1	1.49306	0.00872197
Kmt2b	0.84243	0.0147535
Nectin4	0.924153	0.0157766
Cyba	1.38398	3.46214e-05
Stimate	0.669473	0.0388501
Cdt1	2.30491	2.88479e-07
Aprt	0.716638	0.0165806
Hfe	0.9021	0.0402451
Slc5a6	0.657479	0.047983
P4htm	0.834607	0.00289233
Krt23	8.59619	0.0187125
Chrd	0.973248	0.014255
Lrrc8a	0.834172	0.00100566
Fance	0.763797	0.00995356
Tinf2	0.782683	0.00692351
Cpt1c	0.730346	0.0278812
Hnrnph1	0.585827	0.0203873
Ctsd	1.39281	2.4562e-10
Relt	1.18287	0.000695329
Elk3	1.05922	0.00186401
Htr3b	6.78136	0.0364827
Ap1b1	0.612122	0.0250553
Ccl8	3.87869	0.000746547
Mymk	1.24689	0.0331596
Trpm5	5.34414	0.0299616
Met	1.78921	0.000525158
Elk1	0.901829	0.000217619
Cdk9	0.690685	0.00424738
Fpgs	1.25735	0.00132574
Apobec3	0.719987	0.0479488
Vav2	0.602441	0.0438477
Tex15	2.92676	0.000823318
Oit3	2.03067	0.0353968
Tmem115	0.745981	0.0212815
Raver1	0.618029	0.0117154
Tmem86a	0.914759	0.000479685
Apol7a	8.05709	0.00859618
Acaa1b	1.41302	0.0280064
Tnfrsf22	2.06717	0.000249715
Phlda2	8.87139	0.0217648
Vac14	0.601307	0.033291
Med15	0.674244	0.0225559
Steap4	1.55171	0.0108356
Phox2b	6.29768	0.0493682
Adgrl1	0.940718	0.0295898
Ptprs	0.853897	0.0393624
Tnfaip8l2	0.886387	0.0175842
Dedd	0.605685	0.0240462
Trpv4	1.88441	0.000736743
Piezo1	1.46607	0.00100727
Csf1	1.1771	4.79656e-06
Kif1a	0.970026	0.000201378
Plekhg4	2.22611	0.00922968
Tppp3	0.7215	0.002181
Surf4	0.714316	0.00369669
Galns	1.46041	5.37983e-05
Gata2	2.2655	0.00267882
Tsr3	0.713179	0.0087954
Abca1	1.40113	2.86331e-08
Gadd45b	0.834159	0.00930419
Cybb	1.35874	0.0406354
Cd48	1.82027	0.000181027
Dennd6b	0.695076	0.0442038
Cd83	0.907671	0.0015339
Cltrn	3.18378	0.0215773
Ager	1.90156	0.0342337
Lpl	1.11184	0.00109777
Lama5	0.931493	0.0108416
Steap1	3.04034	0.00468269
Sqstm1	0.850952	0.000405566
Rxra	0.757244	0.00219299
Cacna1d	0.79993	0.00903502
Lbp	0.935035	8.19393e-06
H2-M3	1.47883	0.00200096
Ctsz	1.3068	3.47579e-07
Kcnq2	0.926645	0.014663
Wt1	2.37477	0.0213673
Cd274	1.07776	0.0165064
Mapkapk2	0.620173	0.0100596
Psmd3	0.616314	0.0171417
Tnnc2	8.90889	0.02109
Vtn	0.850266	0.0212149
Plxdc1	1.09905	0.0131334
Timp2	1.13094	0.00110964
Rhbdl3	0.840897	0.0023852
Wfdc2	3.1141	0.000235883
Mmp9	1.35384	0.00475633
Pltp	0.88014	0.00978568
Ctsa	0.99276	2.24315e-05
Myo1c	0.662734	0.0286834
Dhx58	1.44815	0.0130741
Eya2	1.03579	0.0473117
B4galt5	0.920747	0.0332547
Gdap1l1	0.624235	0.00424485
Ptgis	1.08806	0.0229788
Cyth3	0.76317	0.00506309
Cyth4	0.698731	0.0156873
Cyb5r3	0.739505	0.00178264
Med13l	0.702398	0.0345225
Baiap2l2	0.929452	0.037595
Mafk	1.05257	0.00061997
Ksr1	0.998691	0.000623221
Anxa6	0.659652	0.0127226
Chct1	4.10025	0.00521605
Pcgf2	0.877787	0.00335694
Ybx2	1.47221	0.00700887
Slc2a4	1.63627	2.7125e-06
Pnpo	0.59691	0.0360082
Dync1h1	0.913932	0.0171486
Cd68	1.71943	1.33785e-09
Lsp1	1.11042	0.00116608
Zfyve27	0.886404	0.0126253
Alox12e	3.34391	0.0223922
Cxcl16	1.39367	0.00347377
Ccl6	2.43849	1.59059e-10
Ccl4	5.16027	2.79514e-11
Map2k3	0.837743	0.00711711
Ccl9	1.4914	0.000362605
Rnf145	0.823228	0.00832154
Chtf18	0.68637	0.0492813
Etnppl	1.24854	0.00838672
Zfp687	0.835657	0.00115297
Ptger1	1.04017	0.0381107
Xab2	0.626387	0.0270271
Rab4a	0.723805	0.00136376
Sema6a	0.869627	0.00310859
Lyst	0.802826	0.00618374
Slc35e1	0.679889	0.0381697
Rab32	0.841158	0.0441593
Slc16a10	1.17399	0.038029
Tnfaip3	0.926358	0.0262826
Slc6a15	0.616649	0.0154115
Dcn	0.818135	0.0356003
Arid5b	0.61523	0.0452596
Apaf1	1.19996	0.00109876
Ccn2	0.991699	0.0160521
Cry1	0.66494	0.00918213
Pah	2.19671	0.00907835
Igf1	1.07593	0.0338946
Dram1	1.92238	0.00146912
Srgn	1.08478	0.00678738
Tacr2	3	0.00236194
Sar1a	0.614944	0.0423593
Pald1	0.728529	0.0145968
Sgpl1	0.763615	0.000381938
Plek	1.14308	0.00398882
Rab36	0.633448	0.0203194
Irak3	1.34392	0.00263167
Ncln	0.689307	0.0334913
Col6a2	1.05896	0.00527193
Fbxw11	0.706172	0.0126081
Cfap410	0.594738	0.0224872
Hmmr	1.07172	0.0490372
Slc22a4	0.941576	0.0109092
Mgat1	0.695237	0.0290526
Flt4	1.20425	0.0443508
Mrnip	0.965125	0.00802212
Jade2	0.711642	0.0066887
Pdlim4	0.729193	0.016211
Kremen1	0.756731	0.0129146
Havcr2	0.978799	0.0129582
Btg2	1.08372	0.00236261
Igfbp3	0.977304	0.000781337
Smtn	0.990266	0.015914
Npc1l1	1.75899	0.0269571
Pgam2	0.770621	0.0361092
Smg8	0.712214	0.0257318
Galnt10	1.23282	1.4616e-05
Shmt1	1.24323	0.0023842
Drg2	0.59651	0.03542
Srebf1	0.745497	0.00071321
Atxn7l1	0.60949	0.0363973
Slc26a4	1.01236	0.0222962
Klf11	0.864157	0.0294398
Pxdn	0.823987	0.036973
Ace	1.05615	0.00132225
Map3k3	0.804886	0.00440244
Tmem132e	1.18272	0.0115899
Tcam1	3.27448	0.0433851
Ern1	0.614081	0.0193713
Pecam1	1.49463	0.000494803
Cacng1	2.05606	0.0405544
Trim47	0.816875	0.0436672
Camkk1	0.730422	0.012953
Atp2a3	2.25329	3.20228e-05
Rhbdf2	1.23249	0.0216128
Mfsd11	0.742929	0.0137696
Cpd	0.775299	0.0114057
Abcc3	0.914237	0.0222848
Cacna1g	0.883409	0.0409541
Xylt2	0.859055	0.00877986
Cdc34b	7.70966	0.0347049
Fbxl20	0.639423	0.0398125
Aloxe3	1.31407	0.0143159
Per1	0.713996	0.0296411
Gfap	1.82606	2.84268e-10
Nmt1	0.731502	0.00513212
Map3k14	1.31855	0.000130224
Spata7	0.609487	0.0481296
Serpina3n	2.23214	1.57807e-17
Galnt16	1.30178	0.00021517
Susd6	0.721078	0.00261456
Srsf5	0.620409	0.0101135
Smoc1	1.03152	0.000273756
Pcnx1	0.933913	0.0210818
Ccdc88c	0.68807	0.0356771
Fbln5	0.969054	0.00285785
Tc2n	1.97246	0.0113268
Lgmn	0.765285	0.000577136
Asb2	0.981275	0.0310196
Vsx2	2.40639	0.0182193
Esrrb	1.09996	0.0328614
Ppp1r13b	0.618536	0.036848
Gpr132	3.71621	0.031385
Irf4	1.38072	0.0255577
Edn1	1.6567	0.0439074
Ly86	1.01526	0.00669889
Slc35b3	0.77428	0.0375552
Gadd45g	0.674493	0.0302667
Aopep	0.739035	0.0382176
Ctsl	0.674733	0.00151459
Mxd3	1.18937	0.0198722
Pdlim7	0.729406	0.00189889
Fam193b	0.740417	0.00654102
Catsper3	2.64885	0.0397422
Dapk1	0.62742	0.0464016
Lpcat1	0.635715	0.0307445
Cd180	1.73791	3.2247e-05
Arhgef28	0.732655	0.00366031
Hexb	0.71544	0.00785695
Thbs4	1.09398	0.0164765
Atxn7	0.594222	0.0423089
Dlg5	0.781271	0.0227366
Cdhr1	1.53977	7.23217e-07
Plau	1.74985	1.85662e-05
Gpr65	2.48493	0.000292738
Galnt15	1.38742	0.000301652
Ctsb	0.944352	2.0167e-05
Ska3	1.39382	0.0114482
Extl3	0.784006	0.0258163
Trim35	0.643494	0.0218789
Nkx3-1	1.38685	0.0378229
Tnfrsf10b	1.35725	0.0134766
Sorbs3	0.641001	0.0140821
Dok2	1.91063	0.00850048
Osmr	2.23694	1.29556e-09
Ajuba	1.93979	0.000154579
Slc7a8	1.12268	0.00447675
Ngdn	0.711531	0.0129979
Npr3	1.75327	0.000109619
Cpne6	0.945714	0.00900505
Tgm1	2.24413	0.00270993
Ripk3	2.00178	0.000348178
Cma1	4.11314	0.00187562
Skor1	1.84632	0.0298255
Rai14	1.04119	0.00246513
Trio	0.828029	0.0249261
Fzd6	0.961252	0.00761257
Dcstamp	3.73755	0.00857862
Klhl38	1.35456	0.0486001
Gtse1	2.27494	2.33265e-07
Syngr1	0.939075	0.0266298
Naga	0.661334	0.0161981
Slc38a2	0.794478	0.0248909
Endou	1.76122	4.65591e-06
Hdac7	1.08088	0.00251024
Col2a1	1.77662	0.037803
Hoxc10	6.94251	0.0446131
Glycam1	2.94191	0.00173775
Txndc11	0.748366	0.0146802
Ciita	0.872556	0.0245045
Cldn1	1.81219	0.0027635
Rogdi	0.645782	0.0185824
Apod	0.741048	0.0336344
Hgh1	0.868578	0.015899
Grina	0.603727	0.0405499
Plec	0.785881	0.0450848
Naprt	0.978482	0.00487289
Gpihbp1	8.32643	0.0364898
Rhpn1	0.754301	0.00596407
Chkb	0.710614	0.0212583
Arsa	0.627371	0.0442013
Gcsam	6.70506	0.0445241
Boc	0.717317	0.0221952
Hira	0.781763	0.00314901
Umps	0.73423	0.0147788
Fstl1	0.670952	0.0201707
Ccdc14	0.854126	0.0497166
Thpo	1.32007	0.0320608
Btg3	0.714081	0.00534295
Fetub	8.16491	0.0141425
Adamts1	0.983799	0.00134191
Chaf1b	1.49388	0.000935406
Runx1	2.09072	0.000366898
Il10rb	0.685227	0.0387383
Ifnar2	0.634414	0.0225444
Wnt10b	2.82678	1.09774e-09
Fmnl3	0.923208	0.000512453
Pcdhgc4	0.668221	0.00394204
Krt7	2.71796	0.026785
Krt18	2.33681	0.0126078
Cdkn1a	1.46336	4.12374e-09
Gtf2ird1	0.642537	0.017133
Abcc1	0.812355	0.0405558
Sult1c2	4.23623	0.000784615
P3h3	0.82917	0.0136884
Ccl25	1.18623	0.000315196
Gabrr2	1.53499	0.000528683
Ache	0.707459	0.018589
Wfdc1	0.798166	0.0184875
Tmem176a	0.785737	0.0378686
Celsr3	1.42242	5.77824e-05
Prph	1.74334	0.0161632
Igf2r	0.961588	0.00397048
Lnpep	0.612186	0.0266275
Tnfrsf12a	1.57403	0.000100761
Tnfrsf21	0.965397	0.00872436
Sult1c1	3.68629	0.0169718
Nfkbie	0.913514	0.027964
Ptk7	0.973381	0.00175068
Trem2	1.51688	1.74178e-08
Cmtr1	0.712675	0.0137496
Abcg1	0.772179	0.00133417
Slc37a1	1.05829	0.0395537
Cryaa	2.44601	0.0406192
Akap8	0.675611	0.0115342
Myl12a	0.789198	0.0111448
Lpin2	0.832388	0.00155437
Ehd3	0.697179	0.00887789
Xdh	1.35654	0.000158825
Cacna1h	0.760335	0.0184887
Tedc2	0.958611	0.00668949
Slc3a1	7.95226	0.00170132
Spsb3	0.754236	0.00451022
Tekt4	0.828733	0.0370358
Ip6k3	0.972115	0.0384384
Spdef	3.7569	2.75946e-07
Anks1	0.60794	0.0338954
Fkbp5	1.3718	1.17775e-08
Pkdcc	0.809999	0.00215315
Myo1f	0.875146	0.0259111
Kifc5b	1.4643	0.00422413
Tapbp	0.627102	0.0013975
Psmb8	1.04058	0.00828183
Tap2	0.702121	0.0424984
Ttc39c	0.734157	0.0044155
Myot	7.05528	0.0240998
Lox	2.41628	0.000343
Prelid3a	0.893684	0.000786521
Atp9b	0.720024	0.0186726
Naa12	0.632639	0.017892
Cd74	1.70776	0.000760937
Cndp2	0.645421	0.00582864
Cd5	2.62166	0.00648313
Ms4a2	7.52356	0.0152111
Lpxn	1.23313	0.00578125
Ccdc86	0.73201	0.0163412
Slc15a3	1.78259	5.38907e-06
Fen1	1.26601	0.000102309
Naa40	0.736405	0.012852
Ankrd22	7.23522	0.0102176
Mlana	5.56787	0.00163741
Syvn1	0.729313	0.0385652
Rps6kb2	0.650497	0.0483111
Chka	0.713385	0.00270376
Lrp5	0.695912	0.0238837
Ltbp3	0.734129	0.00951438
Fermt3	0.868455	0.00977446
Rcor2	1.10362	0.000878382
Tectb	1.69912	0.0283196
Hhex	1.07455	0.013279
Cyp26a1	8.26835	0.00158902
Plce1	0.988178	0.000526691
Sorbs1	0.74463	0.0118039
Slit1	1.3614	0.0112559
Bnc1	6.1964	0.0153609
Tollip	0.60482	0.0268178
Arhgap19	0.964009	0.0175258
Zdhhc16	0.863272	0.0396991
Slc16a3	1.12198	0.0248374
Csnk1d	0.749775	0.00761018
Ubtd1	0.798869	0.0230474
Hps1	1.0666	0.0149522
Cnnm1	0.98462	0.0101064
Ldb1	0.604036	0.0196477
Flnb	0.608598	0.0367054
Atp10a	1.35103	0.000934725
Itga7	0.890456	0.0288195
Fscn2	1.8957	0.0167597
Nab2	1.11248	0.00164773
Gli1	0.973402	0.030197
Msx3	3.92927	1.95071e-06
Adam8	2.31788	0.000288925
Adgra1	1.35234	0.0122268
Syce1	3.62611	0.020706
Ifitm3	1.40844	0.000185066
Irf7	1.81096	3.64212e-06
Eps8l2	1.03583	0.0394387
Pidd1	1.43458	0.00304574
Pnpla2	0.846877	0.000523605
Cd151	0.645808	0.00971269
Tspan4	1.0268	0.000191285
Tmem192	0.747382	0.0078091
Gusb	0.638326	0.00518486
Dock9	0.983453	0.00977153
Tnrc6c	0.710385	0.0421583
Tmc6	0.826028	0.0163341
Cant1	0.696623	0.0170624
Gaa	1.02032	0.0095569
Nptx1	1.06239	0.00564575
Cpeb1	0.591036	0.0388739
Sdc3	0.755495	0.0296127
Dhtkd1	0.802353	0.0486824
Get4	0.597147	0.00794086
Thoc3	0.758057	0.00254814
Unc5a	1.06997	0.0141717
Sox17	1.6054	0.0400082
Mybl1	0.912345	0.0264907
Maip1	0.61668	0.0199779
Boll	9.77424	4.9923e-06
Icos	1.98595	0.00589019
Ecrg4	1.76187	1.39359e-06
Il18rap	3.17233	2.62505e-05
Il1r1	0.975297	0.0234184
Il1r2	1.78573	0.00983345
Rev1	0.812389	0.00410444
Stat1	0.775965	0.00367486
Zfp142	1.07759	0.0076356
Slc11a1	1.79694	2.86729e-07
Pecr	1.01341	0.00479416
Sp100	1.1278	0.0132625
Itm2c	0.624358	0.019989
Pdcd1	10.2981	2.55642e-10
Tnfrsf11a	1.10586	0.0065139
Mcm6	1.44501	1.07598e-06
Ptprc	1.11702	0.015799
Cacna1s	1.07852	0.0362778
Tmem9	0.601991	0.0491081
Rassf5	0.742666	0.0126734
Slc45a3	1.1306	0.0392138
Lrrn2	1.1516	0.00626172
Cyb5r1	0.632221	0.0476197
Atp2b4	1.32387	0.0345204
Stx6	0.611327	0.00615495
Lamc1	0.74672	0.0224349
Lamc2	1.26935	0.00752805
Ncf2	0.821888	0.0223091
Niban1	1.08483	0.0308811
Mixl1	6.85798	0.0445896
Cnih3	1.06941	0.0107911
Tagln2	1.07693	0.000300291
Slamf9	2.62196	2.5515e-10
Styxl2	1.31692	0.0257568
Adcy10	3.87447	0.0150217
F5	2.06355	0.00295593
Abl2	0.77749	0.0105759
Ptpn14	0.960128	0.0125507
Atf3	2.64801	3.22823e-09
Irf6	1.34783	0.0285431
Fcgr2b	0.965745	0.0143173
Mcm10	1.04167	0.0321029
Mettl13	0.762551	0.00739956
Tnn	3.83116	2.13174e-06
Vim	0.783209	0.00907265
Nek6	0.587811	0.0222898
Psmb7	0.615317	0.0142827
Itga8	1.23043	0.00593322
Apbb1ip	0.797081	0.0232865
Eng	0.891517	0.0227163
Slc25a25	0.641441	0.0269044
Upp2	1.46211	1.60236e-08
Abl1	0.650409	0.0198014
Stom	0.707401	0.00920005
Lhx3	3.61471	0.0399071
Fcna	1.42006	0.0448557
Uap1l1	0.821906	0.00221789
Arrdc1	1.15458	0.0077945
Zmynd19	0.71286	0.00643765
Cybrd1	0.691533	0.048647
Slc43a3	1.27975	0.0020536
Slc43a1	1.96546	0.0154412
Hoxd8	8.17659	0.000620133
Chrna1	2.03784	0.005111
Ext2	0.666913	0.0154602
Fbn1	1.43643	0.000469909
Syt13	0.889575	0.00751865
Pex16	0.806639	0.010735
Sord	0.605712	0.0166049
Atg13	0.662891	0.0179859
Cdan1	0.706927	0.0260046
Ehd4	1.11645	5.69928e-06
Dll4	2.15312	0.00261718
Adam33	1.92547	0.0325536
Siglec1	1.65782	0.00724781
Slc23a2	1.0099	0.000222085
Fermt1	3.83682	0.0139386
Bcl2l11	1.17364	0.0014867
Slc20a1	0.585424	0.0312342
Il1a	1.37867	0.012273
Snrpb	0.744694	0.00155976
Kat14	0.674146	0.0126029
Sdcbp2	2.02879	0.00153647
Slc52a3	0.922827	0.0323474
Pdrg1	0.796688	0.0012493
Cstf1	0.591494	0.0497533
Atp9a	0.690883	0.0367426
Ntsr1	1.80575	0.00295886
Helz2	1.47008	0.00056024
Oprl1	0.946284	0.0170471
Ggt7	0.636817	0.0448615
Eif6	0.680071	0.00598982
Aar2	0.620255	0.0213074
Ccn5	1.84566	0.00579659
Il21	2.30875	0.0299234
Il12a	1.02416	0.0343725
Tm4sf1	0.888301	0.0373017
4930579G24Rik	0.955468	0.0423346
Vmn2r1	1.2854	0.0367909
Wnt2b	2.15847	0.000397452
Ptpn22	1.39942	0.0143064
Dclre1b	0.82457	0.0111374
Hmgcs2	1.01889	0.00259466
Slc6a17	1.10033	0.0221572
S100a11	0.910644	0.0351648
Npr1	2.24811	4.9683e-08
Crtc2	0.795762	0.00355774
Chrnb2	1.07038	0.00409797
Efna1	1.05342	0.0244041
Tlr2	1.86517	5.38354e-06
Pitx2	9.60795	0.000173787
Ifi44	2.74315	6.39623e-05
Thbs3	1.14566	0.000169281
Gba1	0.902369	0.000383667
Hcn3	0.872541	0.0222465
Lmna	0.834134	0.00188421
Iqgap3	1.59815	0.0033571
Pias3	0.6644	0.027718
Rprd2	0.750202	0.0476588
Ecm1	0.85587	0.0349249
Abca4	1.68867	0.000800928
Pip5k1a	0.801541	0.00451965
Rorc	0.908087	0.02354
Manba	0.72565	0.022363
Atp6v0d2	2.75266	0.0395083
Gabrr1	4.17871	0.0063346
Aldob	2.08908	0.00180934
Stra6l	5.15861	1.96331e-06
Nans	0.609811	0.0369884
Slc44a5	1.38062	0.00180023
Tnfsf8	2.55141	0.0310966
Ptbp3	0.62772	0.0446623
Bspry	1.47821	0.0453935
Pole3	0.643485	0.00697353
B4galt1	0.685447	0.031934
Nol6	0.688073	0.0299682
Tesk1	0.612363	0.0316651
Cd72	2.86718	9.78908e-07
Creb3	0.677213	0.0303707
Rgp1	0.616088	0.0450857
Npr2	0.634808	0.00692072
Spaar	2.22055	0.0289027
Reck	0.902025	0.0188631
Sh3gl2	0.747702	0.0463095
Usp24	0.663834	0.0049084
Laptm5	0.843363	0.000585314
Tnfrsf1b	0.633473	0.0364951
Lrp8	0.679182	0.0188631
Col9a2	0.85718	0.0415683
Slc2a1	0.931819	0.0137714
Mycl	1.11767	0.000325219
Pithd1	0.613797	0.0144824
Lrrc41	0.834178	0.00388121
Dmbx1	3.33758	0.004076
Pdzk1ip1	1.56895	0.0191472
Tal1	1.38598	0.00811532
Stil	0.806747	0.0355861
Pla2g2f	8.70044	5.73828e-06
Tinagl1	1.52738	0.00126964
Adgrb2	0.825676	0.0301151
Csmd2	1.05509	0.046095
Trim63	1.80836	0.0236558
Slc9a1	0.951075	0.00773266
Tmem222	0.64883	0.0415556
Csf3r	0.918319	0.0113879
Map3k6	1.44499	0.000870802
Fgr	2.91165	2.87982e-05
Rpa2	0.634409	0.028605
Sesn2	0.961015	0.00229064
Ptpru	1.06976	0.00668531
Fbxo42	0.689578	0.0365114
Espn	1.44836	0.000186209
Pgd	0.600119	0.0137533
Tnfrsf9	1.56438	0.0386809
Pex14	0.65506	0.0107874
Mthfr	1.23005	3.03068e-05
Clcn6	0.746497	0.03774
Dffb	1.30669	0.0114306
Lrrc47	0.780866	0.0125638
Mxra8	0.850937	0.0228172
Tas1r3	3.12537	0.00304907
Cptp	0.747594	0.0347072
Prom1	0.695572	0.0229291
Acox3	0.644214	0.0200687
Man2b2	0.658445	0.00249956
Crmp1	0.693679	0.0193663
Ppm1g	0.628121	0.0157855
Yipf7	8.16658	0.0229427
Dpysl5	0.710528	0.0405769
Tbc1d1	0.702775	0.0343776
Slc35f6	0.782074	0.0458433
Cenpa	0.738757	0.0193445
Tada2b	0.769849	0.00130173
Ppat	0.652472	0.0169466
Tgfbr3	0.927182	0.0261462
Spp1	1.11866	0.0032946
Aff1	0.657871	0.0176298
Slc10a6	3.67828	0.000472761
Fgf5	1.31515	0.0435784
Tpst2	0.631353	0.0315991
Asphd2	0.711041	0.010031
Crybb3	1.49726	0.0287744
Cxcl5	2.22326	0.00379466
Rchy1	0.617167	0.016061
Bcl7a	0.739908	0.011095
Sfswap	0.647793	0.0350685
P2rx7	0.700276	0.03526
Ncor2	0.922218	0.0181274
Ep400	0.699679	0.0468003
Ulk1	0.745073	0.0138353
Prkab1	0.673686	0.0227091
St7	0.722785	0.023279
Sppl3	0.886821	0.0163644
Oasl2	1.38851	0.000792852
Usp30	0.702845	0.00314806
Plbd2	0.789825	0.0077239
Arpc1b	0.725216	0.00921623
Ptcd1	0.629627	0.0454301
Flt1	0.956156	0.0155502
Eln	1.55568	0.00266418
Gigyf1	0.664621	0.0197867
Ccdc136	1.1504	1.39232e-05
Irf5	0.797932	0.0342678
Abcg2	0.774385	0.00835283
Gpnmb	2.43276	8.54144e-14
Zyx	0.68777	0.00815334
Casp2	0.642317	0.040085
Pcyox1	0.610141	0.0345308
Ino80b	0.695087	0.0413556
Arhgap25	0.846327	0.0186025
Rab43	0.886256	0.00225693
Abtb1	0.712581	0.0370623
Plxna1	0.871416	0.0294431
Slc41a3	0.863873	0.0327363
Tmem43	1.1598	7.16681e-05
Slc6a6	0.770176	0.000613245
Sumf1	0.736471	0.00370948
Edem1	0.770521	0.00275161
Usp18	1.73457	7.59378e-05
Slc6a12	1.25732	0.0346818
A2m	1.91059	1.62448e-06
Plxnd1	1.19032	0.00377513
Lag3	1.99627	1.00853e-13
Tuba8	0.835206	0.0106096
Clec2d	1.05277	0.0131794
Olr1	6.71425	0.00934037
Gprc5d	8.27922	0.0112032
Atf7ip	1.7901	0.0459896
Arhgdib	0.664935	0.041466
Ptpro	0.923016	0.00951636
Slco1a4	0.775944	0.0417489
Klrb1c	3.47042	0.00546265
Scnn1a	1.31983	0.00150852
Tnfrsf1a	0.697484	0.0165236
Cd9	0.722642	0.00739482
Klrb1a	2.69724	0.0128731
Mark4	0.764683	0.00379956
Ppm1n	8.47843	0.00072537
Qpctl	0.797604	0.016916
Furin	1.02337	0.000153459
Unc45a	0.850875	0.000139586
Mesp2	1.39021	0.0369516
Mesp1	7.87447	0.0220829
Plin1	7.53657	0.0191972
Nr2f2	1.06874	0.012684
Synm	0.586619	0.027479
Ctsc	0.651058	0.0348313
Cd22	2.3645	2.8809e-08
Tyrobp	1.22958	0.000212161
Dpf1	0.711324	0.00201608
Acan	1.36557	0.0027714
Smg1	0.665246	0.00568585
Calca	1.75957	0.0331931
Qprt	1.30164	0.0301012
Kif22	0.974634	0.0454973
Mvp	1.18731	0.000105389
Sult1a1	1.07465	0.00594637
Atp2a1	2.11227	0.0352508
Slco2b1	1.01958	5.206e-05
Dgat2	0.66885	0.0459595
Il4ra	0.966792	0.00510532
Zkscan2	0.8151	0.00359523
Myo7a	1.16595	0.00185513
Itgax	6.34907	1.17764e-40
Cd37	0.920381	0.0231382
Prss8	1.50535	0.0200536
Plk1	1.30708	0.00845899
Cdr2	0.711446	0.0106757
Trim30a	1.05859	0.0448957
Chst15	0.609137	0.0279406
Stim1	0.727708	0.00979258
Tub	0.927063	0.00388237
Elf4	1.21397	0.011564
Cacna1f	7.03342	0.019194
Rbm3	0.708039	0.0048998
Msn	0.703896	0.015631
Srpx2	1.45356	0.0183186
Gla	1.2029	8.6467e-05
Il2rg	1.13019	0.0388818
Tktl1	3.20866	0.0402397
Gas6	0.630506	0.0274063
Adgra2	0.694358	0.0460751
Rab11fip1	1.53905	0.0252294
Tnfsf13b	1.46214	0.0105376
Col4a1	1.17568	0.000277082
Col4a2	1.15911	0.000470732
Ankrd10	0.88301	0.000299153
Plat	0.910539	0.00253929
Star	0.886721	0.0392992
Gsr	0.60764	0.0122693
Rbpms	0.70321	0.0272373
Sin3b	0.715082	0.0315622
Pdlim3	1.06971	0.0433574
Adcy7	0.936469	0.00814355
Mmp2	1.13673	0.00983045
Amfr	0.607368	0.0179648
Ccl17	2.65895	0.000260842
Katnb1	0.629968	0.0402237
Gins2	0.96784	0.0056228
Zdhhc7	0.644247	0.0458086
Crispld2	0.970097	0.0466969
Cotl1	0.716711	0.00519496
Necab2	1.07324	1.91604e-05
Ifi30	1.3128	0.000636846
Cdh13	0.843367	0.027501
Lpar2	1.21695	0.0231755
Cdh5	0.832089	0.00940164
Cmtm3	0.804041	0.030619
Rrad	1.55361	0.00605657
Pla2g15	0.635784	0.0383418
Slc7a6	0.746053	0.0334894
Wwp2	0.700878	0.00608868
Ldhd	0.792037	0.00738184
Cog2	0.596557	0.0414727
St14	3.28598	4.00933e-07
Crtam	7.96963	0.000667913
Cd3d	3.40236	0.0265584
C2cd2l	0.824441	0.0103459
Slc37a2	1.27338	0.000667913
Robo4	2.19657	0.00190761
Abcg4	1.03049	0.0343105
Dock6	0.781104	0.0320104
Thsd4	1.05895	0.0281556
Pkm	0.594352	0.0343756
1700017B05Rik	0.742881	0.0137964
Cyp1a1	3.34239	0.00386382
Pstpip1	1.29523	0.00372761
Hmg20a	0.639382	0.0341816
Hcn4	1.20563	0.0128823
Neo1	0.820169	0.00221669
Ctsh	0.983633	0.00302209
Tgfbr2	0.935797	0.00013721
Amotl2	0.762667	0.0470916
Mst1r	1.31117	0.0393311
Traip	0.985098	0.0110257
Bsn	1.39122	0.0239704
Amigo3	1.59862	0.010864
Ip6k1	0.694943	0.0198017
Flcn	0.66907	0.00920791
6820408C15Rik	1.1492	0.0095407
Nlrp3	0.991393	0.0220023
Pram1	2.91315	0.00629429
Trpa1	1.67418	0.0259516
Alox12b	1.31488	0.00219546
Loxhd1	2.08746	0.0252076
Spring1	0.967241	0.00103304
Abcc4	1.03814	0.000539198
Pkd1	1.54815	0.00085374
Nfyc	0.640614	0.0175811
Fbxo21	0.912259	0.00396932
Slc16a1	0.82607	0.000976818
Slc16a8	2.62224	0.0141381
Chpf	0.773221	0.0246536
Senp1	0.638348	0.0462228
Vsx1	1.50149	0.0350441
Apmap	0.797811	0.00834661
Podxl2	0.590452	0.0174369
Cnppd1	0.698982	0.0187075
Dis3	0.732804	0.0263246
Card10	1.12881	0.0383457
Ttc28	0.959531	0.000377574
Gstt2	0.740356	0.0401166
Ctdp1	0.710692	0.0135322
Rtp4	1.88009	5.75411e-05
Rtp1	1.78176	0.00073304
Frrs1	1.21555	0.0118162
Arhgap44	0.595217	0.0342535
Gtpbp6	0.720622	0.00915965
Adamts15	1.45514	0.0494489
Reep4	1.06342	0.0249195
Lgi3	0.696589	0.0130715
Piwil2	2.16818	0.00731434
Qsox1	1.0746	0.000373248
Ucp2	0.697838	0.00228479
Stard9	0.997644	0.0175831
Adra2a	0.716052	0.0128785
Recql4	1.199	0.0372212
Nrxn2	0.70151	0.0377698
Clcnka	7.59495	0.00713819
Tlr13	1.24717	0.00554071
Tpsb2	5.61697	0.000129567
Engase	1.02769	0.00663924
Lgals3bp	1.96196	7.43864e-16
Usp36	0.922165	0.0126385
Cdkl4	1.14302	0.0106492
Rfc3	1.26106	0.00052199
Slc66a2	0.683546	0.0236312
Cpsf1	0.677063	0.0470139
Galnt17	1.00598	0.0450008
Atp2c2	2.23313	1.41662e-05
Polq	1.3234	0.0166934
Gpc1	0.668452	0.0200499
Mtmr3	0.794248	0.0101598
Parp14	1.0605	0.0160752
Tmem30b	2.17893	0.000581772
Ifit1	1.92338	0.000923715
Gjc1	1.29391	0.0118616
Scn10a	3.07241	0.00264969
Tent4a	0.736387	0.0187836
Pik3ip1	0.796818	0.00160451
Gpatch8	0.668988	0.0122134
Itga2b	1.03638	0.0403808
Prr7	0.663371	0.0461024
Gns	1.02248	4.76727e-05
Grn	1.4305	6.45321e-11
Mfrp	3.9208	1.71818e-05
Mast4	0.595027	0.0169662
Hrob	1.36752	0.0111643
Gna11	0.621544	0.0183142
Cpne7	1.47188	0.00381979
Tet3	0.753609	0.0315103
Gnat1	2.16259	0.0134973
Mfsd12	0.712633	0.0391001
Cxcl10	2.86068	1.0842e-07
Sidt2	0.622963	0.00932098
Cebpa	1.22633	5.2017e-05
Parm1	0.815244	0.0247563
Igsf6	1.46213	0.0174676
Creb3l3	2.07955	0.00284705
Dcbld2	0.66778	0.0216034
Wnk4	0.655001	0.0479218
Zc3h12c	0.714571	0.0221292
Plekhh3	1.05754	0.00197659
Slc24a5	3.54355	8.94197e-07
Sppl2b	0.712843	0.047706
Kcnk15	5.26829	3.49312e-09
Hpse	1.24713	0.0331348
Arx	0.711906	0.0115823
Ssc5d	1.28075	0.00980971
Ccl12	1.96746	0.000917168
Uvrag	0.791059	0.0050061
Nfkbiz	0.854939	0.0482576
Shq1	0.819883	0.0168291
Pcsk7	0.922345	0.00111113
Ccl2	2.25645	0.0083914
Crb2	1.21365	0.0299129
Tgfbi	1.17301	0.00749281
Dcaf10	0.656601	0.0177786
Prpf39	0.613081	0.0429968
Zswim4	0.733972	0.0416781
Sbno2	1.42731	1.05916e-05
Isg15	1.466	0.00114193
Arhgap45	0.795867	0.018024
Usp35	1.0742	0.00748578
Abca7	0.888158	0.0226417
Ggta1	1.12889	0.00120243
Twist1	1.15091	0.0354154
Rnf126	0.653643	0.00850964
Cerk	0.813866	0.00139631
Cd276	0.980708	0.00437058
H2-Q4	1.32106	0.000486084
Atosb	0.612405	0.0287722
Ptpn23	0.621621	0.0373379
Sostdc1	2.61396	0.00735158
H1f2	0.639946	0.0419265
Rbm43	0.886024	0.00251469
Igfbp7	1.06442	0.00529977
Macrod1	0.884375	0.0042017
Igsf10	0.913394	0.0246009
Matcap2	0.754846	0.0329177
Tbcc	0.842332	0.00838244
Wtip	1.47453	0.000338801
Tbc1d24	0.85923	0.00783481
Adamts2	1.17603	5.65286e-05
Sh3tc1	1.00826	0.0195603
Bicral	0.667534	0.0185456
H2-Aa	1.40689	0.0128603
Plxnb2	0.689879	0.00258002
Clcn7	0.853637	0.0108532
Dennd3	1.65556	0.00113796
Aaas	1.21157	7.14433e-05
Slc6a20a	0.984348	0.0293584
Pnpla7	0.621351	0.0141426
Hspb6	1.10642	0.000335519
Wnt4	0.754023	0.0408612
Dchs1	1.03654	0.00649959
Smad6	1.00645	0.0355019
Dna2	1.46645	0.0138594
C1qa	1.07173	0.000664003
C1qc	0.953391	0.00275655
C1qb	1.11754	0.000172118
Unc93b1	0.664629	0.00282623
Stag3	2.01165	0.0116404
Nfkbid	1.33332	0.00988792
Tmem71	1.26872	0.0331051
Trim17	0.856005	0.0208978
Tns2	0.822814	0.00893178
Wdr62	1.08526	0.0106952
Prr32	2.48369	0.0319972
Dcaf15	0.88218	0.00152506
Ralgapa2	0.885302	0.00975298
Ldlrap1	0.801797	0.0380146
Tap1	1.27571	0.00143257
Mfsd2b	2.67793	5.23163e-07
Slc12a9	0.889931	0.00263376
Ccn3	0.945072	4.17555e-05
Srrt	0.917072	1.93802e-05
Hhat	1.12034	0.0303847
Icam1	1.58558	1.36016e-05
Tbc1d2b	0.629994	0.0363609
Serpine1	1.08522	0.0324704
Endod1	0.608251	0.0115148
Arid5a	0.97204	0.00530082
Tedc1	1.07562	0.0479903
Acp7	1.20932	0.026581
Slc2a12	0.689856	0.0312283
H2-DMb2	1.33542	0.0319897
Kdf1	10.3663	1.69029e-09
Tnfrsf23	4.07306	2.7984e-12
Atoh8	1.09572	0.013818
Zbtb42	0.928714	0.0342329
Slc20a2	0.627257	0.0085813
Cdkn1c	1.18987	1.99329e-05
Aspg	1.42964	0.000188865
Iqch	6.91886	0.0141354
Fam76b	0.830953	0.0127325
Ifi206	3.35393	0.00453179
Sirpa	0.757762	0.0102347
Ssh2	0.731248	0.00680796
A4gnt	2.11279	0.0105815
Ninj1	0.620949	0.0282552
Acer2	1.87942	0.000405184
Phf2	0.700027	0.00659997
Kcnj9	0.916694	0.029923
Rnf144b	1.06624	0.00678689
Notch3	0.947827	0.0353709
Cd84	1.50711	0.000370176
Prdm1	1.51273	0.0122699
Chpf2	1.08444	0.00284915
Kcna7	3.04985	0.0395461
Asb10	1.43672	0.0265853
Hoxa7	5.03934	0.00596551
Aox4	1.57449	0.0189417
Bcl9	0.90694	0.021253
Smg6	0.921258	0.00138827
Pdzk1	3.38178	2.90063e-08
Kcnh2	1.04263	0.000367135
Mlxip	0.977867	0.0053278
Arl5c	1.26332	0.0322885
Setd1b	0.761029	0.0291711
Txnip	1.10986	0.000206179
Foxf2	1.37253	0.0486297
Foxq1	2.29337	0.00248919
Spsb2	1.57013	2.76124e-05
Dennd2a	0.720362	0.00270011
Sv2a	0.92266	0.0303065
Tbkbp1	1.12196	8.379e-05
C1s1	0.713696	0.0228229
1700003F12Rik	1.60259	0.0258088
Car14	0.671156	0.0137647
Cbfa2t2	0.618336	0.043946
Ubn2	0.662379	0.0269202
Ripor1	0.675699	0.0301214
Ctss	1.0506	0.000751214
Taf5l	0.689284	0.035311
Pakap	0.615467	0.0287164
Ephx1	0.638025	0.0152043
Shfl	0.726087	0.0142708
Man2a2	0.780113	0.0397093
Tcfl5	2.45423	5.44106e-11
Siglecf	2.63542	1.43379e-06
Adrm1	0.724275	0.00205156
Rreb1	0.790155	0.00488939
Prune2	0.612926	0.0135531
Runx2	1.28678	0.000280019
Stim2	0.697696	0.00239807
Tbcd	0.735163	0.00508242
Suv39h1	0.772849	0.00147044
Sec24d	0.60801	0.0397039
Cybc1	0.722213	0.04925
Tnfsf10	1.54261	0.0382135
Ndst2	1.09861	0.00176143
Minar1	0.910567	0.0443686
Synpo2l	2.32314	0.0013389
Hlx	1.07967	0.00158846
Mreg	0.78471	0.0457195
Ppl	1.99398	0.0278695
Col10a1	1.88058	0.0323411
Ubn1	0.603599	0.0255691
Asb6	0.613306	0.0171102
Bltp3a	0.813375	0.0240529
Baat	2.88658	0.00210587
Kcne2	4.73248	8.23405e-08
Tbc1d13	0.667848	0.0195138
Sdk1	0.748385	0.0219483
Nploc4	0.64446	0.0157511
Plekhg5	0.933228	0.00269195
Slc6a5	3.24562	0.00484617
Orai2	0.772827	0.00754793
Dnajc11	0.694623	0.00900321
Cpeb2	0.87227	0.000230389
Slc45a1	0.889403	0.0148267
Rapgef1	0.854569	0.00224837
Pcif1	0.592715	0.0146749
Rere	0.934662	0.00189531
Trim14	1.22991	0.0352735
Neurl2	1.52897	0.000502597
Lrrc17	1.78167	0.00818513
Ptger4	1.43924	0.0138229
Rhou	0.684838	0.00580327
Timeless	0.776829	0.0367712
Gnaz	0.723263	0.0396789
Slc7a5	1.31975	0.00308346
Stat2	0.672021	0.01976
Disp2	1.13384	0.0240009
Baz2a	0.901596	0.001283
Bmf	0.75043	0.0280493
Flywch1	0.58945	0.0220953
Sdr9c7	3.00739	0.0258273
Gpr176	0.956535	0.0142809
Thbs1	2.36441	6.15011e-06
Tax1bp3	0.689205	0.0343109
Kcns1	0.926585	0.024792
Alkbh3	0.72568	0.0376377
Prrc2c	0.737516	0.0270258
Lrp1	1.18854	0.000709471
Accs	0.912869	0.0203821
Cdk6	0.655997	0.0238848
Rigi	0.866048	0.0174663
Cbln3	1.51644	0.0253916
Slc25a28	0.725577	0.00864571
Spns2	1.04679	0.00091602
Xaf1	0.945022	0.0424174
Ltbp4	0.588551	0.0203962
Sox30	2.03526	0.0293791
Milr1	3.05753	0.000163155
C3ar1	1.8351	9.71447e-07
Gstm2	1.12332	0.0059358
Abcb1a	0.62838	0.0445612
Ildr2	0.652204	0.00606678
Apobec1	0.762176	0.0199857
Rad54l2	0.796299	0.0107033
Ap1g2	1.18097	0.0151305
Creg1	0.633898	0.00310898
Lat2	1.32145	0.000178691
Gpr161	1.07968	0.00358354
Osbpl10	0.733926	0.023435
Kcnd3	0.830037	0.0138447
Slc19a2	0.725589	0.0244203
Arhgef1	0.64862	0.0355839
Tet2	0.68537	0.0332335
Trim62	0.690384	0.0241423
Ramp3	0.668474	0.027998
Rpusd1	0.659416	0.0161768
Arhgap11a	0.975922	0.00423093
Uspl1	0.705858	0.037931
Rgl2	0.59223	0.0291869
Nutm1	2.09213	0.0201132
B4galnt3	2.59012	0.00651774
Cldn5	1.20925	0.0153361
Irf8	1.49925	7.38217e-06
Ggact	0.844686	0.00168246
Gcn1	0.804194	0.0139517
Fbxl9	1.50652	0.00599343
Btbd7	0.688254	0.0103715
Kirrel1	1.10371	0.00572058
Tspo	0.980819	0.0133282
Utp15	0.600595	0.0294515
Tram2	1.383	0.00286867
Ptpre	0.774321	0.0296264
Znrf3	0.764021	0.016454
Igsf3	0.871299	0.028413
Tmcc2	0.632544	0.00899453
Svop	0.751547	0.0145162
Kank3	1.07153	0.0447866
Vwa1	0.64697	0.0268335
Ssh1	0.92113	0.0257545
Nfrkb	0.919074	0.0010519
Cmklr1	1.16199	0.0340705
Slc35f2	1.33087	0.0451952
Grk3	0.751973	0.00525671
Cilp	2.26744	0.0426652
Tmem183a	0.637908	0.0037309
Gjb3	3.56605	0.0157907
Dmrt3	7.63662	0.0122264
Nfkbil1	0.824313	0.0071155
Reln	1.28528	0.0428035
Mustn1	1.56411	0.000195035
Mideas	0.978231	0.00149741
Adprs	0.594942	0.038637
Ube2q1	0.700361	0.0063045
Maff	1.25622	0.00647387
Xkr7	1.8313	0.01962
Itpr3	1.04933	0.0069181
Arrdc4	1.69829	0.00049259
Dhx9	1.28245	5.9046e-09
Map3k9	0.948138	0.00912891
Trafd1	0.638767	0.020377
Id1	0.976136	0.000684297
Gpx2	2.31658	0.00236444
Krba1	0.620792	0.0489904
Lhfpl4	0.751072	0.0397455
Nhlrc3	0.957409	0.00160752
Klhl6	1.29105	0.00191255
Nemp2	0.844361	0.0373725
Ccdc63	2.41761	0.0106369
Tuba1c	1.36194	0.000152538
Lrrn4	1.71607	0.0337355
Arl11	1.86925	0.000182056
Fam124b	6.57994	0.0492449
Hoxd9	8.58621	0.000104548
Vps37d	0.645209	0.0492765
Fem1a	0.789431	0.0196574
F830045P16Rik	1.83369	0.034083
Tmem145	1.07544	0.0126224
Mgat5b	0.844409	0.0176618
Zfp469	2.25604	0.0105598
Cenatac	1.0845	0.0169308
Ncmap	1.79577	0.00583663
Lmod3	2.80296	0.0126995
Tnip3	2.30021	0.0217159
Wfikkn2	0.821532	0.0437493
S1pr4	3.16993	0.00569838
Aqp5	3.08425	3.77042e-09
Ctla2a	1.47945	0.000786639
Gpr4	1.09809	0.00450175
Marveld1	0.666893	0.0361311
Snhg11	1.43833	1.56443e-09
BC024139	1.39034	0.0290017
Rin3	0.945218	0.0181963
Tent5c	1.09713	0.0012178
2510039O18Rik	0.720231	0.0242469
Rasip1	1.54631	0.00365696
Tlr7	0.994468	0.0270375
Liph	1.12886	0.0428147
Fzd1	0.594167	0.0458768
Ly6k	2.34419	0.0317872
Tmem201	0.768436	0.00885244
E230025N22Rik	4.3589	0.000938086
Zfp36	0.955754	0.0116278
Cd300c2	1.03199	0.00966261
D630023F18Rik	1.19784	0.0367669
Tlr1	1.64783	0.00373844
Wdr72	2.8679	0.0493727
Megf8	1.03999	0.0111373
Lrfn4	0.896274	0.0170367
Arhgef37	1.22559	0.0425407
Amer3	0.813558	0.0402603
Borcs6	0.633048	0.019478
Cirbp	0.601129	0.0174511
Ush1g	2.6857	6.37601e-06
Tlr9	1.10491	0.0160648
Tnfrsf26	2.64891	0.00835092
Wdr81	0.942219	0.00100356
2410002F23Rik	0.627235	0.0193198
Zfp956	0.828905	0.00890415
Bhlhe23	3.23011	0.00181079
Hcar2	2.94243	0.000146089
Glb1	0.843681	0.00361632
Mfsd5	0.649542	0.0465739
Tssc4	0.645151	0.0312672
Ifitm10	0.640737	0.0177019
Whamm	1.00173	0.000932714
Npas4	1.89665	0.000955076
Clec14a	1.29335	0.00552014
Cavin2	0.881601	0.0141933
C2cd2	0.709951	0.0292423
Tmem104	0.826578	0.0241037
Igfals	4.25944	0.000608064
Lrrc8d	0.728354	0.0263391
Pik3r6	0.878941	0.0402215
Plaur	2.28145	3.27216e-05
Smco1	3.66706	0.0292181
Kcnk6	0.747161	0.0440085
Sox18	1.58487	0.0119218
Prr12	0.735656	0.0348267
Hrk	0.790147	0.00431435
Lyset	0.622894	0.0381403
Tent5b	2.75129	5.04302e-05
Hmga1	0.681069	0.00567726
Igbp1b	2.32733	0.0156837
Bst2	1.47569	0.000302405
Fat4	1.10947	4.14848e-05
Rhoj	1.05509	0.0189029
Mpeg1	1.45995	6.05571e-06
Ckap4	0.849315	0.000993267
Irgm1	1.0786	0.001409
Zfp740	0.597459	0.0238343
Myct1	2.27817	0.0316467
Tapt1	0.615468	0.0158483
Fbxo41	0.872652	0.0303014
Spata2	0.826184	0.0217935
Lrrc4b	0.824945	0.0295567
Rnf31	0.711208	0.0358948
Fam221a	1.64699	0.00442678
Neurl3	1.0742	0.0194166
Cldn2	2.00423	0.00489127
Kcne4	1.50624	0.00440596
Atmin	0.64979	0.0392931
Tgif1	1.02675	0.00896579
AI837181	0.703238	0.00529347
Tssk6	1.48288	0.0434942
Cd300lf	3.65903	9.75377e-06
Gimap6	1.23993	0.00305416
Synb	3.6893	0.00670376
Tenm4	0.879302	0.0420501
Tmem72	0.82942	0.0337072
Kmt2d	1.28731	0.00807149
Cracr2b	1.58001	0.000548826
Nags	8.23522	0.000586765
Fbxo10	0.829311	0.00951362
Pou4f1	3.67509	0.000639117
Timm29	0.649148	0.0135993
Ccdc57	0.866218	0.040498
Gja3	2.78768	0.0101322
Igf2	0.83278	0.0460734
Myof	1.07566	0.0292458
Ccdc6	0.589384	0.0308108
P2ry6	1.10811	0.00715681
Atp13a5	0.890164	0.0460821
Ntf3	1.61694	0.0138663
Oxtr	1.25569	0.0152671
C5ar1	1.00556	0.0228779
Nrap	1.32299	0.0135338
Retreg2	0.889676	0.00216032
Tmem202	1.04871	0.033759
Sall2	0.594071	0.0425273
Adamts16	1.39563	0.00520567
Polr1a	0.739335	0.025132
Catsperg1	7.35755	0.0139804
Mmp12	3.90352	8.11098e-09
Trex1	0.971315	0.00409342
Fzd4	0.662396	0.0300522
Slc35c1	0.769131	0.0485364
Lrrc25	0.953157	0.0483906
Bpifc	3.09016	0.00255565
Scd4	2.85505	0.000972667
Pla2g4e	1.02614	0.0114986
Or13e8	7.01495	0.0120659
Pigm	0.695257	0.0198315
Evc2	0.720102	0.0333331
Dscam	0.721	0.0391417
Lgals3	2.90256	3.5086e-09
Mrgprb2	7.32193	0.0294814
Maml1	0.684417	0.0407204
Fam78a	0.96197	0.0433434
Pgbd5	0.711101	0.0246663
Slc29a4	1.16002	0.0440054
Spata31d1a	2.6922	0.0470712
Hs3st1	0.654364	0.0204555
Gprc5c	0.760648	0.0128859
Spata31d1e	1.67168	0.00574208
Camk2n2	0.643491	0.0141531
Adnp	0.895769	0.0152715
Gpr183	1.38829	0.000491693
Ercc6l	1.5924	0.0131163
Cacna1c	1.02393	0.0244555
2900026A02Rik	0.952436	0.0311029
Rab11fip5	0.902087	0.000916533
Plagl2	0.824271	0.0184933
Fhad1	0.605328	0.0463822
Cd14	1.43913	8.81175e-06
Meioc	2.23324	0.00113683
Mical3	0.775125	0.00784028
Krt9	1.64755	6.13603e-07
Kctd19	6.82443	0.0148098
AU021092	1.32302	0.0434041
Xkr4	1.30338	0.00401089
Nanos2	3.24872	0.000510035
Casr	1.84238	0.0373188
Lax1	7.91886	0.00271744
Acvr2a	0.709882	0.00883994
Pld4	0.80478	0.00485282
Cemip	1.11969	0.00210295
Nrros	1.00979	0.00127039
Tchh	1.55652	9.62575e-06
Sp140l2	2.87483	0.0118702
Hook2	0.912277	0.0267629
Zfp112	0.868617	0.0180116
Jun	0.699498	0.0107986
Oas1a	1.53557	0.00838214
Ctif	0.737349	0.0238187
Tmem248	0.719423	0.0103178
Socs3	1.40843	0.00232413
Rnf26	0.74483	0.0385989
Cdh22	0.614301	0.0465275
Bcl3	2.23877	0.00122652
Pom121	0.860079	0.0365882
Slamf8	1.45879	0.0179652
Shisa7	0.959151	0.0431029
Ebf4	0.90643	0.00821931
Ier2	0.974068	0.0375058
Zfand2a	0.613028	0.0232232
Gper1	1.57975	0.0235765
Mast1	0.819598	0.0189523
Chd8	0.856019	0.0102902
Zftraf1	0.806286	0.000830398
Shisa6	1.50049	0.00175255
Pde5a	0.79689	0.0344781
Ndst1	0.858531	0.0067922
Nt5dc3	1.16016	0.00627248
Kcnn4	2.00942	0.0411444
Slc30a7	0.704938	0.0196346
Dedd2	0.782025	0.0273314
Sh3bp2	0.919156	0.0413305
Ugt1a6a	1.63403	0.000129868
Pcnx3	0.968663	0.0379017
Dsp	1.53901	0.0251842
Ep300	0.815271	0.00547571
Zfp819	1.26269	0.0464837
Klf2	1.31516	0.00059165
C1ra	1.22952	0.00482142
Wdr86	2.06097	0.0173071
Kcmf1	0.646241	0.0192346
Tmem245	0.747778	0.0421094
Tns1	0.676071	0.00147938
Fbxo6	0.604823	0.0247576
Alk	0.954335	0.0431234
Mtcl2	0.813567	0.00419259
Lair1	0.757439	0.0412221
B4galnt4	0.893378	0.00598669
Gpc3	0.901928	0.0176989
Zzef1	0.937227	0.0094463
Klhl26	0.74009	0.00976309
Cldn23	1.91217	0.0228989
Nod2	1.79931	0.00390497
Cndp1	1.09342	0.00246171
Col8a2	0.872266	0.0124144
Slit3	1.20388	0.00445378
Adgrf5	0.834453	0.00228459
Foxk1	0.64793	0.0365974
Tmem154	1.33376	0.0290639
Ptafr	0.898203	0.0431075
Nbeal2	1.23761	0.00741323
Capg	2.11368	2.04212e-09
Foxb2	7.44018	0.0346872
Glipr1	1.2648	0.0183108
Jmjd6	0.591778	0.0204271
Zfp180	0.828062	0.000830007
Scimp	4.24147	0.00195556
AB124611	2.2237	0.000919678
Slc44a2	0.600775	0.00968825
Tsbp1	0.656824	0.0134873
Ece1	0.789837	0.0264872
Trim30d	1.31328	0.0459863
Megf6	0.917893	0.00324548
Ddx49	0.658146	0.0214885
Tmt1a3	3.50048	0.0318794
Tcp11x2	7.38658	0.0219577
Rrp1b	1.25462	0.0179504
Kl	2.12207	3.32193e-06
Tmed9	0.721302	0.00846168
Pirb	1.39251	0.0220634
Zfp516	0.657337	0.0259126
Deaf1	0.695184	0.00798763
C1qtnf3	2.06219	0.0343322
Sh2d3c	0.978926	0.0142002
Kcp	1.98293	0.00135783
Slc14a1	0.867425	0.00648559
Mamld1	0.989676	0.007492
Fcgr3	1.04406	0.000427369
Trp53	0.806117	0.00215444
Flot1	0.589049	0.0285243
Hydin	1.60785	0.0218937
Tnip2	0.893213	0.0139951
Dsc3	2.63304	0.025506
Pyroxd2	1.31989	0.00672137
Ap2a1	0.642324	0.0422865
Tor3a	0.685697	0.0272844
Mfap2	0.883834	0.0426225
H2-Eb1	1.58058	0.0130702
Ifitm2	0.789285	0.0166993
Atp8b2	0.801132	0.00815068
B2m	0.808705	0.0122287
Csmd1	1.44025	0.00605872
Dmkn	0.94308	0.0338062
Clasrp	0.87325	0.00168474
Mcpt4	4.08352	0.00309097
Fnip2	1.05688	0.000458301
H2-K1	1.00484	0.000367891
Zcchc14	0.912962	0.00216319
Dot1l	0.807739	0.022371
Ttr	5.12396	4.72475e-06
Odf1	9.31666	0.000330598
Hsh2d	7.73471	0.0116254
Lmtk3	0.941663	0.0378047
Rai1	0.774072	0.024131
Btbd9	0.749049	0.0347449
Trank1	1.39834	2.70145e-07
Nectin2	0.752713	0.0383192
Rpp25	0.711292	0.0129617
Cytl1	2.43153	0.00568172
Ftl1-ps1	1.95434	0.000733514
Nsl1	1.23358	0.0032042
Cnr2	1.6606	0.00333309
Gm49339	6.76841	1.35989e-09
Csprs	7.15987	0.0142991
Tcp11	2.46217	0.000110575
Vmn1r32	6.58996	0.0324894
Kdr	1.23746	0.00155585
Mapk3	0.887511	0.000175655
Clip2	0.791692	0.00711689
Cd300lb	3.53505	1.11163e-05
Gpr84	1.35491	0.00389005
Slc39a4	1.76186	0.00436973
Cyp26b1	1.56526	0.000567677
D630045J12Rik	0.891096	0.0303507
Col23a1	1.45767	1.56911e-06
Ccdc102a	0.600557	0.0257129
Krt73	1.43891	0.0278664
Ap3s2	0.611611	0.031889
Hspbp1	0.593609	0.0179086
Zar1	2.30079	0.000177921
Fbln2	1.12063	0.0111175
Mocs1	0.848804	0.0190382
Krt2	3.85132	0.000621734
Ano6	0.747361	0.00899336
Ifi27	1.03551	1.05003e-05
Hvcn1	1.24598	5.6227e-05
Ifitm7	3.39795	0.0111047
Ubr4	0.959159	0.0276729
Kndc1	0.948842	0.00386945
Anks6	0.803785	0.0291513
Chrna10	3.53323	0.000729719
Wdr6	0.883259	0.0111292
Akap13	0.643841	0.0373136
Zbtb16	1.54826	6.36594e-06
Tnfsf18	1.89609	0.039617
Hes6	0.612382	0.049122
Slc22a7	2.25343	0.00431949
H2-T23	0.872407	0.00542417
Foxd3	3.39759	0.0206422
S1pr3	0.89142	0.029871
Krt77	1.45035	3.66886e-06
Krt86	7.15313	0.0355164
Lpar5	1.68469	0.0361906
Tcf15	2.1805	0.0190619
Cst7	5.61751	6.1371e-26
Csnka2ip	7.71882	0.00426285
Apol9b	2.08993	0.0268423
Usf3	0.701192	0.0323
Slc4a5	3.4571	0.000607201
Clec16a	0.60812	0.0386393
Trp53i11	0.76621	0.00111486
Celsr2	1.44605	0.00852617
Psrc1	0.948333	0.0107023
Il3ra	0.934485	0.0401176
Slc7a14	0.917753	0.0164723
Gprin1	0.806433	0.0105688
H3c6	8.74259	0.0069303
H2bc24	7.96578	0.00632375
Lyz1	4.16024	0.0025356
Lyz2	1.8392	1.89354e-06
Cd300ld3	1.90732	0.0322602
Psmb3	0.91445	6.22869e-05
Ccdc92b	0.637012	0.0447427
Sp110	1.07404	0.0270908
Mfhas1	0.716946	0.0463143
Rnf213	0.755724	0.0291196
Itgad	1.71053	0.000789948
Xntrpc	2.01707	0.00614155
Il18bp	1.3561	6.24358e-05
Mkrn3	1.65378	0.000166314
Mrgprb1	7.24793	0.00252385
Slc17a7	0.91646	0.00670782
Sars2	0.658895	0.0381177
Pla2g4d	6.26053	0.0190952
Fryl	0.692012	0.00875537
Rbm47	1.33683	0.000717243
Il1rl2	1.4613	0.000364648
Dnajc25	0.621262	0.0410375
Foxe1	4.59468	0.00129798
Hrct1	1.97817	0.00345038
Treml2	1.6862	0.00188959
Jund	0.627864	0.00749602
Trim75	7.3339	0.0112493
Wfikkn1	2.39111	0.0203281
Naip5	1.52609	0.0180597
Klrg2	1.8363	0.0128672
Nt5dc2	0.783214	0.0208188
Entrep1	0.745102	0.0116886
Cebpd	1.35698	0.000149979
Eml3	0.731638	0.0135693
Rom1	0.850673	0.0102627
Foxr2	1.48332	0.0085504
Csf2rb	1.71932	0.000602481
Csf2rb2	1.36563	0.00257968
Smpd5	1.95923	0.0160087
Pwwp4b	1.42752	0.0359478
Apcdd1	0.663608	0.00957204
Fndc1	1.19137	0.0205973
Ccnf	1.34963	0.000444709
Slc39a2	3.25598	0.0125435
Slfn2	1.4356	0.00084308
Cep170b	0.737911	0.0249973
Nup62cl	2.9548	2.96505e-12
Armcx5	0.637935	0.0105287
Klf14	3.73573	1.73634e-08
H2-D1	1.34998	3.82103e-07
C4b	2.09042	5.8382e-20
H2-Ab1	1.32328	0.0176092
Zfp414	0.738588	0.0108681
Ifi204	2.27024	0.000667706
Ifi207	1.86514	0.00997199
[truncated: 124 more rows]

## Sheet: treated NIID vs Ctl
Symbol	log2FoldChange	p-value
Ppp1r17	-1.47902	0.0198802
Trh	-1.69305	0.0049984
Tyrp1	-7.09803	0.0175534
Pou6f2	-0.8387	0.0384929
Exoc3l2	-1.80314	0.0267179
Cpb1	-2.66757	0.00268916
Lypd8	-11.6957	4.56e-05
1810065E05Rik	-9.40159	0.0089864
Myl2	-2.11349	0.0360127
Clic3	-2.31871	0.00432464
Celsr1	-0.645035	0.0498516
Mb	-2.26662	0.0139648
Nmbr	-0.84684	0.000945543
Wif1	-0.997268	0.0158788
Sgcd	-1.42323	0.0155159
Agr2	-2.39561	0.0333364
F12	-2.22097	0.000685603
Cep72	-0.943639	0.0240029
Ckmt2	-8.13443	0.0251047
Adamdec1	-7.00375	0.0488773
Acod1	-3.09755	0.00279684
Atp12a	-6.05889	0.0303371
Tymp	-0.794927	0.0389699
Reg2	-4.00467	0.0170322
Cela3b	-9.87601	0.00366954
Lhcgr	-0.765044	0.0176598
Clps	-10.3554	0.00462783
Adcyap1	-0.835821	2.08e-05
Tnf	-4.05528	0.00653311
Spink1	-8.89885	0.0385471
Gal	-1.93386	0.00111166
Cyp2c55	-8.37214	0.00778227
Loxl4	-2.61339	0.0421748
Alas2	-0.612366	0.00682185
Muc2	-5.37255	0.000705857
Ptp4a1	-1.59545	0.0164243
Pigr	-2.2776	0.0413417
Trdmt1	-0.715324	0.0174778
Cel	-5.33183	0.00119289
Elf5	-0.918695	0.0263825
Oxt	-2.39148	0.00646366
Car1	-5.42832	0.00110645
Ndst4	-0.728116	0.00674342
Clca1	-6.8371	0.0251047
Lrrc38	-0.927742	0.00658562
Alpl	-0.611804	0.00136871
Bmp3	-0.620186	0.000370737
Kntc1	-1.85969	0.0271918
Prss3b	-3.68084	0.0124955
Klrd1	-2.74709	0.0347904
Ceacam18	-7.07682	0.0285193
Art2b	-7.77479	0.0264045
Gm45837	-10.831	4.63e-32
Gm21974	-7.67478	0.0157108
Art1	-7.77039	0.0132992
Adam18	-1.48712	0.0326103
Pde4c	-1.64067	0.0415027
Ctrb1	-13.2336	3.12e-06
Kcnj5	-0.789099	0.0342256
Tmprss7	-0.775886	0.0289462
Rxfp1	-0.741886	0.0248767
Abi3bp	-1.05325	2.75e-09
Misp	-2.45258	0.0160063
Npy1r	-0.600672	0.00035197
Try5	-11.8766	8.45e-05
Myom3	-0.599407	0.00325503
Muc17	-6.18982	0.00069181
Gpr160	-0.684526	0.0447257
Bank1	-0.685434	0.0303845
Pnmt	-1.654	0.0126832
Bpifb5	-3.28864	0.0455148
Sectm1b	-7.39232	0.0488773
Cplx3	-0.647393	0.00441988
Nemp1	-0.963553	0.0236964
Slc26a7	-0.669041	0.0372501
Myh6	-2.48987	0.0110771
Ncapg2	-1.65789	0.000121669
Pnliprp1	-11.1402	4.56e-05
Slc26a9	-5.97728	0.0184181
Pkhd1	-3.25298	0.0153601
Gm20715	-2.09516	0.0296995
Dmbt1	-4.91504	0.00012285
Fcgbp	-1.70843	0.0346834
Depp1	-2.09156	0.0354481
Gm6377	-6.41504	0.0421516
Zg16	-10.2582	0.00411251
Htr5b	-1.26762	0.0179248
Pcdhb2	-1.14734	0.0298016
Lgals4	-2.57086	0.0100244
Try4	-5.36612	0.00314228
Cpa1	-6.20857	0.000560826
Gpr50	-1.09098	0.0240552
Prss2	-11.06	0.000455462
Gm26920	-2.09961	0.0104203
Cela2a	-4.76052	0.00431741
Eno1b	-1.11519	0.0311034
Ifitm6	-1.32028	0.0493909
Reg1	-11.9309	8.45e-05
Myl3	-10.9288	0.000405255
Tmem40	-0.777427	0.0305157
Dsg1b	-5.92283	0.0292915
Fabp4	-3.96015	0.00423046
Gm10128	-3.71786	0.0126189
Gng8	-1.35181	0.0401294
Klk1	-4.56071	0.0208373
Psg16	-1.05171	0.0111966
Actc1	-5.7396	0.00189155
Sprr2a2	-4.28981	0.00377357
Amy2a1	-11.7072	8.76e-05
Adamtsl3	-0.888265	0.0251742
Reg3b	-5.01763	0.00160159
Prss3	-8.84654	0.0197734
Cplane2	-1.37123	0.0234711
Raet1d	-2.21215	0.017883
Mef2b	-2.33332	0.0363054
Mpp4	-1.14543	0.0457385
Cyp2j12	-0.674001	0.0206338
Gm45713	-7.69581	0.0244361
Mdfic2	-1.47403	0.00770395
Igkv1-110	-9.66178	0.0226901
Amy2a3	-8.27333	3.95e-05
Gm2663	-8.5025	0.0488773
Amy2a2	-8.27333	3.95e-05
Amy2a4	-8.27333	3.95e-05
Rdh16f1	-6.87447	0.0488773
Gm28635	-6.96578	0.0104454
Gm49388	-6.54432	0.017181
Gm49396	-0.909462	0.0416453
Gm45692	-9.47978	0.0308912
Gm49383	-1.77784	0.000884863
Gm49366	-7.91687	0.0488773
Eef1ece2	-8.60115	0.0011887
Gm28040	-2.10218	0.0439492
Gm49721	-9.05438	0.000106671
Ngfr	0.918046	0.00072594
Abhd15	0.885077	0.0488826
Acap1	3.24793	0.0424966
Slc1a5	0.79695	0.0270122
Ltbp2	2.08042	0.0263347
Cd3g	3.49643	0.0313819
Grin2d	0.63245	0.00626873
Crhr2	1.18122	0.0336113
Col26a1	0.695591	0.0198569
Ly9	1.3958	0.0333026
Irag1	0.782365	0.0469165
Sh2d1a	8.26835	0.0136927
Spo11	7.33688	0.0307708
Vwa7	1.81173	0.0202331
H2-M3	0.970957	0.00385916
Ccl6	0.782667	0.0169107
Ccl4	3.16672	0.00391678
Ccl9	0.671246	0.00803785
Meis1	0.643126	0.013199
Galnt10	0.998353	6.34e-08
Tcam1	3.61298	0.0138479
Exoc3l4	0.911437	0.0342214
Chat	0.695428	0.00517383
Itih4	3.48506	0.000388452
Prkcd	0.698824	0.0210608
Ajuba	1.40788	0.00172597
Lypd2	1.58393	0.0363759
Runx1	0.845683	0.0231318
Cdkn1a	0.795482	8.06e-07
Slc5a7	0.628407	0.0197293
Crip3	8.09628	0.0338527
Glp1r	1.46657	0.0255482
Myot	6.75043	0.0306563
Lox	0.992412	0.0102751
Cd74	0.705773	0.00456127
Scgb1a1	10.5042	0.00403378
Ms4a6b	0.811463	0.044953
Tnfrsf25	3.22793	0.0424844
Cyp26a1	8.16323	0.000651519
Banp	0.666547	0.00206503
Nnt	1.24355	0.00103576
Clec3b	0.841129	0.023383
Col3a1	0.761222	0.013143
Pdcd1	7.63904	0.00626875
Slc45a3	0.911155	0.0441209
Lhx4	5.83289	0.0488773
Traf1	1.08395	0.0486535
Psd4	0.671946	0.0419026
Hoxd8	7.29155	0.0175262
Shox2	2.16132	0.0265302
Npr1	0.821204	0.0176149
Ifi44	1.25542	0.031448
Spaca1	2.60285	0.0237528
Tinagl1	0.723516	0.0279185
Trim63	1.66389	0.0158677
Fgr	2.30625	0.000519452
Mmp23	1.77075	0.00189417
Tas1r3	2.562	0.00552309
Alb	3.96161	0.00829363
Cxcl5	3.44632	1.96e-05
Uncx	1.9292	0.0252625
Eln	1.16376	2.12e-06
Qrfprl	1.23074	0.0133263
Lag3	0.705354	0.00872073
Gdpd3	2.63686	0.0400099
Atp2a1	2.90411	0.00732473
Itgax	3.04024	0.000886022
Zp2	6.96963	0.0122391
Ano1	1.41218	0.0287063
Fgf16	1.30712	0.0206119
Col4a5	0.660551	0.0196462
Il13ra2	1.78312	0.00693648
Bmx	1.15401	0.0106241
Crtam	6.44846	0.0408103
Tagln	0.789355	0.0130406
Robo3	0.740875	0.0336252
Crabp1	0.732943	0.0334908
Oas2	1.95109	0.0377969
Nlrp3	1.08381	0.00544586
Fbxl8	1.10326	0.0415351
Tlr13	0.635422	0.0114118
Myo15b	5.97728	0.0280371
Scn10a	1.63656	0.0468883
Kcnk15	3.06881	0.0108661
Sostdc1	1.09573	0.0293909
Wtip	0.605498	0.0307189
Akap14	2.32434	0.0287052
Kdf1	8.44432	0.000681732
Tnfrsf23	1.84379	0.0427261
Iqch	7.21917	0.000959246
Tlcd2	1.83894	0.0238256
Tcfl5	1.21243	0.00210228
Siglecf	1.19158	0.021608
Nrtn	0.993812	0.0128641
Kcne2	1.96626	0.0426765
Milr1	1.4691	0.0401345
Irf8	0.600048	0.0168566
Hoxd9	7.36632	0.0284498
Gpr4	0.665962	0.018157
E230025N22Rik	4.89388	3.03e-05
Spata21	1.44066	0.0152251
Rln3	8.5157	0.0295637
Ush1g	1.62426	0.0377617
Gvin1	0.976838	0.0366109
Cracr2b	1.08952	0.0266006
Nags	6.96963	0.040794
Igf2	0.632084	0.0168872
Rasd1	0.9183	0.00203495
Il31ra	1.34689	0.0417281
Htr1f	0.875458	0.0465746
Zfp366	0.908607	0.0259939
AU021092	1.32374	0.0097344
Gper1	0.912508	0.0307492
Smyd1	1.13454	0.0070365
Gm49359	2.15322	0.0262169
AB124611	1.5632	0.0211805
Trim30d	0.787654	0.0154904
Slc10a4-ps	1.79433	0.0376613
Dmkn	0.832667	0.0176483
H4c8	0.904539	0.0335409
Retnla	3.37934	0.0101225
Ttr	1.03796	0.0238524
Cytl1	2.05938	0.000529818
Gm49339	3.36021	0.0385257
Cd300lb	2.1973	0.0232602
Cyp26b1	0.956713	0.00256541
Zar1	1.14565	0.0429527
H2ac19	0.968791	0.0187399
Chrna10	2.57376	0.0115032
Gbx1	0.878694	0.0157612
Cst7	2.15057	0.00555905
Sp9	0.700427	0.00833103
Lyz2	0.73443	0.00180563
Xntrpc	1.70866	0.00550863
Tmem200b	0.720116	0.0352474
Serpina1b	3.88057	0.0476589
Lsmem1	1.75142	0.0189241
Smpd5	1.56596	0.0161712
Slc39a2	2.83987	0.0160067
Vamp5	0.73814	0.0303561
Klf14	1.83523	0.00722233
Papolb	6.64386	0.0128635
Cdk2ap1rt	1.82523	0.000484077
Spata31f1a	3.28057	0.0274606
Gm14419	1.56894	0.00907838
Gm14308	1.01739	0.00707299
Clec7a	2.14699	0.0262413
Lipo2	2.32921	0.0457519
Gm20431	7.56986	0.020655
Bcl2a1b	0.915753	0.0149136
Lrrc10b	0.707905	2.2e-05
Smim35	1.47738	0.0331429
Gm21970	7.12928	0.0385471
Spata31f1c	0.720541	0.0359729
Gm21586	1.94485	0.0351826
Gm3500	8.20457	0.00290962
Lhx8	0.642411	0.0237497
Tcf24	2.77873	8.39e-05
Gm28539	8.05347	0.00523066
Slc18a3	0.930391	0.000429621
Gm28778	7.87036	0.0251047
Gm37240	7.72792	0.00173488
Pcdha7	0.744585	0.017227
Gm43064	7.53657	0.00203453
Gm44973	8.15144	0.0258518
Gm45785	8.36778	0.0488773
Pbld1	6.35755	0.0499294
Gm49384	1.97577	0.0202367
Gm49391	8.43879	0.00949552
Gm49395	3.2507	0.0246022
Gm49394	2.65313	0.00946004

## Sheet: treated NIID vs untreated NIID
Symbol	log2FoldChange	p-value
Btbd17	0.85065	0.00053711
Egfl6	0.862885	0.0164986
Cyp51	0.64993	0.000373741
Chordc1	0.932575	6.9071e-05
Taco1	0.607176	0.0124672
Rec8	0.751906	0.0293535
Rgs20	0.652211	0.00289913
Grk5	0.63009	0.00859473
Grm3	0.99217	1.22541e-06
Akt2	0.641975	0.00476729
Sh2d1a	8.26835	0.0106821
Apc	0.913889	3.51197e-06
Slc4a1	1.64924	0.0433383
Arpp19	0.644172	0.000108596
Dio2	0.955702	0.010581
Dazl	0.656591	0.0388656
Fads1	0.585986	0.00141427
Wnt2	0.992686	0.00538351
Bcas1	0.619394	0.0157828
Gnrh1	1.96465	0.0120603
Rxrg	0.873495	0.000123286
Rarb	1.04363	0.00567887
Etv4	0.793327	0.00381276
Lhx9	0.933833	0.032716
Fmc1	0.66682	0.0125471
Fabp7	1.26514	4.18177e-05
Echdc1	0.812087	0.00513834
Nts	1.80213	2.58527e-11
Sim1	3.91308	0.00282117
Cabcoco1	0.87332	0.0332948
Pde7b	0.663533	0.0252596
Gamt	0.906755	0.0011003
Meis1	0.673877	0.0161294
Adora2a	1.66308	2.59679e-05
Jsrp1	0.719105	0.03894
Rgs9	1.13678	0.000728839
Lratd1	0.660031	0.000178257
Fam20a	0.610163	0.0149487
Sntg2	0.904064	0.012881
Dpf3	0.759849	0.0162072
Exoc3l4	1.02106	0.0160854
Shc3	0.797997	3.57864e-05
Drd1	1.01545	6.6962e-05
Hapln1	1.10887	0.00144649
Cartpt	0.780141	0.0018006
Klhl1	0.950571	0.0311323
Ednrb	0.641105	0.019877
Cideb	1.24261	0.000481335
Kcnv1	0.732516	0.000251759
Emp2	0.718442	0.00111708
Nectin3	0.665743	0.0449587
Drd3	1.70716	0.0198527
Sncg	0.783778	0.0241635
Cd4	2.38153	5.68123e-06
Gnb3	2.24028	0.0384083
Pde10a	1.11951	3.49204e-08
Spats1	0.924977	0.0318249
Calcr	1.24058	0.034225
Glp1r	2.40998	0.000197478
Slc4a9	7.04439	0.00633074
Gnal	0.665738	0.00798878
Galr1	1.08874	0.0314419
C330018D20Rik	0.659499	0.0266437
Cbln2	0.85521	0.0045559
Scgb1a1	10.5042	0.00390214
Aldh1a7	1.75134	0.00469038
Alas2	1.09319	0.00684084
Klhl4	0.635894	0.0359739
Nudt5	0.767755	0.0143976
Oprk1	0.739247	0.0205446
Fastkd2	0.59369	0.0117225
Rpe	0.654018	0.00649685
Serpinb8	0.773254	0.0310674
3110009E18Rik	1.07764	0.0346424
Spmip5	2.2893	0.0310805
Nup35	0.590552	0.00255629
Dusp19	0.887266	0.00478701
Elf5	1.15865	0.0412586
Tubgcp4	0.609189	0.00252977
Mkks	1.01927	2.67829e-05
Pdyn	0.754069	0.000489976
Snx16	0.588718	0.00350704
Car2	0.694691	0.00510214
Acss2	0.614738	0.000437213
Stoml3	2.30792	0.038071
Olfm3	0.857002	0.00038118
Ndst4	0.649927	0.0306683
Tacr3	0.696661	0.040826
Rpe65	1.82747	1.51317e-05
Calb1	0.618587	0.000812582
Rmdn1	0.880753	0.0339648
Tmem68	0.640607	0.000573715
Ubxn2b	0.938191	7.69375e-05
Ccdc28b	0.753237	0.00302168
Slc2a5	0.981639	0.000712035
Cckar	1.69011	0.0106199
Slc10a4	0.934302	0.0350158
Crybb1	0.862969	0.0327324
Alb	4.58113	0.0173659
Camkk2	0.592383	0.000191441
Uncx	2.68663	0.00135137
Lhx5	2.31607	0.00809572
Rph3a	0.648653	0.000225547
Tfpi2	7.17326	0.0446049
Fezf1	1.90311	0.035814
Dlx6	0.639966	0.0403269
Dlx5	0.677176	0.0297748
Npy	0.603132	0.000883851
Qrfprl	1.80921	0.00645332
Rerg	0.590433	0.0243134
Vamp1	0.668278	0.000239389
Pagr1a	2.13455	0.0014975
Rexo5	1.12275	0.0356984
Fgf3	1.09923	0.00473742
Igsf1	0.928965	0.000605522
Stk26	1.46779	0.000498191
Brs3	1.39855	0.0388878
Slc38a5	1.23613	0.00545682
Ophn1	0.588199	0.0491746
Chrdl1	0.96717	0.00325679
Ap1s2	0.590504	0.0171155
Zfp92	0.815076	0.0354797
Ptpn7	1.40565	0.0341394
Ido1	1.70111	0.000333476
Dctd	0.618816	0.0290502
Fgl1	1.57252	0.0361082
Msmo1	0.845241	3.20918e-06
Lrp2bp	1.29811	0.0128046
Ankk1	6.59991	0.017315
Drd2	1.78205	2.12156e-07
Snapc5	0.646034	0.0323838
Ugt8a	0.855457	0.000632633
Rasgrp2	0.662531	2.4761e-05
Rpgrip1l	0.994215	0.00738646
Nat8f2	2.48788	0.0123866
Tmem275	2.3504	0.00417253
Lrrc37	4.90689	0.00650605
Gulo	3.55527	0.01502
Rasd2	0.871438	1.13849e-05
Htr2a	0.921775	7.2176e-05
Dnai4	0.773675	0.0165882
Thrsp	0.700199	0.00157411
Zfp983	0.841587	0.0164889
Rnase1	1.28219	0.0321381
Dgkb	1.09982	4.07427e-06
Arhgap36	0.928955	0.00199925
Lrrk2	1.0238	2.66672e-06
Akap14	3.27101	0.0043667
Klhl13	0.877098	0.00637236
Arhgap33	0.78399	4.37726e-05
Apln	1.72422	4.83404e-09
Scd1	0.824229	0.000388693
Setd7	0.743694	4.10739e-05
Myom3	0.719147	0.0269441
Inf2	0.779279	8.65181e-05
Avp	1.76068	0.0357414
Glra3	0.589949	0.0202442
Pcp4l1	0.716728	0.00831709
Trp53inp2	0.603511	0.00120239
Rgs4	1.08466	1.84056e-07
Mc3r	2.07269	0.0145821
Josd2	0.770077	0.00818044
Six3	1.36995	0.00335787
Atpsckmt	0.995184	0.0207876
Drd5	0.719365	0.0489918
Stk32a	0.784855	0.0156189
Ndp	0.633979	0.00927477
9430038I01Rik	0.812898	0.0309723
Btbd16	0.910818	0.0358323
Prima1	1.29344	0.0119771
Rims1	0.862963	1.76428e-07
Myo3b	0.681038	0.0426925
Prdm10	0.611506	0.0434894
Cpa6	3.02122	0.0195522
Mei4	1.65873	0.000122484
Emx2	0.71318	0.0372812
Gls2	0.589952	0.0186172
Npy5r	0.828367	0.022358
Proca1	0.775809	0.0351016
Hs3st5	0.8239	0.00753482
Lingo4	1.5318	0.0423539
Ucn3	2.72629	0.013223
Rln3	8.5157	0.0296525
Kcng4	0.725415	0.0322406
Fahd1	0.597516	0.0131958
Penk	1.42538	3.05779e-05
Scn4b	1.36704	0.000168189
Selenov	1.30281	0.0307848
Gpr6	1.09647	0.000195027
Rnase2a	8.83394	0.0197052
H2bc6	0.881783	0.0163209
Mtrfr	0.732848	0.00226793
Hes5	0.703241	0.00416881
Tmem196	0.851086	0.00145473
Gng7	1.27413	8.46508e-06
Cxcr6	2.68993	0.025732
Pdp1	0.866685	7.79784e-05
Htr1b	0.952879	0.00140801
Crh	0.907603	0.00492695
Rasd1	0.915578	0.00410155
Ppp1r3g	0.635152	0.0181152
Slc35d3	1.12058	0.00586521
Pcdh20	0.661516	0.00729196
Adgb	1.22022	0.0292413
Nat8f3	1.85992	1.34312e-07
Samd3	1.07348	0.00609977
H1f4	1.43987	0.00361392
Fam229b	0.622749	0.0198704
Cd209f	2.065	0.00165447
Hbb-bs	1.14817	0.00137731
Dnah6	1.27858	0.0452636
Aldh1a1	0.916718	0.0107513
Rxfp2	2.88656	0.0108037
Klk13	7.17991	0.0313184
Spock3	0.734376	0.00327488
Sytl5	1.81496	0.0104713
Ap1s3	0.632987	0.0143075
Smyd1	1.01656	0.00191604
Pld5	0.880368	0.00726278
Gm49359	2.02046	0.00390414
Dach1	0.731516	0.007819
Sh3rf2	1.29238	0.00632778
Ankrd29	1.03597	0.000593464
Krbox5	0.954123	0.0280894
Idi1	1.2266	3.63916e-07
Zfp420	0.685303	0.0250056
Kif27	0.636005	0.0207242
Tsga10	0.799666	0.00613603
Or4d1	2.54331	0.00412886
Irx1	0.830922	0.0311633
Tmem91	0.914388	0.000411803
Ppp1r1b	0.801495	0.000645239
Tac1	1.50128	6.88402e-06
Odad2	2.45521	0.00863858
Trim54	4.38346	0.00112216
Btbd3	0.809813	0.00020336
Unc13c	1.69991	5.68117e-07
Dgkk	1.08909	0.0220232
Ift25	0.732192	0.0235441
Luzp2	0.796251	0.0118612
mt-Nd2	0.891746	0.00355127
mt-Atp8	1.15011	0.0132677
mt-Nd3	0.816133	0.0180908
mt-Nd4l	0.922675	0.017208
Pnp2	0.919067	0.0472718
Cd59b	1.66013	0.00448049
Gpr88	1.42816	4.90076e-08
Sp9	0.749974	0.0288119
Zfp72	0.641819	0.0325347
Insyn2b	0.718436	0.027497
Hba-a2	1.00016	0.00377835
Hba-a1	0.886532	0.00415357
Top1	0.60766	0.0272274
Fv1	1.07069	0.00843818
Htr1d	1.40747	0.0102048
Syndig1l	1.1279	1.90519e-05
Gpr174	3.1307	0.025055
Prr16	0.679089	0.0315181
Hbb-bt	1.25514	0.000835887
Zfp1003	0.846323	0.0243961
Kif5a	0.838524	7.74202e-05
Syndig1	0.638974	0.00326949
Ano3	1.17106	1.3509e-08
Trbc2	0.913806	0.00379791
Zfp931	0.635865	0.0355496
Gm14418	0.888393	0.00488232
Gm14412	1.90304	0.000459424
Gm14419	3.04717	2.88405e-06
Gm14305	0.726871	0.00900404
Gm14308	1.20584	0.00764197
Gm14288	0.93468	0.0173589
Cd209g	2.29682	0.0372753
Prdm12	1.71439	0.0185658
Nat8f6	1.78838	0.00652714
Tmsb10	0.640373	0.00549728
Lbhd2	1.89895	0.00396937
Fcor	0.917703	0.038432
Tmsb15b1	0.985172	0.043084
Zfp968-ps	0.783268	0.00417078
Pcp4	0.934693	4.68787e-05
Lrrc10b	1.514	1.62931e-06
Teddm3	3.5876	0.00428784
Synj2bp	0.754414	0.00112183
Vmn2r108	5.20945	0.0132722
Gon7	0.773969	0.020179
Gm21970	7.12928	0.0486901
H3c14	1.4821	6.85514e-06
Hmgcs1	0.865589	8.90447e-06
Spata31f1b	1.36172	0.00121151
Gm11007	0.90596	0.0057215
Gm2007	0.796986	0.003101
Gm21586	2.23801	0.0117272
Gm3500	8.20457	0.00279123
Gm21985	0.820459	0.00560215
Ctxnd1	1.07843	0.000256921
Gm29609	1.32974	0.0462962
Pcdha7	1.00028	0.0133059
Gm45844	0.798692	0.0179921
Spata22	9.41574	0.0142529
Zfp935	0.91854	0.031724
Galr3	7.56224	0.0307437
Gpr52	0.629035	0.0385682
Xpo6	-0.666885	0.0360239
Tfe3	-0.651017	0.0234131
Fgf23	-2.9913	0.0179494
Trim25	-0.892309	0.00681805
Scpep1	-0.637654	0.0186978
Itgb2	-0.996079	0.000623521
Rtca	-0.608254	0.0173978
Mx1	-1.71391	0.00130602
Pdgfb	-1.00135	0.00397604
Acvr1b	-0.880872	0.040104
Itga5	-0.833922	0.034887
Cd52	-1.36981	0.00155253
Aire	-7.47843	0.00228848
Icosl	-1.07233	0.00344941
Sult5a1	-2.10543	0.0463796
Slc5a5	-1.05894	0.000248368
Car4	-0.94048	0.0143452
Zfp512b	-0.85229	0.00250543
Ccl3	-3.13429	1.62558e-05
Mfsd10	-1.25078	0.000282167
Col6a1	-1.38597	0.000152806
Lgals9	-1.12312	0.000131234
Timp1	-1.85748	0.000813684
Lsr	-0.898266	0.0251297
Mef2d	-0.706037	0.0148103
Slc19a1	-0.784997	0.00370863
Meox1	-2.10558	0.000223098
Sgca	-2.05566	0.0121281
Foxm1	-1.19242	0.00690548
Ergic1	-0.697249	0.0244792
Brpf1	-0.688662	0.0154846
Cldn15	-3.29108	0.00742425
Tcirg1	-0.722391	0.0272285
Naglu	-1.10854	0.000129007
Lrp3	-0.816134	0.0209115
Folr1	-2.3088	0.0123252
Zdhhc4	-0.720697	0.00719991
Nup214	-0.627175	0.0459621
Cpa3	-4.47707	0.0018836
Ltbp2	-2.9276	1.41213e-05
Kmt2a	-1.0053	0.00311097
Supt6	-0.784984	0.0051807
Bbc3	-0.730737	0.0442933
Ppm1j	-1.6251	0.0035819
Angptl4	-1.35976	0.000752774
Irf9	-0.809362	0.0111485
Pon1	-8.75711	0.0234017
Akap8l	-0.79921	0.000252371
Ykt6	-0.695154	0.00396711
Gnmt	-1.85943	0.0321772
Jag2	-0.769655	0.0440058
Top3a	-0.82618	0.0178221
Plin4	-1.90637	0.00880495
Pla1a	-1.30102	0.0385694
Il17ra	-0.70035	0.0235022
Ap2a2	-0.646089	0.0320887
Klf4	-0.923336	0.0414263
Dgcr2	-0.783302	0.0294462
Glg1	-0.880976	0.0190466
Etv3	-0.637219	0.0236279
Cyp4f18	-2.07039	0.0251992
Ier3	-1.04307	0.00114528
Dnase2a	-0.810363	0.00460007
Nfat5	-0.720873	0.00997102
Stat3	-0.697442	0.00627735
Cavin1	-0.708481	0.0299257
Col5a3	-1.59873	0.00226882
Psap	-0.668257	0.0156378
Ptpn6	-0.947038	0.0098301
Bid	-0.983797	0.000796593
Gab2	-0.659921	0.0150315
Coro1c	-0.629757	0.0143568
Ctse	-2.70186	0.00348649
Cd33	-0.96334	0.00881376
Stxbp2	-0.74872	0.0151165
Aqp1	-2.32781	0.00294409
Myo9b	-0.600943	0.0262765
Ly9	-1.57736	0.0040504
Cd44	-0.730735	0.0472663
Slc2a9	-1.88683	2.33429e-05
Man2b1	-1.14671	1.67453e-06
Polr2a	-0.762829	0.0036336
Ufd1	-0.65347	0.00593929
Fcer1a	-8.79658	0.00716224
Hmox1	-1.20546	5.28803e-05
Asf1b	-2.47826	9.99647e-08
Igf1r	-0.840717	0.0183731
Adcy9	-1.19542	0.0152285
Tfap4	-1.14558	0.00983223
Gata6	-2.42126	0.0268642
Cnga2	-2.53343	0.0333321
Trh	-1.41374	0.0389608
Smpd4	-0.946208	0.0280849
Ctns	-0.679874	0.0226657
Shpk	-1.11378	0.00544111
Tyrp1	-9.47303	0.000363473
Inpp5k	-1.01604	0.000212234
Kmt2b	-0.745121	0.0240989
Nectin4	-1.00855	0.00738002
Cyba	-1.08607	0.00145768
Prkag3	-3.01123	0.0379189
Cdt1	-1.69782	4.35814e-05
Slc5a6	-0.676925	0.0406482
P4htm	-0.745666	0.00945082
P3h4	-0.698216	0.0368842
Chrd	-1.02837	0.00685349
Lrrc8a	-0.811168	0.00166319
Tinf2	-0.77439	0.0113603
Ctsd	-1.20411	3.9087e-07
Relt	-0.967328	0.000776091
Elk3	-0.761808	0.0411111
Ap1b1	-0.623961	0.0224499
Mymk	-1.60693	0.0108748
Met	-1.42841	0.00683134
Elk1	-0.647421	0.0110353
Nav1	-0.854317	0.0411413
Cdk9	-0.602323	0.0179602
Tex15	-1.97965	0.00291277
Oit3	-3.30275	0.000655265
Tex11	-1.56288	0.0284132
Fxyd5	-0.917609	0.0221772
Tmem115	-0.673759	0.0385274
Tmem86a	-0.914252	0.000434514
Ifi35	-0.808171	0.0367601
Apol7a	-8.05709	0.00608321
Acaa1b	-2.34996	0.0003752
Tnfrsf22	-1.71307	0.00461068
Med15	-0.607955	0.0436318
Steap4	-2.11133	0.00131144
Phox2b	-6.29768	0.0443555
4933405L10Rik	-2.29335	0.0459574
Tnfaip8l2	-0.854678	0.043277
Trpv4	-1.5339	0.00437874
Piezo1	-1.56024	0.00049812
Csf1	-0.914147	0.000407213
Kif1a	-0.828291	0.00210231
Surf4	-0.640503	0.0157167
Galns	-1.45552	3.71329e-05
Gata2	-1.50187	0.00181714
Clic3	-2.84425	0.00124525
Abca1	-1.2942	4.11961e-07
Gadd45b	-0.679018	0.0376525
Cybb	-1.11714	0.0180486
Pcolce2	-0.968146	0.0395135
Cd48	-1.29801	0.0100066
Cd83	-0.772531	0.00460843
Cltrn	-3.87099	0.00297741
Ager	-1.6588	0.0273857
Lpl	-0.965396	0.00304524
Lama5	-1.10956	0.00128133
Steap1	-2.36069	0.022615
Sqstm1	-0.732072	0.0036324
Rxra	-0.586861	0.0272194
Cacna1d	-1.01722	0.00609467
Lbp	-0.984627	0.00906426
Celsr1	-1.23684	0.00477509
Ctsz	-1.00855	0.000187267
Kcnq2	-0.779905	0.0389301
Cd274	-1.41768	0.000421172
Lnx2	-0.953631	0.0134233
Foxred2	-0.87477	0.0412903
Plxdc1	-1.29967	0.00238974
C1qtnf1	-0.979012	0.0112332
Timp2	-1.08413	0.00203108
Wfdc2	-2.45991	0.0107424
Slc12a7	-0.788034	0.0446414
Ctsa	-0.833322	0.000657263
Myo1c	-0.653439	0.0288617
Eya2	-1.1919	0.0248072
B4galt5	-0.913157	0.0440263
Ptgis	-1.12748	0.019359
Cyb5r3	-0.60711	0.0144531
Baiap2l2	-0.826304	0.0491387
Mafk	-0.76938	0.0156537
Ikzf3	-2.89812	0.0391995
Ksr1	-1.0573	0.00284258
Il12rb2	-3.0199	0.00330783
Chct1	-3.23443	0.00934041
Pcgf2	-0.881055	0.00344352
Ybx2	-0.937056	0.0413313
Slc2a4	-1.09823	0.000618085
Dync1h1	-0.94331	0.012786
Cd68	-1.3648	4.11838e-06
Lsp1	-1.04245	0.00155309
Zfyve27	-0.890873	0.0168853
Irf1	-0.897889	0.0213592
Alox12e	-3.31428	0.0199987
Ccl6	-1.65582	6.69624e-05
Ccl4	-1.99356	0.00250636
Map2k3	-0.770953	0.0140982
Aldh3a1	-1.22511	0.0345895
Ccl9	-0.820154	0.044103
Rnf145	-0.77847	0.0141465
Etnppl	-1.3855	0.0054673
Dpep1	-3.8437	0.0453012
Atp6v0a1	-0.859196	0.0363085
Zfp687	-0.752599	0.00609588
Rab4a	-0.592353	0.0191126
Cyb561	-0.82187	0.0346308
Sema6a	-0.72732	0.0184955
Lyst	-0.849443	0.00234806
Mical1	-0.650411	0.0279255
Slc16a10	-1.28642	0.0155068
Tnfaip3	-0.822044	0.0446688
Perp	-0.803938	0.0255476
Slc6a15	-0.665013	0.0114587
Apaf1	-1.15452	0.00193117
Cry1	-0.690289	0.00936958
Ascl1	-0.810155	0.031686
Dram1	-0.665423	0.0208825
Mybpc1	-1.21049	0.0139986
Srgn	-0.813187	0.0420716
Tacr2	-2.04278	0.0228001
Sgpl1	-0.848003	0.000763584
Plek	-0.816954	0.0499103
Pcsk4	-1.23993	0.0128861
Rab36	-0.640741	0.0320286
Vps13d	-0.724127	0.0441907
Irak3	-0.988648	0.0207155
Col6a2	-1.06999	0.00246899
Fbxw11	-0.604599	0.0373367
Cpeb4	-0.617173	0.0178934
Fstl3	-1.29903	0.0355478
Slc22a4	-0.970357	0.00465801
Flt4	-1.08501	0.0486303
Mrnip	-0.826774	0.0226477
Jade2	-0.680592	0.00884062
Btg2	-1.40776	0.000328904
Igfbp3	-0.874762	0.00447795
Myo1g	-1.28667	0.0178888
Zkscan17	-0.598734	0.0385608
Pgam2	-0.910329	0.00993106
Shmt1	-1.10576	0.00896065
Srebf1	-0.663448	0.00703891
Rsad2	-1.53242	0.000648419
Klf11	-0.971395	0.0149886
Ace	-0.908777	0.00129156
Map3k3	-0.782627	0.00617063
Ern1	-0.68547	0.00577403
Pecam1	-0.968559	0.0242839
Camkk1	-0.791023	0.00545618
Atp2a3	-1.79945	0.000599086
Rhbdf2	-1.81352	0.0159751
Cpd	-0.800287	0.00989026
Xylt2	-0.771503	0.0192547
Cdc34b	-7.70966	0.0310812
Fbxl20	-0.807757	0.01644
Aloxe3	-1.21631	0.0201024
Per1	-0.804054	0.0385063
Krt12	-0.809848	0.036748
Gfap	-1.47852	3.27302e-06
Nmt1	-0.666761	0.0121894
Map3k14	-0.926834	0.0074388
Ptpn21	-0.642111	0.0471169
Serpina3n	-1.87757	1.35832e-09
Galnt16	-1.19173	0.00073159
Susd6	-0.614253	0.0268206
Srsf5	-0.707207	0.00234203
Smoc1	-1.05619	0.000100954
Pcnx1	-1.03062	0.017342
Tc2n	-3.61935	0.00031735
Lgmn	-0.746086	0.000938599
Fos	-0.881467	0.0437832
Tecpr2	-0.789671	0.0413303
Edn1	-1.62901	0.0179998
Slc35b3	-0.72071	0.0165785
Aopep	-0.792754	0.00561354
Ctsl	-0.609398	0.002799
Mxd3	-1.34245	0.0136054
Pdlim7	-0.617955	0.0184284
Trip13	-1.01244	0.0415117
Cep72	-0.966591	0.0467428
Ahrr	-1.59358	0.0101938
Cd180	-1.65393	0.000562402
Arhgef28	-0.76773	0.00376509
Hexb	-0.586031	0.0355655
Thbs4	-1.62684	0.00026996
Emb	-0.59541	0.0234019
Slc4a7	-0.601292	0.0372153
Samd8	-0.603967	0.0238811
Cdhr1	-0.976211	0.00122377
Mss51	-3.47069	0.0181534
Plau	-1.71028	9.47702e-06
Gpr65	-1.61015	0.017033
Galnt15	-1.28349	0.000283298
Sema3g	-1.17629	0.0363351
Ctsb	-0.834415	0.000218266
Trim35	-0.62139	0.0281421
Nkx3-1	-2.22489	0.00167115
Sorbs3	-0.648056	0.0178203
Dct	-2.02432	0.0358865
Osmr	-1.61783	7.1513e-06
Haus4	-0.99652	0.0208945
Slc7a8	-1.19455	0.00227021
Npr3	-1.53328	0.0011442
Cpne6	-1.04944	0.00367856
Tgm1	-5.31813	6.09417e-07
Cma1	-3.52029	0.0015171
Rai14	-0.854699	0.00515252
Fzd6	-0.902108	0.00185659
Klhl38	-1.24634	0.0213799
Gtse1	-2.04983	0.000232894
Fam83f	-1.66397	0.043992
Syngr1	-0.981803	0.0232987
Smc1b	-5.63542	0.0201294
Naga	-0.59315	0.0245769
Slc38a2	-0.855185	0.0212241
Endou	-1.47012	4.10004e-05
Col2a1	-2.1224	0.0132414
Glycam1	-2.50914	0.00558599
Cldn1	-1.85416	0.00495953
Hgh1	-0.942249	0.00967039
Plec	-0.892387	0.0165205
Gpihbp1	-8.32643	0.0326808
Boc	-0.641489	0.0335064
Sidt1	-1.03875	0.0342001
Hira	-0.64996	0.00894863
P2rx6	-0.970854	0.0377274
Meltf	-1.45128	0.0121936
Fstl1	-0.713828	0.0104638
Ccdc14	-0.845858	0.0405865
Thpo	-1.2818	0.00682199
Adamts1	-0.905199	0.00223454
Dyrk1a	-0.587873	0.0195626
Parp9	-0.853114	0.0416374
Chaf1b	-1.44385	0.00144306
Runx1	-1.24504	0.035296
Il10rb	-0.645546	0.0437745
Wnt10b	-2.17869	5.54107e-07
Fmnl3	-0.769653	0.00612984
Slc11a2	-0.750032	0.0415939
Krt18	-2.36674	0.00408394
Cdkn1a	-0.66788	0.0122254
Abcc1	-1.13489	0.00277773
Sult1c2	-5.03029	0.000141119
Parp3	-1.03429	0.0418251
Gabrr2	-1.11657	0.00879026
Slc17a9	-1.88665	0.0243592
Celsr3	-1.61857	0.000381273
Prph	-1.68423	0.0111952
Igf2r	-1.01839	0.00211648
Lnpep	-0.697083	0.0086042
Tnfrsf12a	-1.32709	0.000296448
Mep1a	-3.30581	0.0439722
Tnfrsf21	-0.837089	0.0275661
Sult1c1	-4.68629	0.00402016
Nfkbie	-0.849783	0.0378167
Ptk7	-0.91458	0.00488373
Trem2	-1.17365	6.30523e-05
Pim1	-0.993979	0.027608
Cmtr1	-0.698785	0.0183945
Abcg1	-0.726532	0.008987
Tmprss3	-2.46698	0.0302521
Akap8	-0.659538	0.0176622
Lpin2	-0.805131	0.00388577
Ehd3	-0.597469	0.0293778
Xdh	-1.00312	0.0098848
Crim1	-0.67828	0.0347116
Tedc2	-1.06873	0.00293481
Spsb3	-0.828451	0.00175492
Dusp1	-0.862288	0.0165115
Ip6k3	-1.47291	0.00304618
Spdef	-3.31391	5.23424e-07
Pkdcc	-1.13693	0.0047835
Slc39a6	-0.711059	0.0270826
Zfp871	-0.617712	0.0334422
Kifc5b	-1.25469	0.00907038
Tapbp	-0.689226	0.0076364
Psmb8	-1.06401	0.00780671
Tap2	-0.749378	0.0245761
Tnf	-3.64225	0.00539927
Ttc39c	-0.670611	0.0151653
Lvrn	-3.36518	0.000468613
Lox	-1.42387	0.0294414
Prelid3a	-0.779037	0.00628136
Atp9b	-0.879518	0.00689904
Cd74	-1.00198	0.0496156
Pdgfrb	-0.73575	0.0078054
Cndp2	-0.601646	0.0114469
Anxa1	-1.22932	0.0245384
Lpxn	-1.10742	0.0118268
Tmem132a	-0.829839	0.0430429
Slc15a3	-1.5227	4.29406e-05
Fen1	-1.04709	0.00122604
Cemip2	-0.808463	0.0144611
Naa40	-0.694745	0.0166075
Ankrd22	-7.23522	0.00865431
Mlana	-10.8284	0.000236023
Syvn1	-0.692163	0.045517
Rps6kb2	-0.780381	0.0157333
Tesmin	-2.74517	0.00735982
Lrp5	-0.703277	0.0240236
Ltbp3	-0.663594	0.0143233
Rcor2	-0.77372	0.0115403
Rbp4	-0.697052	0.0456734
Plce1	-0.816953	0.00406422
Hells	-1.24258	0.0496943
Slit1	-1.38918	0.00916047
Msr1	-1.87802	0.0293085
Bnc1	-6.1964	0.00879594
Arhgap19	-0.795079	0.0381509
Slc16a3	-0.959057	0.0288255
Csnk1d	-0.675483	0.0199921
Cnnm1	-0.839183	0.0358785
Lbx1	-7.09099	0.0117508
Atp10a	-1.11286	0.0113047
Itga7	-1.1152	0.00358208
Paox	-0.695842	0.0365949
Msx3	-2.58406	0.0050843
Adam8	-1.65796	0.00179046
Tubgcp2	-0.640672	0.00827864
Adgra1	-1.24352	0.021844
Dpysl4	-0.828928	0.0344689
Ifitm3	-1.33182	0.000308226
Irf7	-1.98105	7.98776e-07
Pidd1	-1.10277	0.0225843
Pnpla2	-0.724808	0.0265267
Tspan4	-0.886116	0.000984502
Muc2	-4.59637	2.01638e-05
Gusb	-0.606199	0.00966235
Dock9	-0.979517	0.0037601
Tmc6	-1.26974	0.00200627
Cant1	-0.600506	0.0239412
Gaa	-0.922891	0.0152274
Nptx1	-1.19764	0.00160965
Cpeb1	-0.607915	0.0283472
Sdc3	-0.620395	0.0479534
Slc25a10	-0.619769	0.0333206
Dhtkd1	-0.770414	0.0471054
Thoc3	-0.719303	0.0047916
Unc5a	-1.04775	0.015398
Gsta3	-1.01935	0.039047
Boll	-2.93714	0.000243225
Cd28	-1.85798	0.0361129
Ecrg4	-1.74515	4.35975e-06
Ptp4a1	-1.6091	0.0436834
Il18rap	-2.03286	0.00546753
Il1rl1	-1.80735	0.00608584
Rev1	-0.633818	0.00911923
Mgat4a	-0.778554	0.00245282
Slc11a1	-1.58063	7.78943e-06
Des	-1.52663	0.00252226
Sp100	-1.0476	0.0195356
Gpr35	-1.45655	0.00790573
Pdcd1	-2.65902	7.02731e-05
Tnfrsf11a	-1.38737	0.00104268
Mcm6	-1.34661	9.455e-06
Sctr	-1.59527	0.00828896
Rassf5	-0.775509	0.0125687
Lrrn2	-0.989772	0.0211485
Atp2b4	-1.42568	0.0212536
Lamc2	-1.14455	0.00777001
Niban1	-1.17598	0.0143283
Mixl1	-6.85798	0.0402029
Cnih3	-1.04021	0.0158349
Tagln2	-1.20628	0.000110338
Slamf9	-2.48677	8.53626e-09
Vangl2	-0.585333	0.022972
F5	-1.65944	0.0365239
Abl2	-0.714962	0.0263667
Ptpn14	-0.923868	0.0164419
Nek2	-0.989455	0.0436983
Atf3	-1.98088	2.74734e-06
Plxna2	-0.734486	0.0485431
Mcm10	-1.35743	0.00325862
Mettl13	-0.677966	0.0341231
Tnn	-2.94773	4.51406e-05
Vim	-0.758244	0.013518
Itga8	-1.10261	0.0114342
Apbb1ip	-0.760987	0.0341329
Eng	-0.760666	0.0495883
Upp2	-0.940663	0.000655336
Abl1	-0.604611	0.0119966
Stom	-0.725291	0.00601077
Notch1	-0.595961	0.0186754
Abca2	-0.758855	0.0274265
Uap1l1	-0.805565	0.00292975
Arrdc1	-1.02279	0.024592
Zmynd19	-0.621863	0.0207816
Il1rn	-2.47975	0.027485
Slc43a3	-1.28466	0.009453
Chrna1	-1.7504	0.00702797
Ext2	-0.6318	0.0235408
Fbn1	-1.19231	0.0041553
Syt13	-0.803313	0.0179556
Atg13	-0.664532	0.0165674
Ehd4	-1.02214	4.69958e-05
Dll4	-1.71519	0.0148726
Siglec1	-1.42273	0.0153351
Cdc25b	-0.729645	0.0222693
Slc23a2	-1.10156	4.82765e-06
Fermt1	-3.67046	0.0161064
Bcl2l11	-1.09282	0.00234919
Tgm3	-0.955072	0.0162142
Snrpb	-0.645397	0.0070106
Sdcbp2	-1.28057	0.0449962
Zbp1	-1.51913	0.0042404
Atp9a	-0.701812	0.0335326
Car13	-1.42919	0.0196781
Ntsr1	-1.50038	0.0133357
Helz2	-1.36367	0.000565767
Ggt7	-0.672854	0.0290795
Ccn5	-2.65486	0.000164361
Pex5l	-0.675742	0.012101
Nceh1	-0.593392	0.0365258
Il21	-2.60975	0.0232787
Il12a	-1.57489	0.00115993
Tm4sf1	-0.823305	0.0361944
Vmn2r1	-1.64753	0.00418605
Wnt2b	-1.88616	0.00130577
Ptpn22	-1.93626	0.000502308
Hmgcs2	-0.83662	0.0351538
Gstm4	-0.723752	0.0441642
Slc6a17	-1.22201	0.00930872
Npr1	-1.42691	0.000150229
Slc27a3	-0.808309	0.0443878
Crtc2	-0.849274	0.00196284
Nup210l	-1.79837	0.0389348
Chrnb2	-0.965238	0.0103667
Efna1	-1.05469	0.0202629
Tlr2	-2.1316	2.154e-07
Fga	-6.88671	0.0440648
Pitx2	-2.82222	0.0232715
Ifi44	-1.48773	0.00946149
Thbs3	-0.605792	0.00105601
Gba1	-0.766455	0.002925
Lmna	-0.775408	0.00488931
Pias3	-0.784555	0.00238831
Rprd2	-0.83332	0.0384299
Pip5k1a	-0.661176	0.023931
Manba	-0.695042	0.0233764
Ccn1	-1.20725	0.00169648
Atp6v0d2	-3.08969	0.0256776
Aldob	-1.7322	0.00505289
Stra6l	-2.2338	0.00162559
Slc44a5	-1.12737	0.00838371
Tnfsf8	-2.32193	0.0347967
Pole3	-0.614136	0.0145824
Cd72	-2.26698	4.84311e-06
Creb3	-0.634578	0.0459869
Usp24	-0.627916	0.00867928
Laptm5	-0.743437	0.0108742
Orc1	-2.21604	0.0271994
Tnfrsf1b	-0.800589	0.0259309
Tmem269	-1.37631	0.0187578
Slc2a1	-0.753161	0.0488042
Mycl	-0.777254	0.0211763
Pithd1	-0.599951	0.0173152
Lrrc41	-0.676084	0.025753
Pla2g2f	-2.20325	0.0101674
Csmd2	-0.954072	0.0224162
Slc9a1	-0.838017	0.0205312
Rpa2	-0.674059	0.02135
Sesn2	-0.84877	0.00777855
Ptpru	-1.09284	0.0052308
Fbxo42	-0.678735	0.0405076
Espn	-0.973054	0.0104235
Tas1r1	-1.34563	0.0386337
Zbtb48	-0.806918	0.0476304
Draxin	-1.56045	0.00603957
Mthfr	-0.861092	0.00284364
Clcn6	-0.830205	0.018842
Dffb	-1.40962	0.000807704
Lrrc47	-0.730799	0.0159244
Bst1	-0.990805	0.0257511
Crmp1	-0.687866	0.0261693
Zbtb49	-1.54375	0.0071753
Plb1	-1.25092	0.00982855
Yipf7	-8.16658	0.0204271
Slc35f6	-0.83252	0.00853537
Cenpa	-1.08509	0.0259608
Klb	-1.77944	0.0436944
Tada2b	-0.733622	0.00144891
Ppat	-0.678425	0.014298
Tgfbr3	-0.981726	0.018759
Tpst2	-0.719528	0.0453833
Asphd2	-0.590338	0.0260171
Crybb3	-1.62083	0.0205198
Bcl7a	-0.615148	0.0403291
P2rx7	-0.802459	0.0335572
Ncor2	-0.873024	0.0169386
Ep400	-0.718736	0.0422987
Ulk1	-0.662223	0.0305256
Prkab1	-0.702716	0.0151092
Sppl3	-0.911653	0.0107083
Oasl2	-1.02708	0.00667416
Ung	-0.725767	0.0483748
Usp30	-0.735596	0.00598288
Plbd2	-0.828903	0.00451603
Ocm	-2.58655	0.0088013
Flt1	-0.988611	0.014215
Gigyf1	-0.982553	0.0189876
Mcm7	-0.648136	0.0192342
Ccdc136	-0.985361	0.000246539
Sspo	-0.862698	0.0236554
Abcg2	-0.886043	0.00162267
Gpnmb	-1.80795	3.98523e-08
Clcn1	-2.12023	0.0328596
Pcyox1	-0.693596	0.0166349
Arhgap25	-0.776904	0.0480207
Rab43	-0.752689	0.0162809
Plxna1	-1.05723	0.0154391
Tmem43	-1.13005	0.000175115
Slc6a6	-0.979348	3.3954e-06
Sumf1	-0.623833	0.0160602
Edem1	-0.672263	0.0117939
Usp18	-1.62412	9.27108e-05
A2m	-1.55711	0.00022054
Plxnd1	-1.10741	0.00771573
Lag3	-1.29091	6.32653e-05
Tuba8	-1.10217	0.000285653
Gsg1	-1.97053	0.0471188
Fam234b	-0.73322	0.0328426
Grin2b	-1.28102	0.0438227
Atf7ip	-0.802996	0.0484215
Erp27	-3.55785	0.0356792
Ptpro	-0.784935	0.013933
Abcc9	-1.08051	0.046669
Klrb1c	-1.2461	0.0425453
Scnn1a	-1.22256	0.00641188
Cd9	-0.682867	0.01288
Ckm	-3.47781	0.0258977
Qpctl	-0.877728	0.00696215
Ceacam18	-7.74147	0.00321886
Trpm1	-1.80488	0.0415709
Blm	-0.632117	0.00708818
Furin	-0.975882	0.00129045
Unc45a	-0.694031	0.00544272
Cd22	-1.66075	3.00105e-06
Tyrobp	-0.930624	0.00717466
Acan	-1.27767	0.0244697
Ddias	-1.22593	0.00930273
Tmc5	-2.09374	0.0483183
Gm45837	-11.7597	6.15624e-08
Smg1	-0.668856	0.00213457
Kif22	-0.981785	0.0304229
Mvp	-1.10888	0.000316237
Tbx6	-1.85285	0.0380597
Nfatc2ip	-0.90342	0.0498641
Chrdl2	-7.52356	0.0445359
Slco2b1	-0.772103	0.00288333
Lat	-8.25739	0.00552482
Il4ra	-1.03283	0.00692217
Zkscan2	-0.979054	0.00446892
Myo7a	-1.09913	0.00484745
Itgax	-3.30884	1.33611e-06
Stim1	-0.623025	0.0403311
Tub	-0.834011	0.00953877
Slc6a14	-3.36974	0.00894764
Tnni2	-1.66144	0.0276741
Elf4	-1.16817	0.0098238
Gpc4	-0.894004	0.0372313
Plp2	-0.646291	0.0496854
Rbm3	-0.975005	8.92655e-05
Efnb1	-0.650431	0.0367335
Srpx2	-1.6252	0.00308489
Gla	-1.06864	0.000855344
Il2rg	-1.99075	0.000164865
Dmrtc1a	-0.942039	0.023328
Vegfd	-1.5245	0.018241
Erlin2	-0.641205	0.0475951
Tnfsf13b	-1.30399	0.0229945
Col4a1	-1.02268	0.0127747
Col4a2	-1.03084	0.00199586
Ankrd10	-0.755761	0.0108777
Spata4	-2.68192	0.0306302
Asb5	-1.43169	0.00840803
Plat	-0.796004	0.00638234
Tenm3	-0.983206	0.0476185
Adcy7	-1.07443	0.00113173
Ccl17	-3.00767	2.23152e-05
Emc8	-0.615654	0.0242131
Gins2	-0.897434	0.018559
Ifi30	-1.2207	0.00137438
Pde4c	-2.30133	0.0116793
Map3k21	-1.42783	0.0461387
Cdh5	-0.755229	0.0111526
Car7	-0.758957	0.0494859
Hsd11b2	-7.39803	0.0126572
Slc7a6	-0.904214	0.0123042
Maml2	-0.71094	0.0460443
Ldhd	-0.790433	0.00773196
Ccsap	-0.672675	0.0240678
St14	-2.41481	7.038e-07
Nlrx1	-0.674335	0.0104187
Stt3a	-0.777851	0.0461422
C2cd2l	-0.72902	0.0276956
Slc37a2	-1.50211	0.000467467
Robo4	-1.9902	0.00247443
Htr3a	-0.848699	0.0256139
Thsd4	-1.08714	0.0189685
Cyp1a1	-2.20333	0.0269226
Pstpip1	-1.14264	0.00513761
Hcn4	-1.07108	0.0270968
Neo1	-0.942887	0.000537063
Cgas	-1.05358	0.0467838
Ctsh	-0.709738	0.0392695
Plscr4	-0.808041	0.0310456
Smad3	-0.646257	0.0458498
Xrn1	-0.651289	0.0179246
Tgfbr2	-0.972929	0.000224418
Mst1r	-1.23202	0.0248546
Traip	-0.781871	0.0392178
Bsn	-1.34603	0.0267589
Ip6k1	-0.586586	0.0496838
Alox12b	-1.49442	0.00198844
Spring1	-0.748179	0.0116681
Abcc4	-1.04819	0.000370242
Pkd1	-1.18294	0.000441718
Psmf1	-0.61215	0.00846135
Nfyc	-0.663373	0.0239818
Fbxo21	-0.813268	0.0114006
Slc16a1	-0.914771	0.000116291
Cspg4	-1.03539	0.0329438
Slc16a8	-2.93095	0.00393437
Senp1	-0.63122	0.0316135
Vsx1	-2.25752	0.000931166
Apmap	-0.735042	0.0151828
Cnppd1	-0.830941	0.00721714
Dis3	-0.662176	0.03647
Card10	-1.05754	0.0381124
Ttc28	-0.937474	0.00107415
Ttll4	-0.884207	0.00424589
Gstt2	-0.986464	0.0134843
Rtp4	-1.36038	0.00145849
Rtp1	-1.944	0.000783545
Arhgap44	-0.585558	0.0298463
Gtpbp6	-0.637163	0.0116722
Adamts15	-1.42375	0.0439251
Fhip2a	-0.651304	0.01257
Lgi3	-0.765391	0.00986355
Qsox1	-0.871317	0.00757499
Stard9	-0.62756	0.049602
Tpsb2	-2.88875	0.00701605
Engase	-0.678572	0.0155176
Lgals3bp	-1.49142	4.76518e-10
Usp36	-0.867497	0.0200419
Cdkl4	-1.06512	0.0216792
Rfc3	-0.766524	0.0240202
Cpsf1	-0.633441	0.0345709
Galnt17	-0.991279	0.0481597
Atp2c2	-2.31236	6.13728e-06
Scn11a	-2.34462	0.013209
Gpc1	-0.666946	0.0194585
Mtmr3	-0.681292	0.0334197
Tmem30b	-2.54884	8.48565e-09
Eda2r	-1.22352	0.0323577
Ifit1	-1.35489	0.00975588
Gjc1	-0.96341	0.0359703
Zfp395	-0.757428	0.0113781
Pik3ip1	-0.849513	0.000723247
Gpatch8	-0.689886	0.00938554
Gns	-1.01541	5.34945e-05
Grn	-1.25608	8.08431e-08
Tmx4	-0.593421	0.0408511
Mfrp	-2.79932	0.00271807
Mast4	-0.682552	0.0141634
Cpne7	-1.25404	0.0133922
Gnat1	-2.07548	0.0206712
Cxcl10	-2.7791	7.82206e-08
Sidt2	-0.679425	0.00824257
Cebpa	-0.800022	0.00837565
Parm1	-0.754283	0.0392658
Zc3h12c	-0.856342	0.00628591
Plekhh3	-1.00437	0.00802116
Slc24a5	-2.33727	7.86027e-05
Nkx6-1	-1.90729	0.0450885
Kcnk15	-2.19948	0.000109438
Hpse	-1.3468	0.0172189
Ssc5d	-1.32595	0.0178401
Ccl12	-1.59955	0.00409745
Uvrag	-0.70913	0.0122175
Nfkbiz	-0.985178	0.0113036
Shq1	-0.863044	0.0295321
Pcsk7	-0.90704	0.00330807
Ccl2	-2.41835	0.00212629
Dennd1a	-0.63743	0.0481108
Crb2	-1.18485	0.0370156
Tgfbi	-0.83115	0.0482711
Zswim4	-0.732711	0.0395512
Sbno2	-1.33076	3.13408e-05
Isg15	-1.04391	0.0199976
Usp35	-1.03127	0.00861957
Abca7	-0.94293	0.0137476
Ggta1	-1.09369	0.00221807
Misp	-2.29571	0.00358035
Cd276	-0.894453	0.00872094
H2-Q4	-1.23571	0.000700066
Apex1	-0.676515	0.019747
Rbm43	-0.73005	0.0145932
Edc4	-0.687254	0.0200369
Igsf10	-0.811563	0.0464327
Tbcc	-0.639909	0.0409495
Wtip	-0.869031	0.0382484
Tbc1d24	-1.00437	0.00150659
Adamts2	-1.20523	0.000103998
Sh3tc1	-0.882164	0.0382533
H2-Aa	-1.15717	0.0267865
Plxnb2	-0.658972	0.00845181
Clcn7	-0.822247	0.0131509
Dennd3	-1.84306	0.000147769
Aaas	-0.967797	0.00124271
Pnpla7	-0.749534	0.00664908
Hspb6	-0.943519	0.00239194
Dchs1	-1.06245	0.00667525
Dna2	-1.46015	0.00997932
C1qa	-0.757873	0.021389
C1qc	-0.86089	0.0072521
C1qb	-0.866104	0.00477347
Stag3	-1.40054	0.022644
Nfkbid	-1.05014	0.0480127
Otud4	-0.59071	0.0316989
Wdr62	-1.27701	0.00265699
Pax1	-7.91687	0.00107587
Dcaf15	-0.921529	0.00122741
Ralgapa2	-0.702589	0.0302153
Zfyve28	-0.80507	0.0303201
Tap1	-1.23449	0.000729419
Mfsd2b	-2.46176	1.1735e-06
Slc12a9	-0.854406	0.00498048
Uvssa	-0.838643	0.0299203
Ccn3	-1.22284	5.95019e-08
Icam1	-1.19615	0.00288077
Arid5a	-0.654815	0.0360015
Tedc1	-1.07382	0.024438
Acp7	-1.47911	0.0484772
Asxl2	-0.775914	0.0129514
Slc2a12	-0.767097	0.0187803
H2-DMb2	-1.65927	0.00626228
Kdf1	-1.922	0.000814649
Tnfrsf23	-2.22926	0.000625306
Zbtb42	-1.61007	0.0137834
Slc20a2	-0.635878	0.00950908
Gpr160	-1.3067	0.00178363
Cdkn1c	-1.08637	0.00021995
Aspg	-1.32613	8.30042e-05
Tecta	-3.38702	0.00048069
Slc16a9	-1.04188	0.0173024
Fam76b	-0.955004	0.0038509
Sh2d4b	-2.18607	0.00453865
Sirpa	-0.784121	0.0070347
Ddx60	-1.67675	0.0235025
Ssh2	-0.668396	0.0213654
A4gnt	-2.1078	0.006109
Acer2	-1.52111	0.00535989
Phf2	-0.687085	0.0070352
Kcnj9	-0.99426	0.0130896
Rnf144b	-1.04904	0.00726343
Cdon	-0.893582	0.00819511
Notch3	-0.868014	0.0389661
Cd84	-1.44611	0.00241007
Chpf2	-1.33119	0.000228712
Kcna7	-4.17538	0.00815249
Asb10	-1.56306	0.0332243
Bend3	-0.605738	0.0157039
Aox4	-1.4296	0.0280653
Gdf5	-2.33762	0.00706488
Smg6	-0.849761	0.00402426
Pdzk1	-2.9821	5.47441e-08
Kcnh2	-0.738229	0.00724022
Txnip	-0.978205	0.00169438
Foxq1	-2.41968	0.00411221
Spsb2	-1.24689	0.00100223
Olfml2b	-0.900002	0.0201907
Sv2a	-0.94648	0.0248754
Tbkbp1	-0.686843	0.00959884
C1s1	-0.848538	0.0349864
1700003F12Rik	-1.44573	0.0479647
Car14	-0.669249	0.0196022
Cbfa2t2	-0.636747	0.0432385
Sp6	-1.27576	0.0275487
Ctss	-0.874329	0.00602764
Sycp2l	-7.35462	0.0322713
Taf5l	-0.709954	0.029863
Ephx1	-0.643387	0.0133867
Shfl	-0.58628	0.0437523
Tcfl5	-1.2418	0.00180246
Siglecf	-1.44384	0.00195795
Rreb1	-1.00205	0.00305734
Zc3hc1	-0.585571	0.0443348
Runx2	-1.4115	0.000782446
Daglb	-0.662241	0.0132544
Tbcd	-0.661148	0.0102341
Suv39h1	-0.614386	0.0139351
Sec24d	-0.614493	0.0420284
Fndc3b	-0.702922	0.0132796
Ndst2	-0.653514	0.0121365
Synpo2l	-1.79286	0.00256459
Hlx	-0.775025	0.0204248
Slc9a8	-0.990925	0.0077312
Ubn1	-0.64218	0.0211198
Bltp3a	-0.633633	0.0158113
Cdsn	-1.5125	0.0154576
Foxp3	-2.75469	0.00822856
Baat	-3.01423	0.00122949
Kcne2	-2.76622	0.000741854
Nploc4	-0.662073	0.012344
Plekhg5	-1.0011	0.000992897
Orai2	-0.848679	0.0105178
Dnajc11	-0.634605	0.0179498
Cpeb2	-0.781609	0.000527252
Tbc1d2	-1.03679	0.0338729
Zfp335	-0.6856	0.0357736
Slc45a1	-0.833349	0.0219893
Rapgef1	-0.785588	0.00552153
Rere	-0.844698	0.00497621
Neurl2	-1.07802	0.0123647
Lrrc17	-1.95566	0.0039019
Urb1	-0.799816	0.0407416
Clstn1	-0.871217	0.0444025
Rhou	-0.606592	0.0474759
Timeless	-1.09437	0.00753966
Slc7a5	-1.38848	0.00164855
Ptger3	-1.0065	0.0266
Disp2	-1.10376	0.0284728
Baz2a	-0.767408	0.00822672
Bub1b	-1.02075	0.0176494
Klhl42	-0.608944	0.0296081
Sdr9c7	-3.98776	0.00460791
Gpr176	-0.918782	0.0209471
Thbs1	-2.37893	7.1852e-06
Kcns1	-1.05063	0.0085653
Alkbh3	-0.932828	0.0048282
Nemp1	-1.45128	0.000955413
Gas8	-0.629942	0.0334126
Prrc2c	-0.683094	0.0407411
Lrp1	-1.01643	0.00107077
Accs	-0.657956	0.0085931
Il7	-2.17647	0.0166679
Cbln3	-1.46294	0.0181531
Slc25a28	-0.624269	0.0223768
Large2	-1.50859	0.0402089
Ppp1r15a	-0.612214	0.0284945
Spns2	-1.0369	0.00166642
Xaf1	-1.11997	0.0229573
Milr1	-1.58843	0.0307159
C3ar1	-1.66536	3.41912e-05
Abcb1a	-0.78689	0.00723394
Cd79b	-1.28382	0.0337165
Ildr2	-0.75271	0.00179677
Apobec1	-1.05857	0.032801
Rad54l2	-0.628312	0.0097024
Dnajc16	-0.733401	0.0423914
Creg1	-0.585387	0.00649138
Erg	-1.29131	0.00452175
Lat2	-0.878053	0.0234817
Gpr161	-0.916563	0.0135541
Osbpl10	-0.757225	0.0191229
Kcnd3	-0.83295	0.0140601
Slc19a2	-0.66087	0.0468563
Slc16a11	-0.795822	0.0442128
Tet2	-0.614513	0.0465084
Trim62	-0.619077	0.0442057
Ramp3	-0.850798	0.00394087
Mslnl	-7.66059	0.00221928
Brca2	-1.16175	0.00651956
Arhgap11a	-0.844982	0.0192719
Slc7a1	-1.09879	0.0131702
Nutm1	-2.48836	0.00410438
B4galnt3	-3.97954	0.000410986
Piezo2	-1.77729	0.0150319
Irf8	-0.8992	0.00816728
Gcn1	-0.679592	0.0440208
Fbxl9	-1.99119	0.000197253
Btbd7	-0.698191	0.0131848
Kirrel1	-0.856365	0.0275639
Tspo	-0.799729	0.0269178
Utp15	-0.813738	0.00256917
Tram2	-1.00749	0.0148132
Oasl1	-1.57751	0.0287458
Ncapg2	-1.29813	0.00629902
Vwa1	-0.848852	0.00316722
Nfrkb	-1.07537	0.000635475
Slc35f2	-1.27459	0.0499783
Grk3	-0.799434	0.00328631
Nfkbil1	-0.779937	0.00938147
Mustn1	-1.00591	0.0199205
Radx	-1.22531	0.0446531
Mideas	-0.754275	0.0158794
Asxl1	-0.871868	0.00879912
Ube2q1	-0.60044	0.0251526
Gucy2c	-1.67143	0.00297499
Itpr3	-1.26623	0.00164287
Arrdc4	-1.50945	0.00141475
Dhx9	-0.980426	0.00018389
Map3k9	-1.10412	0.00284209
Trafd1	-0.715572	0.0159371
Id1	-0.738906	0.00767635
Gpx2	-2.45843	0.000817772
Foxf1	-1.95367	0.0429061
Nhlrc3	-1.03985	0.000551291
Klhl6	-0.985517	0.0246541
Onecut1	-6.12928	0.0211564
Nemp2	-0.765802	0.0198025
Ccdc63	-2.13508	0.0351399
Tuba1c	-1.58425	2.07667e-06
Lrrn4	-1.61891	0.035266
Arl11	-1.41624	0.00233698
Hexim2	-0.781271	0.0234053
Tox3	-0.824446	0.020026
Fem1a	-0.692901	0.0421837
Tmem145	-0.892304	0.040598
Zfp469	-1.88598	0.033124
Cenatac	-0.901942	0.0299137
Wdfy3	-0.752981	0.0239405
Lmod3	-2.15461	0.0301334
Ptx4	-2.97699	0.0182313
S1pr4	-2.08246	0.0321365
Aqp5	-2.04496	7.36564e-06
Il20rb	-1.79079	0.0316557
Ctla2a	-0.775243	0.0403976
Marveld1	-0.757359	0.0128612
Snhg11	-1.38383	1.42074e-09
Dsg2	-1.40635	0.0297598
Tent5c	-0.988898	0.00736387
2510039O18Rik	-0.680438	0.0347125
Rasip1	-1.07884	0.0440737
Liph	-0.651992	0.027358
Zbtb7c	-0.713734	0.0379797
Ly6k	-2.99939	0.0054874
Cnpy1	-2.58496	0.0291016
Tmem201	-0.637018	0.0379571
Palb2	-1.37867	0.0194489
Phf11a	-7.79225	0.0201955
Cd300c2	-0.929088	0.0193948
Tlr1	-1.84397	0.00102617
Mylk4	-2.75112	0.00178446
Megf8	-0.973256	0.0184498
Lrfn4	-0.760364	0.0456097
Arhgef37	-1.63446	0.0131095
Cirbp	-0.958762	2.00996e-05
Klhdc9	-0.749007	0.0445127
Cenph	-1.43811	0.0188524
Wdr81	-0.927119	0.00180892
Epcam	-1.84003	0.00140591
Zfp956	-0.899223	0.00250632
Bhlhe23	-2.35905	0.00232868
Hcar2	-2.71955	0.000223191
Glb1	-0.792525	0.00675212
Ifitm10	-0.666519	0.0268721
Ccdc149	-0.668628	0.00564259
Whamm	-0.916286	0.00173602
Npas4	-2.33839	0.000795577
C2cd4c	-0.946268	0.0345102
Clec14a	-0.93929	0.0344626
Cavin2	-0.73561	0.0325118
Igfals	-3.04153	0.00491513
Lrrc8d	-0.68913	0.0373309
Plaur	-2.32076	5.85232e-06
Smco1	-2.7997	0.0473021
Sox18	-1.62762	0.00948443
Prr12	-0.695392	0.0474943
Hrk	-0.762029	0.00673074
Tent5b	-2.13645	0.000271173
Bst2	-1.0101	0.00714464
Fat4	-1.11281	5.50921e-05
Fam83h	-1.45315	0.00858784
Mpeg1	-1.32937	7.9416e-05
Fam187b	-2.14987	0.0324507
Ckap4	-0.807447	0.00273605
Irgm1	-1.00737	0.00281797
Spata2	-0.791654	0.028137
Fam221a	-1.66366	0.00323195
Neurl3	-1.30756	0.00116218
A2ml1	-1.27344	0.0231869
Cldn2	-1.7053	0.0407426
Kcne4	-1.91776	0.00188284
Mettl21c	-7.93664	0.040183
Tgif1	-1.11414	0.00861586
AI837181	-0.59979	0.0188426
Fcgbp	-1.95468	0.0190826
Cd300lf	-4.51002	1.29165e-06
Tigd4	-3.63144	0.0202517
Cdca4	-0.813031	0.0259083
Gimap6	-1.12943	0.00617588
Gpr157	-1.06245	0.016622
Kcna1	-0.644939	0.043107
Synb	-7.01123	0.000643305
Palm3	-1.32221	0.00492634
Tenm4	-0.933946	0.0191425
Tmem72	-0.727863	0.039465
Rbm15	-0.768958	0.0429089
Kmt2d	-1.17729	0.0132446
Fbxo10	-0.742646	0.0172611
Pskh1	-0.833802	0.00865558
Timm29	-0.672484	0.00948949
Ccdc57	-1.10288	0.00568408
Depp1	-3.10616	0.0015059
Myof	-0.94711	0.0421685
P2ry6	-0.946952	0.0167717
Atp13a5	-0.879927	0.0224216
Smcr8	-0.614548	0.0488957
Tenm2	-1.31367	0.0235534
Retreg2	-0.801048	0.00663079
Dcaf7	-0.667871	0.0398732
Krt8	-2.20095	0.0113283
Dtx3l	-0.967757	0.0206178
Tmem202	-0.920222	0.0324823
Polr1a	-0.785084	0.0429723
Vsig8	-1.72859	0.0377473
Mmp12	-2.67323	0.000393684
Trex1	-1.09608	0.00152177
Zfp646	-0.665621	0.0469922
Fzd4	-0.74943	0.0164507
Glp2r	-1.64919	0.00955764
Shisa3	-1.3889	0.00940965
Kcnk12	-1.14483	0.0222678
F2rl3	-7.59743	0.0117513
Pla2g4e	-1.57754	6.38393e-05
Or13e8	-7.01495	0.0104995
Evc2	-0.807987	0.0144288
Abca12	-4.71699	0.0011242
Amer1	-0.85827	0.0234371
Lgals3	-2.11129	7.0101e-06
Gpr18	-7.34282	0.0324153
Foxl2	-2.56851	0.0213293
Spata31d1a	-6.86212	0.00193619
Fhip1a	-0.965744	0.0295576
Hs3st1	-0.778299	0.00376923
Spata31d1e	-1.46178	0.0493385
Adnp	-0.952658	0.00667877
Gpr183	-1.15231	0.0101713
Cacna1c	-1.05496	0.0281459
Rab11fip5	-0.790527	0.00368885
Cd14	-1.38359	4.70227e-05
Mical3	-0.648002	0.0184197
Krt9	-1.10959	0.00129337
Xkr4	-1.08283	0.015645
Nanos2	-2.66208	0.00139783
Zfp217	-0.895125	0.0159388
Pld4	-0.659937	0.0263006
Cemip	-0.938541	0.00725872
Rft1	-0.650701	0.0412385
Tchh	-1.34457	6.81496e-05
Zfp112	-0.817797	0.0269812
Jun	-0.727802	0.00897055
Lamb2	-0.685461	0.00650677
Ctif	-0.655656	0.0468158
Sv2b	-0.774885	0.0446878
Tmem248	-0.74991	0.00704218
Socs3	-1.20503	0.00827018
Rnf26	-0.819922	0.0285343
Bcl3	-1.86123	0.00298724
Btn2a2	-1.48004	0.0316064
Slamf8	-1.39296	0.0152989
Ier2	-1.42454	0.00258882
Mast1	-0.743578	0.0360805
Chd8	-0.715637	0.0160214
Nudcd3	-0.598799	0.0492778
Zftraf1	-0.591069	0.0159938
Lgals4	-2.19995	0.0226885
Pde5a	-0.897389	0.0102095
Ndst1	-0.875124	0.00386345
Nt5dc3	-1.19467	0.00438778
Iigp1	-1.06137	0.0493806
Cimap2	-3.05166	0.0234633
Slc30a7	-0.628945	0.0367052
Dedd2	-0.749523	0.0413128
Ugt1a6a	-1.34056	0.000980357
Dsp	-1.61802	0.0060274
Ep300	-0.681004	0.0281541
Klf2	-0.998305	0.032984
C1ra	-0.916385	0.0477495
Wdr86	-1.96376	0.00428194
Tmem245	-0.875027	0.00864197
Adh7	-2.57942	0.00703395
Mtcl2	-0.742543	0.00969288
Lair1	-0.888948	0.0202216
B4galnt4	-0.848121	0.0100929
Zzef1	-0.97234	0.00646457
Klhl26	-0.60629	0.0380848
Nod2	-1.84629	0.00177995
Col8a2	-1.07773	0.00205434
Slit3	-1.50915	0.000277863
Adgrf5	-0.607127	0.0223404
Foxk1	-0.692657	0.0311773
Ptafr	-1.0852	0.0208269
Dsg3	-1.64725	0.0497022
Nbeal2	-0.774899	0.0388177
Capg	-1.77853	3.28453e-06
Glipr1	-1.50507	0.00214491
Zfp180	-0.65359	0.0149167
Tsbp1	-1.6415	0.0111429
Ddx49	-0.669927	0.0171673
Tmt1a3	-3.59512	0.0189708
Tcp11x2	-7.38658	0.0192985
Spock2	-0.915594	0.0370861
Gpr182	-0.92257	0.0450875
Kl	-1.57856	0.00105545
Tmed9	-0.621251	0.0259213
Cds2	-0.748286	0.0489881
Sh2d3c	-1.12343	0.0043565
Kcp	-1.21241	0.0299127
Eno1b	-1.24348	0.033793
Ifitm6	-1.86512	0.0149578
Eda	-0.931	0.0217976
Slc14a1	-0.675408	0.0367755
Mamld1	-0.909587	0.0142071
Fcgr3	-0.753508	0.0128172
Flot1	-0.619089	0.0300373
Tnip2	-0.910221	0.0106031
Chst8	-1.33364	0.0137799
Tor3a	-0.836696	0.00447893
Ifitm2	-0.641198	0.049581
Atp8b2	-0.78062	0.021903
B2m	-0.679966	0.0324138
Csmd1	-1.48543	0.00460754
Tdrd5	-1.78816	0.0121695
Clasrp	-0.878223	0.00156634
Or8b53	-4.29462	0.00297215
Mcpt4	-3.74304	0.00283277
Fnip2	-1.31577	1.19213e-05
H2-K1	-0.813337	0.00268829
Zcchc14	-0.727242	0.0176118
Tmem236	-2.24031	0.0139346
Ttr	-4.08601	0.000492118
Cd200r4	-4.27694	0.00599761
Rai1	-0.65449	0.0428796
Trank1	-1.40926	1.70611e-07
Ftl1-ps1	-1.83862	0.000665222
Nsl1	-1.29125	0.0136958
Cnr2	-1.30613	0.0166978
Gm49339	-3.4082	7.26336e-05
Csprs	-3.61555	0.0359708
Tcp11	-1.83754	0.0137537
Zfp28	-0.73584	0.00792509
Vmn1r32	-6.58996	0.0292458
Mapk3	-0.649106	0.0111998
Kif1b	-0.653244	0.0250619
Clip2	-0.679011	0.0249855
Cd300lb	-1.33775	0.0184156
Gm10128	-4.5083	6.69139e-05
Slc39a4	-1.5836	0.0246708
D630045J12Rik	-0.966141	0.0171402
Col23a1	-1.373	1.50443e-06
Fbln2	-0.958675	0.0265844
Mocs1	-1.0042	0.00117319
Krt2	-3.36494	0.00184029
Ano6	-0.716745	0.00660642
Ifi27	-0.906121	0.000166259
Hvcn1	-0.905419	0.00988897
Clasp1	-0.68489	0.030307
Ifitm7	-2.76123	0.0221398
Ubr4	-0.840265	0.0411769
Kndc1	-0.858576	0.0093255
Wdr6	-0.794603	0.0167267
Zbtb16	-1.1584	0.00772941
Fxyd6	-0.613039	0.0358306
Tnfsf18	-8.42487	8.23343e-05
Psg16	-1.42194	0.0125603
Vsig10	-0.830742	0.0319893
Myo1h	-1.46786	0.0161461
Slc22a7	-2.90842	0.00153344
H2-T23	-0.812645	0.0136523
S1pr3	-0.932502	0.026825
Krt77	-1.10138	0.000247209
Tnfrsf13c	-2.12289	0.00413043
Cst7	-3.46694	1.09893e-08
Csnka2ip	-4.21632	0.012169
Col8a1	-1.16797	0.00280594
Usf3	-0.641281	0.0285494
Slc4a5	-2.46353	0.0211375
Gm4841	-6.91488	0.00793029
Flnc	-1.00935	0.0225376
Trp53i11	-0.667253	0.00431669
Celsr2	-1.4638	0.00922913
Psrc1	-1.10342	0.00261093
Sort1	-0.880195	0.0468851
Slc7a14	-0.91202	0.0168911
Gprin1	-0.761393	0.0183587
H4c18	-2.7496	0.0459247
Rdh16	-1.6819	0.0423237
Lyz1	-2.73438	0.0169293
Lyz2	-1.10477	0.00741712
Psmb3	-0.731237	0.00189398
Atxn1l	-0.77178	0.00561795
Sp110	-0.945457	0.0403421
Fat1	-0.676275	0.0223015
Rnf213	-0.700305	0.0421668
Hsf5	-1.8716	0.0144022
Itgad	-0.84283	0.00293355
Zscan25	-0.898519	0.0189523
Il18bp	-1.3338	0.000512518
Adamtsl3	-1.44617	0.0257734
Mkrn3	-1.29872	0.00586267
Mrgprb1	-7.24793	0.00168389
Ntn5	-1.69851	0.0177581
Slc17a7	-1.04737	0.0011987
Sars2	-0.644161	0.0454157
Fryl	-0.593928	0.0149229
Trabd2b	-0.801669	0.0434656
Dnajc25	-0.753812	0.0271163
Foxe1	-4.71667	0.00074693
Ccin	-7.05528	0.0311146
Hrct1	-1.62963	0.00900796
Ces1a	-1.99642	0.0240291
Treml2	-1.27441	0.00890388
Trim75	-3.91886	0.0394429
Naip5	-1.24631	0.0186028
Nt5dc2	-0.7943	0.0448864
Cebpd	-1.13886	0.00857207
Csf2rb	-1.13147	0.00107812
Csf2rb2	-1.43869	0.00201821
Ccnf	-1.0681	0.00248923
Slfn2	-1.14444	0.00622259
Cep170b	-0.720594	0.0314922
Nup62cl	-2.45131	2.66004e-06
Armcx5	-0.795037	0.00110946
Klf14	-1.9005	0.00137516
H2-D1	-1.27009	7.94445e-07
C4b	-1.88644	5.89296e-10
Ifi204	-1.85484	0.00321332
Ifi207	-1.88374	0.00612267
Prob1	-0.678952	0.0481939
Klhl21	-0.714516	0.038411
Ccl21f	-0.852918	0.0086501
Rbmxl2	-4.94837	2.97815e-05
Klhl40	-1.45949	4.69829e-05
B3gnt6	-1.45683	0.0232262
Mc1r	-4.27257	0.00133643
Osgin1	-1.30054	0.0087365
Il4i1	-2.04677	0.00495504
Spint2	-0.928919	0.0320024
Amy1	-1.0016	0.0451308
Peak1	-0.922427	0.0158841
Ovgp1	-1.67913	0.00689402
Bglap3	-4.24148	1.74338e-05
Tox2	-0.745837	0.00691386
Mafb	-0.732418	0.00509469
Ccl28	-1.00972	0.00768283
Fndc10	-0.743128	0.00754032
Ifit3	-0.911823	0.0173294
Zfp408	-0.909716	0.022927
Cd80	-1.27667	0.0358243
Alg10b	-0.701696	0.00886812
Fam187a	-2.6802	0.0350405
Emc1	-0.711537	0.0338628
Dcdc2b	-1.47117	0.033807
Fam229a	-4.02134	0.00516645
Fyb2	-1.31965	0.0274259
Slfn1	-2.93686	0.0252596
Prkcg	-0.806149	0.0420299
Gm14434	-9.95855	0.00170678
Ifi47	-0.972624	0.0385963
Tgtp1	-0.649975	0.0159493
Naip6	-1.64602	0.0102588
R3hdml	-4.51211	0.00142412
Ifi27l2a	-1.58643	0.00371193
Mef2b	-3.56308	6.22411e-05
Alkbh1	-0.905255	0.0269669
Vinac1	-2.52535	0.0292668
Sap25	-3.26002	0.00122153
Tmppe	-1.35925	0.0185281
Clec7a	-2.72691	0.000135475
Klrb1b	-2.03969	0.0427538
Kcnj13	-1.12714	0.0177865
Tex16	-7.2854	0.03118
Phyhd1	-1.17443	0.00347292
H2-T15	-3.47282	0.0236432
H2-DMb1	-0.94643	0.0302727
Ulbp1	-1.21137	0.0358875
Dynlt2a2	-2.88086	0.000280542
Ttll2	-3.81259	0.0163325
Spaca6	-1.62644	4.996e-05
Meiosin	-1.66357	0.023091
Cd101	-1.8279	0.00652084
Tmem74bos	-2.70092	2.66502e-06
Npcd	-1.89375	4.86879e-07
Bcl2a1b	-1.7274	0.000331576
Pira2	-2.41169	0.034599
Lime1	-0.842953	0.0474222
Ugt1a7c	-0.954094	0.0324682
Cfb	-1.77523	0.0137618
Prr22	-3.0398	0.0156578
Hspa1b	-1.09209	0.000680271
Akain1	-0.95926	0.0405099
Phf11b	-1.43581	0.0144647
Hspa1a	-0.872698	0.0135292
Gm20521	-3.54905	0.000107598
Smim40	-1.72388	0.00124312
Lrit3	-7.30682	0.0161011
Evi2b	-1.56184	0.0404139
Gm20826	-1.3254	0.0243272
Zbed6	-0.887374	0.00224863
Gal3st2	-6.72338	0.0263969
Itpripl2	-0.813983	0.0189088
Cmtm4	-0.682156	0.0211173
Samd11	-2.31652	1.02437e-05
Gapdhrt	-1.07716	0.0491251
Gm26965	-7.51307	0.0407633
Rdh16f1	-7.34577	0.0442981
Tcf24	-2.43608	2.27873e-05
Gm29106	-2.72202	0.00267905
Bcl2a1a	-2.61517	0.000216417
Pcdhga10	-1.16693	0.00669254
Gm37240	-1.59551	0.0364733
Gm8797	-0.925551	0.0334024
Pcdhgb6	-0.808948	0.0177458
Gm42878	-1.14929	0.0264806
Gbp5	-1.03146	0.0395689
B3galt9	-3.70044	0.0174026
Gm45234	-8.11027	0.00759857
Etfbl	-3.25157	0.0318028
Ccdc142	-1.24796	0.0261091
Or2ak4	-1.63958	3.44887e-05
Gm49396	-1.19455	0.0323033
Gm49373	-3.4284	0.00399641
Lilrb4b	-3.18763	0.00687379
Gm57854	-1.46949	0.038895
Gm49392	-8.93369	0.000790589
Gm49387	-9.04348	0.0113678
Gm49527	-1.24699	0.0357299
Gm49416	-8.7131	0.0309895
Dynlt2a3	-2.34178	0.00102734
Gm49721	-9.28463	2.92691e-09
Derpc	-8.63542	0.00852099
Gm50253	-1.73393	0.0289164
Itprip	-1.55359	0.00397557
Etv3l	-7.6677	0.00601531
Lin54	-0.73683	0.0107325
