# Supplementary material for: Precise excision of expanded GGC repeats in NOTCH2NLC via CRISPR/Cas9 for treating neuronal intranuclear inclusion disease
Source: Nat Commun. 2026 Jan 13;17:1683. doi: 10.1038/s41467-026-68385-5 (PMC12909857; doi:10.1038/s41467-026-68385-5)
Supplement: Supplementary file 7 — Supplementary Data 5 [file 41467_2026_68385_MOESM7_ESM.xlsx]

## Sheet: untreated NIID vs Ctl
Symbol	log2(fc)	P value
Fgf6	-3.34239	0.0466378
Gmpr	-0.490234	0.0400227
Bcl6b	-1.003	0.000473464
Hk2	-1.17393	5.9487e-05
N4bp3	-0.704912	0.0245222
Fndc5	-0.912944	0.000591072
Def8	-0.476559	0.0412409
Tcea3	-0.762422	0.00162045
Ddt	-0.740636	0.00255736
Taco1	-0.647347	0.0202133
Tmem25	-2.0166	0.00388148
Mybpc3	-0.620509	0.0458034
Metrn	-1.35891	1.16324e-05
Ndufb2	-0.81203	0.00157189
Rpl3l	-1.40958	3.69993e-08
Alkbh7	-0.721355	0.00484511
Tmem143	-0.989144	0.000146932
Atg4d	-0.535631	0.0290055
Timmdc1	-0.696243	0.00428694
Crhr2	-0.687179	0.0292109
Prodh	-1.0323	0.00293414
Gcdh	-0.724018	0.00412574
Gys1	-0.815459	0.00112008
Efnb3	-0.683692	0.0162516
Gstm7	-0.813473	0.00181743
Mtfp1	-1.3046	4.88364e-05
Dlst	-0.587972	0.0163893
Apba3	-0.708284	0.00398016
Txn2	-0.509356	0.031968
Tmod4	-1.56626	9.26955e-07
Cs	-0.52141	0.0284205
Uqcc1	-0.408357	0.0426211
Atp5mc1	-0.840393	0.0010178
Fblim1	-0.919668	0.00168165
Gcat	-0.663917	0.0296608
Slc4a3	-0.45486	0.0451374
Snai3	-1.44683	0.00545451
Gmnn	-1.15687	5.677e-05
Acot13	-0.546359	0.0178396
Vwa7	-0.882949	0.0366594
Atp1a2	-0.597749	0.0212105
Fhl2	-1.3058	2.29527e-06
Kcnq1	-0.840808	0.00349086
Sdhb	-0.591177	0.0129472
Cox4i2	-0.87133	0.00840528
Slc38a3	-1.26794	1.45364e-06
Epn3	-1.12197	0.000320988
Slc5a1	-2.93958	0.00186884
Pabpc4	-0.698742	0.00335459
Cdh23	-1.08866	0.0280536
Tango2	-0.806614	0.000333801
Myl2	-0.694911	0.00797135
Slc25a11	-0.723646	0.00435517
Cmc2	-0.678138	0.0301455
Acsf3	-0.680285	0.0383506
Slc25a13	-0.939989	0.000558542
Endog	-0.818761	0.00104108
Rxrg	-1.13352	2.32221e-05
Lrrc27	-1.22088	0.00119992
Eef1a2	-0.725329	0.00492633
Vtn	-0.916482	0.00268809
Jph2	-0.695911	0.0077008
Slc2a4	-1.14247	0.000103922
Mrpl58	-0.391094	0.0413203
Mb	-1.03483	0.000178242
Rmnd1	-0.966131	0.00104735
Fuca2	-0.819415	0.0018152
Grm1	-1.36388	0.00156817
Qrsl1	-0.819813	0.0159468
Rtn4ip1	-1.10235	0.000287803
Cabcoco1	-0.727191	0.0300745
Mypn	-0.802447	0.00169927
Ndufs7	-0.607735	0.0122283
Phlda1	-0.669258	0.0250857
Slc36a2	-1.01513	0.0344351
Lyrm7	-0.675072	0.0144152
Mdh1	-0.429274	0.0474549
Hcn2	-1.82474	8.27823e-07
Cyfip2	-0.834566	0.00201248
Upp1	-1.01826	0.0191775
Ogdh	-0.592385	0.0188403
Pgam2	-1.16784	2.87901e-05
Tmem94	-0.620855	0.00620915
Nos2	-1.04148	0.0156588
Coro6	-0.737019	0.0082953
Rflnb	-0.693406	0.00374011
Dcakd	-0.515075	0.010818
Akap5	-1.6078	0.0126811
Dglucy	-0.519223	0.0135822
Asb2	-1.46015	2.04383e-06
Dpf3	-1.08356	0.0493397
Esrrb	-0.911562	0.00396698
Vash1	-0.919192	0.0160206
Slc25a29	-1.40135	0.000653612
Fdft1	-0.577595	0.0126791
Ryr2	-0.641522	0.00906276
Fars2	-0.476384	0.0264542
Msx2	-2.2115	0.0398053
Lrrc14b	-1.50811	0.00030446
Irx4	-1.2677	0.000233725
Ckmt2	-0.618237	0.0177207
Mccc2	-1.01118	0.00137079
Gfm2	-0.576463	0.0125988
Ldb3	-1.07011	0.000401474
Ppif	-0.827174	0.00250343
Asb14	-0.820089	0.000351617
Ogdhl	-1.35591	1.79556e-06
Oxct1	-0.784101	0.00239905
Fitm1	-0.925144	0.000484948
Sdr39u1	-0.575813	0.01139
Amacr	-0.64375	0.012786
Myo10	-0.518935	0.0211826
Syngr1	-0.543379	0.0311896
Ttll1	-1.01307	0.000482538
Srl	-0.68634	0.0128037
Gpt	-1.55354	9.19184e-05
Cyc1	-0.5814	0.0181439
Lynx1	-0.627995	0.0244411
Cmss1	-0.738654	0.0016734
Popdc2	-0.739308	0.00353401
Ifngr2	-0.742086	0.00873932
Tarbp2	-0.562508	0.0158588
Msrb2	-0.816693	0.00195949
Cpn2	-2.65951	0.0329015
Acy1	-0.726475	0.0356996
Gnb3	-2.45557	3.82709e-05
Ndufv3	-0.543174	0.0301428
Myom1	-0.589952	0.0178644
Plin3	-0.434527	0.0435822
Ip6k3	-2.04763	0.000218793
Anks1	-0.390549	0.0452964
Lims2	-0.71035	0.0213745
Pcdh12	-1.57247	0.000837239
Dele1	-0.630981	0.0107358
Myot	-1.14699	0.00198558
Syt7	-0.737769	0.0131702
Vegfb	-0.592548	0.0167273
Prdx3	-0.617525	0.00840801
Gsto2	-1.09593	0.0458287
Fn3k	-0.859721	0.00835656
Kcnip2	-1.51108	4.31703e-07
Echs1	-0.722391	0.00393272
Urah	-1.82694	0.00782741
Sirt3	-0.498715	0.0487298
Clybl	-0.479738	0.0336876
Mcrip2	-0.765807	0.0075754
Rhot2	-1.01427	0.000106204
Homer2	-0.64773	0.0309432
Adhfe1	-1.01703	0.000209151
Sdhaf4	-0.616876	0.0234478
Bcs1l	-0.816817	0.00880012
Tuba4a	-1.13675	0.00500921
Cacna1s	-2.23732	1.18347e-05
Cdk18	-0.547774	0.00546027
Coq8a	-0.682078	0.00536093
Meig1	-3.74561	5.81381e-08
Phyh	-0.507628	0.0281438
Optn	-1.16431	1.88435e-05
Pdss1	-0.882177	0.0119866
Ak1	-0.546997	0.0243481
Crat	-0.566558	0.0207311
Grb14	-0.456395	0.00731021
Agpat2	-0.634411	0.00845117
Gpsm1	-1.0099	0.000281322
Itgb6	-1.70119	0.0195969
Slc28a2	-0.634004	0.00708031
Frmd5	-0.874916	0.00593399
Ndufaf1	-0.621984	0.00715812
Dll4	-0.763372	0.01109
Ivd	-0.782063	0.00311831
Prnd	-1.87094	0.0193103
Fahd2a	-0.59526	0.0350743
Idh3b	-0.586565	0.0141024
Rbm38	-0.873191	0.00166643
Schip1	-1.0043	0.000906218
Gatb	-0.455546	0.0474631
Acp6	-0.835034	0.00536465
Tars2	-0.541981	0.0463567
Smim8	-0.538346	0.0258447
Ambp	-7.72338	0.0238762
Nudt2	-0.514665	0.0340547
Hint2	-0.745894	0.00189049
St3gal3	-0.91512	0.000252822
Cpt2	-0.601523	0.00684901
Cyb5rl	-0.650864	0.025278
Mmachc	-0.951035	0.000861463
Cyp4b1	-0.670083	0.00647534
Aldh4a1	-0.659983	0.00674733
Akr7a5	-0.440433	0.0453643
Cnksr1	-0.978133	0.0458535
Fastk	-1.10903	2.41001e-05
Abcb8	-0.426167	0.0258366
Slc25a33	-0.61589	0.0153507
Nmnat1	-0.851317	0.00708226
Pmpcb	-0.647451	0.00726528
Yipf7	-0.714152	0.00016369
Lnx1	-0.857704	0.0170095
Tesc	-0.594559	0.0178614
2010109A12Rik	-8.17825	0.0292807
Rilpl1	-0.57019	0.0479075
Cxcl9	-0.931693	0.0173225
B3gnt4	-7.18982	0.0123839
Tmem116	-1.44607	0.0121094
Atp2a2	-0.845875	0.00384703
Ift81	-1.00109	0.00273949
Pxmp2	-1.61813	3.10724e-07
Sirt4	-1.00748	0.0122568
Acads	-0.544695	0.0258485
Mmab	-0.734085	0.0334359
Ung	-0.967298	0.00501049
Rita1	-0.828616	0.015736
Slc46a3	-0.623669	0.0398603
Asb15	-0.762066	0.00295244
Tsc22d4	-0.423446	0.0445862
Hibadh	-0.518066	0.0221959
Gstk1	-1.0447	0.000380976
Tuba8	-1.12336	9.26485e-05
Abcc9	-0.60665	0.0150392
Cand2	-0.494082	0.0496991
Fkbp4	-0.970996	0.000135027
Ckm	-1.45303	5.77073e-07
Dmpk	-0.55566	0.0211358
Me3	-0.643338	0.00747858
Sez6l2	-1.34826	0.0336549
Dgat2	-1.11435	2.5279e-05
Bcat2	-0.701393	0.00333239
Ndufab1	-0.511284	0.0294515
Uros	-0.997071	0.00335395
Pgap2	-0.72551	0.00360712
Art1	-0.546071	0.0218126
Magix	-1.23523	2.69096e-05
Itgb1bp2	-0.679674	0.0089276
Mcf2l	-0.531088	0.0331527
Adprhl1	-0.837005	0.00777379
Ank1	-0.898401	0.000318339
Ido1	-1.98961	0.0446471
Nudt7	-0.600031	0.00906952
Coq9	-1.09854	3.16141e-05
Mmp15	-1.07693	0.00198402
Tmem38a	-0.578272	0.0257206
Pgls	-0.430822	0.0460735
Rab3a	-0.935514	0.00613113
Cdh16	-2.48132	0.00816527
Car7	-1.33227	0.00260024
Acta1	-2.28261	0.000265693
Pde4a	-0.661041	0.0159653
Fam81a	-1.52768	0.0142261
Bckdhb	-0.874527	0.000506143
Tmem266	-1.11771	0.0394195
Adamts7	-0.712129	0.0416735
2300009A05Rik	-0.56426	0.0455527
Nme6	-0.584324	0.0283681
Scn5a	-0.978937	0.000730437
Hhatl	-0.83386	0.00319991
Mrpl3	-1.02027	0.000807871
Cish	-0.783868	0.00128647
Hemk1	-0.422484	0.0238709
Pygm	-0.878167	0.000984236
Alas1	-0.942397	0.00202329
Alpk2	-0.844351	0.00174496
P2ry2	-0.46511	0.0279122
Rangrf	-1.39098	1.19052e-05
Dhrs7c	-0.897586	0.00214818
Pfkm	-0.527988	0.0305524
Mgll	-0.567624	0.0189468
Kbtbd12	-0.636797	0.0313188
Lrrc24	-3.12047	0.00689575
Dysf	-0.859894	0.000685326
Fhod3	-1.00062	0.000269455
Ssu2	-1.26834	0.0138351
Asb16	-1.52541	0.047807
Gipc3	-1.18926	0.00321563
Mrpl34	-0.721226	0.00291993
Ushbp1	-0.696327	0.00377244
Gpr33	-6.57994	0.0485041
Lars2	-0.548781	0.0317105
Tnni3	-0.686534	0.00533597
Ky	-1.82755	0.000186949
Dym	-0.431145	0.0479338
Mrps2	-0.548341	0.0236131
Tmem63b	-0.546902	0.0486937
Dipk1b	-1.06645	0.00109734
Macrod1	-0.568731	0.0199964
Gadd45a	-0.660774	0.0417835
Ndrg4	-0.866233	0.00396325
Eepd1	-0.633841	0.0170371
Mrpl41	-0.480264	0.0378203
Mrpl55	-0.769016	0.00188249
Tmem177	-0.616351	0.0494709
Apln	-2.01807	0.00016135
Frem2	-0.941504	0.0220405
Slc2a12	-1.28703	0.0293105
Mavs	-0.711413	0.00513569
Nr0b2	-0.795861	0.0322133
Abhd18	-0.69153	0.0268971
Scarb1	-0.652568	0.0105973
Ano10	-1.09552	0.0442305
6430571L13Rik	-1.18168	0.0380824
Wnk2	-0.643758	0.00275589
Mrm3	-0.797385	0.00784912
Notch3	-0.726676	0.0246813
Rilp	-0.638277	0.00842154
Asb10	-1.22098	0.000130624
Hrc	-0.985862	0.000766264
Pdss2	-0.877936	0.00451827
Afg1l	-0.620988	0.01427
Trp53inp2	-0.453284	0.0439483
Hjv	-1.03893	8.27998e-05
Tmem255b	-0.913433	0.0396035
Fsd2	-0.603038	0.0193802
Josd2	-0.685108	0.00286779
Scgb1c1	-1.47511	1.12792e-05
Rap1gap2	-0.609957	0.0176644
Vars2	-0.584875	0.0433487
Supt3	-0.539687	0.0272793
Mtg1	-0.622449	0.0212567
Foxred1	-0.560853	0.00676506
Echdc3	-1.18493	6.40285e-05
Nrn1	-0.838668	0.00936014
Whrn	-1.06953	0.0140266
Npepl1	-0.527965	0.0192285
Mettl22	-0.933033	0.00178132
Strip2	-0.509968	0.0405921
Oxld1	-1.20928	0.000237586
Txlnb	-0.502868	0.0370234
Coq10a	-1.02627	5.09574e-05
Deup1	-2.01371	0.0366654
Ndufb10	-0.61059	0.0106037
Tnni3k	-0.449086	0.0445735
Alkbh3	-0.475596	0.0408774
Kyat3	-0.470563	0.0234285
Trim7	-1.60142	1.90261e-05
Lrrc52	-1.39924	0.0438924
Dok4	-0.667244	0.0150426
Slc25a34	-0.533863	0.0302168
Myh6	-1.24475	0.000231558
Fbxw4	-0.477861	0.0194793
Cmtm8	-1.07341	0.000889474
Tssk1	-2.60433	0.0342114
Mrps27	-0.552214	0.0282535
Pcca	-0.767807	0.0066426
Coq5	-0.787719	0.00149212
Gck	-2.26589	2.83014e-05
Klhdc8a	-1.94817	4.01707e-06
Adrm1b	-7.2384	0.0276016
Pm20d1	-0.607919	0.0405688
Dennd4b	-0.537555	0.0216486
Flad1	-1.2772	2.85065e-05
Acad12	-0.516571	0.026793
Lgr6	-0.625891	0.0186731
Trim72	-0.813013	0.00546226
Sbk1	-0.685009	0.0102734
Tmem82	-1.70459	0.00150323
A530016L24Rik	-1.48663	1.46665e-06
Hpdl	-1.08545	0.0277248
Exoc3l	-1.49565	0.00249106
Dnai7	-1.40766	0.0279674
Mdga1	-1.6762	0.000489138
Prr33	-1.51748	0.001997
Rtn4r	-2.72887	0.000955497
Lmod3	-0.735899	0.00704575
Aplnr	-1.78725	2.70058e-05
Adig	-1.77613	0.0463282
Tex38	-3.25514	0.0355016
Coa4	-0.778734	0.0248411
Klhl31	-0.742904	0.00570173
Mylk4	-2.61027	1.87302e-05
Shld1	-1.21722	3.29895e-05
Poln	-1.27706	0.049793
Bola3	-0.811246	0.00148302
Morn2	-0.75296	0.0268333
Fahd1	-0.437601	0.047899
Tmem88	-0.87658	0.00311
Togaram2	-1.70654	0.00784279
Lrtm1	-1.22704	0.000112219
Igfals	-1.67598	0.00259819
Smco1	-1.32615	0.00212248
Scn4b	-2.3164	8.4746e-05
Bdh1	-2.01663	3.07918e-09
Tcaim	-0.834098	0.00178828
Mapk10	-0.793201	0.0129549
Helt	-2.6029	0.000719809
Cmya5	-0.654684	0.01305
Gal3st3	-1.80247	9.67033e-05
Gpr157	-0.736876	0.0126139
Zfp738	-0.32575	0.00403367
Pdp2	-1.24069	0.00223287
Spata33	-0.835581	0.0257592
Mterf2	-0.349171	0.0189432
Kcnk3	-0.636307	0.0183595
Ccdc69	-0.838619	0.0442579
Micos13	-0.494484	0.0330502
Apol10b	-1.32403	0.00216598
Nudt6	-0.567443	0.043303
Fbxl22	-1.44236	0.00167419
Tmem150c	-1.55452	0.0168437
2310061I04Rik	-1.26487	1.02813e-06
Fam131a	-0.494933	0.00375679
Phospho1	-0.749248	0.00254581
Zfp366	-0.596555	0.0430351
Garin5a	-1.56447	0.0443725
Pcdh1	-0.804587	0.00460926
Lrrc15	-2.05404	0.00279524
Gatd3a	-0.468013	0.0425585
Kcnip1	-1.60253	0.00396579
Sirt5	-0.618246	0.037705
Fam83e	-3.45346	0.0337881
Gzmm	-1.01394	0.0341464
Anxa13	-1.69503	0.00393306
Hmcn2	-1.45229	0.0042035
Cars2	-0.796357	0.0027555
Actr3b	-0.523391	0.0380175
Cfap119	-0.581067	0.0210773
Cacnb2	-0.622999	0.0116695
Smco4	-0.516566	0.0440127
Rnf207	-0.888212	0.00897124
Capn11	-7.88264	0.00119832
Tlcd3b	-0.963095	0.0226014
Naa38	-0.625587	0.0134495
Hopx	-0.709511	0.00898298
Fxn	-0.473737	0.0320232
Mrgprh	-1.24232	0.0319801
Ndufs8	-0.765293	0.00195604
Myl3	-0.955307	0.000230853
Mug1	-6.21594	0.00331435
Eno3	-1.32002	2.40025e-06
Mrps9	-0.477345	0.0337155
Plekhh1	-1.67254	0.0153711
Obscn	-1.16137	0.000182553
Mrps36	-0.460578	0.044999
Akr1b10	-0.635612	0.0129748
Mrpl42	-0.53705	0.019699
Hacd1	-0.479216	0.043906
Cyp26b1	-2.01411	0.000509556
Srrm4	-0.850507	0.00624696
2410137M14Rik	-7.71653	0.0181244
mt-Nd2	-0.50686	0.0286995
mt-Nd6	-0.484267	0.0323181
Zfp979	-0.913742	0.0277994
Mup3	-8.72224	0.00519843
Ttc32	-0.753241	0.0228571
Ecsit	-0.491304	0.028476
Cryba4	-1.65393	0.00733868
Lgi1	-1.32929	0.0411519
Mkrn2os	-1.73484	0.0474448
Tcf15	-0.737443	0.0291315
Actc1	-0.977688	0.00161929
Fv1	-1.12686	0.0465447
Cited4	-1.06626	0.00127544
Serpina1d	-2.58092	0.0261905
Armc2	-1.21511	0.000117176
Lsmem1	-1.28581	0.00301894
3425401B19Rik	-0.684786	0.0158987
Rom1	-0.553105	0.0424988
Lyrm9	-0.705627	0.0366678
Myo18b	-0.557307	0.0356688
Serpina1e	-2.81093	0.0109922
Mup14	-9.6736	0.0147213
Mup7	-10.4305	0.000158423
Cox7a1	-0.869097	0.00105452
Spc24	-0.918754	0.0284704
Zfp950	-0.530742	0.00239465
Smim26	-0.563191	0.0155649
Nrarp	-0.746265	0.0369049
Perm1	-0.71677	0.00876638
Mup20	-8.16658	0.0142995
Mup19	-8.83605	0.00734322
Redic1	-2.28194	0.0347865
Serpina1c	-2.94786	0.0312196
Gm3020	-6.71882	0.0120058
Gm2897	-2.95208	0.0190759
Nbdy	-0.273428	0.0231482
Isoc2a	-0.787137	0.00503648
Acad11	-0.829649	0.00261954
Klhl33	-0.778835	0.0456765
Gm20532	-8.37504	0.00669612
Gm21970	-7.45943	0.0452845
D830030K20Rik	-1.75322	0.0192941
Igkv1-135	-8.45806	0.0498688
Gm10409	-6.71882	0.012017
Prickle4	-2.7246	0.00464894
Ptges3l	-0.906687	0.00198301
Pla2g4b	-5.9386	0.0250667
Lsmem2	-0.725023	0.0225012
Strit1	-2.2935	4.21764e-05
Ncbp2as2	-0.536605	0.023715
Sdr42e2	-3.25507	0.0315729
Mup22	-3.00034	0.0487846
Nudt8	-0.922956	0.000775982
C030006K11Rik	-0.691848	0.00680983
Gnai3	1.38638	0.000316561
Klf6	0.906124	0.00542262
Xpo6	1.12925	0.00351357
Axin2	1.77144	0.00070442
Mid2	1.02101	0.0141422
Trim25	0.774928	0.0107634
Scpep1	0.901612	0.00184398
Itgb2	1.26643	0.000110428
Rem1	0.93622	0.0112744
Mx1	1.49255	0.0063653
Egfl6	1.80815	0.0462609
Galnt1	0.857678	0.00604966
Acvr1b	0.815437	0.0337103
Zfp385a	0.704523	0.0328413
Itga5	1.00612	0.00286575
Wdr77	0.641145	0.0148507
Sox9	2.19727	0.000347446
Hnrnpd	1.0968	0.000635733
C1d	0.841009	0.0261489
Gm2a	0.778356	0.0284082
Cd52	1.14647	0.000381648
Kat2b	0.737061	0.0209635
Icosl	0.737507	0.0320017
Sult5a1	1.95368	0.00920369
Rpa1	0.713025	0.0139383
Serpinf1	0.8646	0.00336117
Ddx3x	1.34813	0.000131381
Zfp512b	0.603061	0.0127559
Dnajc5	0.863365	0.0457821
Fmr1	1.18371	0.00153023
Dlg3	1.34932	0.0110327
Smarcb1	0.63018	0.047399
Vpreb3	2.50779	0.00600216
Mmp14	1.60941	1.29097e-06
Ccl3	1.73512	0.0338959
Ilf2	0.619093	0.0479465
Chtop	0.636758	0.0339444
S100a4	2.00096	5.02274e-08
S100a3	5.29663	0.000823143
S100a6	1.32536	4.19725e-05
Sec24b	0.707204	0.0301198
Nhp2	1.11968	0.00329088
Mfsd10	0.976928	0.0202128
Luzp1	0.70904	0.0192459
Col6a1	0.852747	0.0139184
Cfp	1.12992	0.00401263
Timp1	2.50769	2.45281e-05
Cnnm3	0.846319	0.0319427
Snrnp27	0.612968	0.0409761
Ocrl	0.882264	0.0207314
Slc26a3	1.53243	0.0293934
Lsr	1.52303	0.0185056
Sp1	1.0715	0.000642729
Acp5	2.08759	3.6079e-05
Cnn1	4.5508	1.23193e-15
Fbxo9	0.940862	0.00193296
Vps50	0.934729	0.0105594
Hars1	0.729634	0.0127767
Zmat2	0.790023	0.00693727
Cct3	0.802587	0.0117262
Kpnb1	0.732364	0.0278269
Pax9	2.45587	0.0174413
Col1a1	0.913487	0.0354729
Dlx3	7.08746	0.0104764
Foxm1	1.83034	0.0174278
Ell2	1.06146	0.00557198
Fkbp10	1.10635	0.000290123
Nom1	1.05727	0.000931478
Tnk1	1.98138	0.0315628
Ifrd1	1.91648	7.12308e-06
Stk38l	1.29461	0.000539328
Brpf1	0.726327	0.0235777
Tat	3.44461	3.85003e-05
Tcirg1	0.826449	0.0269994
Smo	1.05142	0.0125846
Crnkl1	1.60346	2.16183e-06
Rin2	0.947397	0.000769329
Folh1	2.4141	0.00328063
Chordc1	1.18663	0.00715349
Septin7	0.71589	0.0432155
Cpa3	1.53366	0.00186423
Slc1a5	0.97695	0.00177438
Uba1	0.613558	0.0483002
Vwf	1.46329	0.000607493
Siae	0.868275	0.0275286
Spa17	1.23238	0.0097126
Emd	0.722974	0.0148218
Gria3	3.07154	7.86392e-09
Ap4e1	2.27321	0.00756998
Bcap31	0.690744	0.0235643
Kmt2a	0.817154	0.039576
Supt6	0.715035	0.0205348
Unc119	0.80156	0.0353952
Rab34	0.790985	0.0221842
Acp2	0.906405	0.00588885
Slc39a13	0.856821	0.0379355
Celf2	1.3104	0.00227755
Ddb2	0.994399	0.0438976
Clgn	6.32793	0.0048251
Rmnd5a	0.877616	0.00732229
Rhoc	1.32797	0.00133964
Peg3	2.14164	0.000302159
Angptl4	3.13367	3.33466e-07
Daxx	0.691727	0.026326
Ipo4	0.905551	0.0182737
Tm9sf1	0.807835	0.0213279
Mdp1	0.851272	0.0129716
Braf	0.670457	0.0125513
Snrpd1	1.06964	0.000957466
Scin	1.57645	0.00809009
Axl	1.08626	0.00032161
Akap8l	0.960966	0.00122488
Gtf2f1	0.740652	0.0156645
Med6	0.834464	0.0201754
Lcp2	0.949397	0.0223512
Fkbp7	1.01694	0.00200878
Baz1b	0.805807	0.0243478
Ggct	0.744913	0.00299157
Tmem39a	0.801834	0.00395341
Nab1	0.880421	0.0186984
Il17ra	1.04191	0.0271113
Lamb1	0.749056	0.0146062
Arrdc2	0.955224	0.0219235
Cd36	1.10843	0.00943633
Apoe	0.9088	0.00312702
Apoc2	2.71567	0.00262861
Hbp1	0.870861	0.0163326
Prkar2b	2.1668	0.00018498
Cdkn1b	0.757866	0.00850851
Klf4	0.642703	0.0436643
Fam32a	0.661047	0.0390762
Stard3nl	0.789998	0.0186803
Efna2	1.34035	0.0354388
Pafah1b2	0.803272	0.00685464
Tbc1d8	1.43878	0.00167358
Cnot11	0.770977	0.0248371
Sri	0.820941	0.00648052
Zfp959	1.21318	0.035081
Ranbp2	1.39002	0.000528355
Grk5	0.946531	0.00658307
Cyth2	0.858869	0.0335914
Hck	0.791815	0.0467315
Mob3a	0.668123	0.0491853
Cacnb3	1.0817	0.027195
Ddx23	0.72744	0.033067
Pld3	1.1042	0.000228584
Grik5	1.07807	0.0196576
Etv3	0.91636	0.00367032
Rab3b	3.09447	5.37222e-05
Bicd1	1.89396	0.00297219
Ncstn	0.711012	0.0264325
Cyp4f18	1.57222	0.0046445
Slc25a1	0.947769	0.000435812
Ddr1	1.24581	0.0126213
Ier3	0.702025	0.0431986
Cp	1.30212	0.000190925
Insig2	0.794336	0.00732407
Man1a	1.30854	0.000641731
Coq8b	0.822626	0.0218042
Brd8	0.732978	0.0313962
Dnase2a	0.889765	0.0275113
Nfat5	0.649936	0.00262626
Bax	1.5124	2.22952e-05
Il7r	2.37277	0.0012921
Tfam	0.688678	0.0129682
Zfp81	1.88371	0.0013435
Gstm3	7.52878	0.0222056
Stat3	0.82962	0.0108865
Map3k20	0.795104	0.025746
Ppan	0.913035	0.0255159
Atn1	0.717999	0.0247723
Ptpn6	0.670614	0.0382375
Eno2	1.70729	0.00535082
Atp6v1f	0.760681	0.020821
Il12b	6.91488	0.0129672
Clcn5	1.50658	0.0198157
Clcn3	1.046	0.00280455
Hif3a	1.37092	0.00681597
Cul3	0.704467	0.0213989
Ddx56	0.673396	0.0226577
Bid	1.31481	0.0102869
Dnajb11	0.759519	0.0092662
Clec11a	1.36739	0.0422578
Gab2	1.11783	0.000198906
Coro1c	0.729308	0.0181105
Tax1bp1	1.2333	0.000103711
Pkn2	1.02702	0.00265915
Stxbp2	1.0898	0.00250135
Sgce	1.08788	0.0015489
Chn2	1.07082	0.00395769
Myo9b	0.80529	0.0101086
Hdac9	0.861526	0.0218417
Ly9	1.33565	0.0168414
Cd244a	2.36651	0.00562834
Adgre1	1.00278	0.00719132
Rab23	1.22074	0.00160761
Rab11a	0.742186	0.0218551
Eif2b2	0.871332	0.0289674
Pgf	0.924084	0.0194085
Mapk13	1.94698	0.0152611
Hdgf	0.641438	0.0250955
Nmrk2	3.9232	4.31837e-08
Hspb1	2.74538	1.53422e-07
Hnrnpa2b1	0.967814	0.00105272
Prkacb	0.924461	0.00278619
Cstb	1.58951	9.63076e-06
Cd44	1.65052	5.11103e-06
Man2b1	0.889162	0.0109297
Klf5	2.29848	0.00434052
Polr2a	0.855155	0.00351177
Shbg	7.95807	0.00320562
Spc25	2.06288	0.000662832
Ufd1	0.83472	0.014145
Ubqln1	0.728435	0.0137907
Cadm3	1.13698	0.0295369
Fcer1a	3.21446	0.000239135
Slc1a3	1.27496	0.0385487
Crbn	0.986769	0.00122576
Msh6	1.1053	0.0106952
Fbxo11	1.02532	0.00521552
Hmox1	2.09598	1.76748e-05
Cic	0.309385	0.0314333
Dnajb1	0.652942	0.0318214
Por	0.850813	0.0269174
Igf1r	1.033	0.00981139
Trim28	0.668543	0.0253085
Ctr9	0.791486	0.0312957
Zfp592	0.738817	0.0195946
Snx6	1.07847	0.000925089
Ctcf	0.76644	0.0133366
Agrp	8.64386	0.0175994
Slc30a4	0.914645	0.0178672
Gpr108	0.776695	0.00791171
Gata6	0.85238	0.00206239
Rsl1d1	0.699559	0.0253729
Apc	1.13834	0.00381845
Nr2c2	1.16895	0.000244163
P2rx5	1.6456	0.00537224
Shpk	1.01892	0.0475528
Rcn1	1.14339	0.0128684
Tpr	0.569056	0.0381931
Odr4	1.3661	0.000133013
Prg4	2.4733	1.5924e-06
Tbcb	0.779839	0.022152
Inpp5k	0.661509	0.0290807
Clint1	0.864908	0.00289907
Mob1b	1.22057	0.00298549
Tmbim1	0.99622	0.00131035
Arpc2	0.914652	0.00230785
Upk1a	3.54991	0.00297813
Tfpt	0.777995	0.0451645
Crip1	0.952542	0.00987258
Fbln1	1.04189	0.0160054
Pgrmc1	1.59579	2.15094e-06
Elovl1	0.677848	0.0259954
Hyi	1.24927	0.00726495
Steep1	0.829517	0.0399859
Ptbp1	0.727892	0.0294305
Itih3	2.71201	0.000513561
Sfmbt1	0.950425	0.0111273
Prkag3	2.7185	0.000119739
Cdt1	1.06505	0.0334974
Aprt	0.700775	0.0378314
Gtf2h1	1.45434	9.94926e-05
Tcf23	1.81899	0.000441093
Qrich1	0.744099	0.0215629
Cdc42	0.822294	0.00717125
B4galnt1	1.36182	0.00293179
Kif5b	0.976356	0.0102481
Sulf2	0.753665	0.0374223
P3h4	0.917992	0.0095685
Syngr3	6.49719	0.0347579
Hspa1l	1.62751	0.000813866
Clic1	0.764431	0.012748
M6pr	0.967477	0.00154103
Tinf2	0.794293	0.012555
Tgfbr1	1.51702	8.54705e-05
Gabrb2	4.31651	8.51838e-06
Bcl2l1	0.976143	0.000768599
Khsrp	0.619559	0.0429783
Dio2	1.81311	0.00743412
Cct4	0.758149	0.018346
Twist2	1.39953	0.0153884
Zmiz1	0.773313	0.0203647
Hnrnpa0	1.00458	0.000538529
Hnrnph1	1.23723	9.53025e-05
Id3	0.947334	0.00337248
Arid1a	0.795408	0.0056683
Crlf1	4.2049	1.38878e-06
Ttc9b	2.6821	0.0492183
Clstn3	2.69822	0.0237872
Phax	0.833551	0.0105586
Tle1	0.813671	0.0166608
Snrpb2	1.13691	0.000695852
Prpf31	0.599733	0.0239032
Sertad1	1.19306	0.00011881
Carhsp1	0.993753	0.000613169
Herpud2	0.837364	0.00637166
Arpc5	0.839915	0.00534439
Mgst1	1.188	7.0221e-05
Nfib	1.06173	0.00858136
Hipk1	0.998599	0.00128331
Man1a2	1.5606	0.00018905
Cd163	1.58512	7.9697e-07
Rala	0.834574	0.0077264
Gabpa	1.1268	0.0011891
Dynll1	1.4291	1.32101e-06
Ewsr1	0.699462	0.0217117
Ccl8	3.62177	7.78807e-07
Pttg1ip	0.640968	0.0452499
Trpm2	1.70996	0.0281532
Met	1.84175	0.0058148
Tnpo1	1.18257	0.00062592
Rnmt	1.34564	0.000443646
Fpgs	0.843775	0.0444398
Mrtfb	1.15794	0.0104191
Cbx5	1.52195	5.19253e-05
Ppp2cb	0.86456	0.0030041
Fxyd5	0.990925	0.00323879
Pou6f1	0.771046	0.0327403
Cilk1	0.665136	0.0410244
Kdsr	1.01384	0.00607257
Vps4b	1.05762	0.000404008
Kif19a	0.6226	0.0407927
Slc3a2	1.3323	4.56535e-06
Nxf1	0.491547	0.0376672
Stx5a	0.611036	0.0288076
Tnfrsf13b	1.49943	0.0156976
Tex14	5.39232	0.0386801
Gosr1	0.782109	0.0119259
Kansl3	0.566571	0.0482081
Eya4	2.90935	0.00547959
Rbm25	0.880848	0.0114285
Fads1	0.89285	0.00596509
Tnfrsf22	2.3563	0.000965203
Cars1	0.49154	0.0356696
Wnt2	2.35971	0.00441523
Kdelr3	1.05489	0.0011369
Tbrg1	0.618503	0.0431809
Brf1	0.786981	0.010474
Adam19	0.75232	0.0296557
Exoc3l2	1.27658	0.0207196
Zfp790	0.969104	0.0160516
Evi5	1.51022	7.41918e-05
Bnip2	0.750685	0.0406821
Ccnt1	1.07214	0.00291404
Tmem167	0.896365	0.00900055
Steap4	0.706459	0.0455933
Kif11	1.41588	0.0351355
Mlkl	0.959629	0.0442099
Tnpo3	0.683596	0.0186943
Zfp715	0.989276	0.0423597
Amotl1	0.681049	0.011519
Aldh1a2	1.64289	0.00321436
Sh3bp5l	0.752118	0.0147047
Atad1	0.688662	0.0336956
Tnfaip8l2	1.09581	0.005178
Trnt1	0.936538	0.00480899
Ehmt2	0.71949	0.0323673
St3gal1	0.865231	0.013421
Clip3	0.937763	0.00421306
Rnf168	1.07324	0.00827038
Tvp23b	0.97153	0.0155503
Cacybp	1.07819	0.00019891
Zswim7	1.05076	0.0364899
Pigl	1.3065	0.0236308
Glis2	0.921762	0.0253663
Bicc1	1.41831	0.000273395
Ube2z	0.751748	0.0109947
Tmem87b	1.18534	0.00037314
Mertk	1.11458	0.00271614
Ankrd28	0.762651	0.0200844
Wdfy2	1.05674	0.00965603
Rbsn	0.605356	0.0067073
Csf1	1.0736	0.0435244
Kif1a	1.89052	0.0082815
Tbp	0.912258	0.00817366
Msh3	1.22313	0.0136447
Surf4	0.727673	0.021825
Dnajb9	0.847629	0.00577061
Galns	1.18275	0.0164374
Gata2	0.752549	0.00295689
Npdc1	0.745091	0.0319058
Ube2i	0.712882	0.0209467
Actn1	1.01318	0.00442545
Hnrnpl	0.766548	0.0254704
Nolc1	0.671962	0.0384103
Mtmr1	0.737234	0.030663
Abca1	1.06144	0.00226706
Nipsnap3b	0.991075	0.01099
Gdi1	0.809191	0.0113182
Sash1	1.02355	0.000115975
Gadd45b	1.05951	0.0165529
Cybb	1.11048	0.000211805
Golga7	0.796828	0.00764627
Pcolce2	0.895956	0.00635024
Cd48	0.906045	0.0114641
Gzmb	1.94193	0.038128
Arnt	0.729775	0.021222
Mocs2	0.735752	0.0119436
Zfp318	0.293005	0.0286638
Steap2	1.43706	0.0316426
Hspa8	0.71955	0.0200265
Psma2	0.916125	0.00465771
Prune1	1.00673	0.00513876
Cers2	0.663821	0.0348617
Capza2	0.987218	0.00135471
Prpf3	1.27367	3.73805e-05
Anp32e	1.09822	0.000508141
Tab2	0.785133	0.00801886
Ppil4	0.985388	0.00678956
Eps8	1.57712	1.83848e-06
Sqstm1	1.45789	0.000888858
Nfe2l2	0.875699	0.00963262
Cd5l	5.48543	0.000578785
Ncapg	1.82227	0.0341217
Lta4h	0.975667	0.000497612
Fcgr1	1.13478	0.0052995
Ncf1	0.955822	0.00240789
Adss2	1.13524	0.00172105
Lbp	1.23087	0.00232958
Stard13	0.737325	0.0251199
Syt14	5.93074	0.000890174
Lonrf3	2.04939	0.0327021
Ctsz	1.00762	0.000934842
Sertad4	1.20321	0.0172143
Pls3	0.820284	0.0170012
Nkap	0.843421	0.0365823
Wt1	1.59695	0.0102094
Ppfibp1	1.49618	2.27891e-05
Cd46	2.66534	0.00851543
Lamp2	1.24454	4.5354e-05
Atxn10	1.18839	0.000786741
H3f3b	1.2424	5.0912e-05
Nup50	0.796043	0.0124756
Cmah	1.334	0.0383601
Bik	1.10715	0.0226725
Tox4	0.594659	0.0497394
Mrps18c	0.713744	0.0316302
Sulf1	1.41465	0.0342956
Etaa1	1.13951	0.0433266
Slpi	2.39363	0.000891107
Sdc4	1.34435	0.00162826
Il13ra1	0.983534	0.00234761
Rnd3	1.68042	5.38836e-07
Rpl19	0.68978	0.0302779
Arl5b	1.02956	0.0181439
Zfp207	0.639193	0.0451877
Psmd11	1.12203	0.0042982
C1qtnf1	1.03039	0.020501
Timp2	1.17333	0.0140745
Zc3h18	0.60206	0.0424501
Top2b	0.77089	0.0180876
Igfbp4	1.6346	1.45213e-06
Suz12	1.11252	0.00310821
Atad5	1.66399	0.0341425
Crlf3	0.846901	0.0389687
Zfp334	1.03678	0.0425337
Elmo2	0.862877	0.00161113
Wsb1	1.0258	0.004227
Serinc3	0.924764	0.00206409
Wfdc2	1.93981	0.0109751
Ctsa	0.793612	0.0154749
Slc12a4	0.608686	0.0430581
Crk	1.07233	0.00187766
Dhx58	1.16858	0.00972116
Rab5a	1.03454	0.00075669
Ppp2r5c	0.612956	0.0321131
B4galt5	0.973624	0.00707738
Ptgis	1.00493	0.0205575
Cadps2	1.36655	0.017075
Ddx27	0.999588	0.00102754
Cyth3	1.07746	0.000550801
Cyb5r3	0.746841	0.011889
Med13l	1.00691	0.00427835
H2bc4	1.09583	0.000527256
Baiap2l2	4.15325	0.0281567
Mafk	0.763877	0.0285222
Uchl5	1.19425	0.000621684
Ro60	1.53122	0.000718582
Stk4	0.993591	0.00403472
Pmp22	1.04889	0.000963823
Zcchc10	1.3688	0.000556793
Ywhab	0.83463	0.0136192
Ksr1	1.04208	0.00276109
Gpx3	1.26769	0.000129654
Smurf2	0.816475	0.0135011
Vezf1	0.682607	0.0223567
Srsf1	1.74966	9.43426e-08
Mtmr4	0.835661	0.039122
Kansl1	0.861304	0.00332298
Dhx40	0.92351	0.00293562
Chd3	0.785458	0.0475005
Appbp2	1.0819	0.000580009
Ncor1	0.895511	0.038791
Cwc25	0.877019	0.0104326
Spmap1	3.9418	0.0176817
Gabarap	0.715938	0.0392331
Cldn7	8.08569	0.0338216
Phf23	0.701623	0.0134993
Zbtb4	0.918712	0.00806997
Cd68	1.0944	0.00193399
Abca5	1.7381	0.000767457
Lsp1	0.826022	0.00302122
Sfrp5	3.51749	2.58625e-05
Pank3	1.38187	0.000212598
Rars1	0.796884	0.0106718
Alox12e	3.68416	0.0155212
Arrb1	0.897922	0.00816179
Cxcl16	0.757477	0.0113841
Alox15	3.0364	0.0141642
Ccl6	1.60611	1.64436e-05
Ywhah	0.745563	0.0140399
Nars2	1.06447	0.0401733
Slc35b4	0.816377	0.0383943
Rab3d	0.699901	0.0476815
Atp6ap1	0.592092	0.0484396
Dnase1l1	0.626779	0.0255391
Ccl9	1.29046	0.000363187
Scrn1	0.669627	0.0185149
BC005537	0.475586	0.0319749
H13	0.737644	0.010889
Rnf145	0.848494	0.0482556
Ahr	1.15461	0.00504127
Dpep1	1.03185	0.00282757
Ddx39b	0.64031	0.0417196
Xab2	0.687626	0.020289
Ubb	0.695662	0.0234939
Rcn3	1.18853	0.00386995
Pdk4	2.89618	4.97185e-06
Akt3	0.849763	0.0474178
Lyst	1.57406	0.000163944
Calr3	1.87397	0.000843783
Tmc4	2.33093	0.00275189
Esr1	1.93504	0.00703813
Fbxo5	2.05484	0.0043762
Rgs17	1.23533	0.0394679
Hdac2	0.789478	0.010025
Frk	1.6022	0.0451553
Stxbp5	1.05216	0.0222412
Trmt11	0.958376	0.0134653
Katna1	0.860509	0.0206248
Pcmt1	0.652799	0.0168745
Lrp11	2.46973	3.65812e-06
Sec63	1.05679	0.00132433
Ltv1	0.639337	0.0459687
Plagl1	2.12043	0.000154034
Cd164	0.785181	0.02143
Mical1	0.879691	0.0106655
Zbtb24	0.807488	0.0391372
Wasf1	1.80435	0.039669
Rab32	1.20495	0.0024158
Gtf3c6	0.801717	0.0350157
Slc16a10	1.03195	0.0217395
Rev3l	1.41788	0.0146349
Traf3ip2	0.952274	0.0182626
Tnfaip3	1.08382	0.017684
Asf1a	1.3153	0.000163393
Gopc	0.781108	0.0317389
Reep3	0.991254	7.4542e-05
Fabp7	2.33783	0.0255799
Serinc1	1.12148	0.000201028
Hsf2	1.51329	4.24054e-05
Rspo3	1.38203	0.0372842
Ptprk	0.691429	0.0186308
Nts	1.41402	0.00412281
Slc6a15	6.66311	1.3617e-10
Ccdc59	1.25343	5.59566e-05
Ppp1r12a	1.29362	0.000222371
Septin10	0.858565	0.0267234
Zwint	0.68323	0.0208048
Dcn	1.38826	4.30022e-06
Epyc	6.12642	0.00812977
Atp2b1	0.940886	0.000291073
Arid5b	1.25062	0.000162711
Bltp3b	1.62219	9.10295e-06
Tmpo	0.922146	0.00141181
Ikbip	1.32559	6.76518e-05
Epb41l2	0.760338	0.0315472
Apaf1	1.044	0.0191468
Med23	0.882733	0.0190627
Ahi1	1.06201	0.0442043
Ccn2	2.17949	2.21083e-10
Ifngr1	0.616351	0.0442718
Vnn3	3.56717	0.00280155
Cdk17	0.764174	0.0221399
Snrpf	0.671282	0.0239034
Ntn4	0.9717	0.026744
Tmcc3	0.979995	0.00311998
Cep83	0.773555	0.0390986
Nudt4	0.786568	0.035648
Nuak1	1.21327	8.32231e-05
Cry1	0.852145	0.0100897
Timp3	1.04046	0.000740653
Hsp90b1	1.00166	0.00287218
Igf1	1.15559	2.57451e-05
Dram1	1.02577	0.0104522
Sycp3	8.62936	0.000458397
Sirt1	1.40967	5.4894e-05
Hnrnph3	1.19223	0.000161659
Ccar1	0.891355	0.00847068
Ddx21	1.02763	0.000839238
Ddx50	1.33586	9.47556e-06
Vps26a	0.864428	0.00398238
Sar1a	0.716297	0.0250532
Sgpl1	0.792806	0.00553456
Lrig3	1.28202	0.0498645
Cand1	0.855403	0.0048426
Tbk1	1.236	0.000149838
Pno1	0.786861	0.0201954
Plek	2.01826	2.15864e-07
Egfr	1.39603	0.000437665
Vps54	1.09176	0.00138426
Tbc1d15	0.976102	0.00288245
Rab21	1.01228	0.00507254
Peli1	1.55461	7.91806e-06
Dock2	0.990625	0.00506252
Rab1a	0.851567	0.00270591
Actr2	1.25492	0.000137218
Cnot2	0.82909	0.0114546
Frs2	0.877346	0.00785765
Mdm2	1.349	6.33103e-05
Csrp2	1.32845	0.00284954
Jsrp1	3.75104	1.03123e-05
Wif1	2.09727	0.0281294
Llph	1.19911	4.77812e-05
Irak3	1.17864	0.000349666
Col6a2	0.878762	0.0126592
Hcfc2	0.842292	0.0156673
Nfyb	0.882083	0.046225
Txnrd1	1.18595	0.000510831
Nopchap1	0.859695	0.00405832
Sumo3	0.975491	0.000592572
Hint1	0.810977	0.019607
Rel	1.09083	0.0138558
Pex13	0.81628	0.0154169
Xpo1	0.754169	0.0321684
Cpeb4	0.796307	0.0213962
Fstl3	1.9824	3.09656e-08
Slc22a4	1.68433	0.0105396
Ppp2ca	0.840525	0.00857468
Hnrnpab	0.687815	0.0171535
Hspa4	0.665693	0.0452118
Cnot6	1.16881	0.000696964
Gfpt2	1.29471	0.000139483
Rad50	1.09563	0.018649
Clk4	1.40765	0.00170009
Jade2	0.949468	0.00295167
Cdkl3	1.136	0.0162333
Havcr2	1.69404	0.0446279
Tnip1	0.726949	0.0366429
Slu7	1.08847	0.000268921
Tns3	1.28788	0.0317611
Btg2	1.86368	2.41506e-07
Igfbp3	1.58701	0.00018421
Pes1	0.739837	0.0145105
Myo1g	0.73025	0.0204463
2310033P09Rik	0.947566	0.0246537
Npc1l1	5.29768	0.0486399
Rnf185	0.716934	0.0190548
Drg1	0.891871	0.00944362
Rtn4	1.97179	2.56716e-08
Rps27a	0.799671	0.0104524
Cfap36	0.940686	0.012169
Ppp4r3b	1.29574	0.00038649
Efemp1	1.9953	0.0107386
Myl7	6.29306	0.000132753
Aebp1	1.65828	0.0498887
Polm	1.09634	0.0484927
Ccdc117	0.762214	0.0196757
Xbp1	0.873399	0.0054313
Supt4a	0.675464	0.0302162
Ska2	1.04647	0.0167083
Prr11	1.82382	0.0310408
Galnt10	1.1139	0.00264394
Rnft1	1.4907	2.50452e-06
Mfap3	0.789656	0.0226375
Gria1	1.82002	0.0261989
Ppm1d	0.761818	0.0339492
Ggnbp2	0.885513	0.0087901
Polr1f	1.22732	0.00451038
Sypl1	1.18223	4.33142e-05
Pdia6	0.763149	0.0291627
Nampt	0.71993	0.0274514
Rock2	0.963701	0.00748958
Cyria	1.54501	3.52252e-05
Sdc1	0.85006	0.0144196
Pum2	0.948294	0.00194069
Smc6	0.851455	0.0176603
Gna13	1.06098	0.000634522
Itsn2	0.875541	0.00994251
Id2	1.75253	1.08484e-05
Mboat2	1.41398	0.00276752
Bcap29	0.81332	0.0130056
Klf11	1.13518	6.70594e-05
Cbll1	0.918388	0.03758
Sh3yl1	1.31377	0.0316293
Rab10	0.843939	0.00757775
Sntg2	2.74576	0.0027336
Ddx52	1.15146	0.000285718
Mmp28	1.01085	0.0494115
Cdc27	1.62958	3.60424e-06
Itgb3	1.94459	0.00152351
Tlk2	0.911678	0.00159384
Mrc2	0.880545	0.0441958
Ddx42	0.780517	0.0123707
Ftsj3	1.16384	0.000218409
Psmc5	0.719415	0.0401717
Adap2	0.783259	0.0221322
Ern1	1.20165	0.00611793
Pecam1	0.727213	0.0398423
Ddx5	0.946537	0.00499159
Nherf1	1.30338	0.0274311
Nt5c	0.770725	0.0236197
Jpt1	0.794884	0.0122205
Sumo2	0.90647	0.00293514
Nup85	0.682544	0.0403909
Pafah1b1	1.10128	0.0169132
Sap30bp	0.681003	0.0276908
Trim47	0.960929	0.00109648
Aspa	1.22746	0.0492282
Ten1	1.09006	0.0072409
Ncbp3	0.93587	0.00429046
Camkk1	1.4963	0.00809722
Ankfy1	1.0583	0.00138319
Slc13a5	3.01691	0.0478628
Rabep1	0.932572	0.0142592
Cpd	0.903039	0.00709041
Doc2b	1.44862	0.0269248
Luc7l3	0.950353	0.0077848
Lrrc59	0.6746	0.0308662
Dlx4	3.04264	0.0323361
Slc35b1	0.684816	0.0265422
Dvl2	0.821373	0.0447434
Alox8	7.07325	0.00124423
Aloxe3	2.69188	0.0424702
Per1	0.702005	0.00608813
Myh10	1.39314	0.000236521
Pik3r5	1.66188	0.000494078
Ntn1	0.72471	0.019253
Ubtf	0.928821	0.00144698
Gosr2	0.644724	0.0373915
Foxg1	6.82443	0.00151852
Scfd1	1.22804	0.000283399
Strn3	0.770649	0.0227513
Gtf2a1	1.23335	0.000450986
Sel1l	0.766077	0.0181806
Sec23a	0.893931	0.0027218
Pnn	1.07151	0.000830091
Mia2	0.542991	0.0436809
Ptpn21	0.918756	0.0064963
Zc3h14	0.713917	0.0149929
Nfkbia	0.89079	0.00730797
Mbip	1.0515	0.0309441
Sptlc2	1.09431	0.000708786
Snw1	0.722276	0.0164148
Sgpp1	1.15319	0.000687509
Rab15	2.31173	2.58145e-05
Fut8	0.927477	0.0149898
Atl1	1.10178	0.0399008
Sav1	0.825501	0.00588342
Pygl	0.996672	0.0390641
Actr10	0.847128	0.0454519
Serpina3n	3.74546	2.44301e-06
Clmn	1.52807	0.0260402
Mnat1	1.11253	0.000448534
Hif1a	0.807817	0.00743792
Papola	0.84819	0.0171015
Pals1	1.23547	0.0103931
Snapc1	1.09342	0.0469661
Eif2s1	0.720799	0.0213732
Zfp36l1	0.67159	0.0376293
Galnt16	1.01989	0.0139468
Erh	0.902548	0.00693131
Srsf5	1.30671	0.00021284
Smoc1	2.2054	9.1892e-06
Gtpbp4	0.906946	0.00341044
Zmynd11	0.544834	0.023685
Esyt2	1.3748	0.00192166
Cdca7l	1.45329	0.0321516
Efcab11	3.5177	0.0188917
Rps6ka5	1.04035	0.0204891
Fbln5	0.946358	0.0279948
Tc2n	2.72893	0.0360249
Trip11	1.15297	0.00795809
Atxn3	0.847154	0.0105352
Lgmn	1.10598	0.000810081
Golga5	0.740123	0.0129677
Akr1c13	1.8856	0.00453748
Net1	0.964867	0.0152752
Gdi2	0.790856	0.00870431
Npc2	0.99485	0.00104476
Fcf1	0.669546	0.0390095
Ylpm1	0.79635	0.0423221
Tmed10	0.707375	0.0184949
Fos	1.17674	0.0393398
Tgfb3	0.844112	0.0294361
Gpatch2l	0.777955	0.0256231
Degs2	1.61729	0.030213
Yy1	0.696745	0.0208003
Hsp90aa1	2.35993	2.09213e-12
Eif5	1.42029	1.45434e-05
Gpr132	1.65105	0.0403485
Ggps1	0.975657	0.00259015
Gli3	1.54486	0.0195622
Aoah	0.998088	0.0389343
Trim27	0.671792	0.0351744
Zkscan3	0.841223	0.0250263
Carmil1	2.02381	3.00619e-05
Exoc2	0.719489	0.0288951
Gcnt2	1.23841	0.00405252
Cap2	0.933067	0.0425764
Nup153	0.909382	0.00334532
Dek	1.29437	6.93382e-05
Id4	3.23854	0.000280604
Ippk	1.07175	0.0383969
Aspn	1.01697	0.000907281
Ogn	1.44537	0.000670679
Cenpp	1.23505	0.0420832
Nol8	0.816968	0.03959
Spin1	0.891793	0.00276003
Nxnl2	2.0979	0.0371671
Serpinb9b	3.85171	2.57072e-06
Ripk1	1.0681	0.00156495
Prpf4b	1.00407	0.024042
Ly86	1.21405	0.000203007
Ssr1	1.03765	0.000258373
Riok1	1.03128	0.01453
Snrnp48	1.58226	0.00154231
Slc35b3	0.841527	0.035111
Syk	0.909203	0.00254845
Aopep	0.908598	0.00871869
Ptch1	0.71867	0.047086
Sptlc1	0.728287	0.0312022
Sfxn1	0.800242	0.0340364
Ctsl	1.04001	0.00064115
Zfp346	1.10925	0.00484757
Nsd1	1.84351	2.41395e-05
Pdlim7	0.676853	0.0401494
Txndc15	0.673526	0.0280843
Ddx46	1.02393	0.011287
Zfp729a	1.28519	0.0184453
Cetn3	1.21041	7.55305e-05
Smad5	0.814426	0.00998011
Hnrnpk	0.93463	0.00184391
Rasa1	1.02523	0.000988544
Golm1	2.02422	0.00302582
Dapk1	0.853366	0.0013674
Nkd2	1.11054	0.0410744
Ccdc127	0.335374	0.015732
Cast	1.08927	0.000911607
Rhobtb3	1.15685	0.0214609
Nsun2	0.636279	0.0361912
Mctp1	1.17423	0.032185
Med10	0.858941	0.00625007
Hapln1	3.82273	0.0375031
Vcan	1.8753	3.89364e-08
Cd180	1.30039	0.00801108
Slc30a5	0.962771	0.0044024
Smn1	0.897427	0.0159669
Cartpt	9.15397	0.000364022
Btf3	0.65989	0.0392839
Hexb	1.01047	0.00048024
Polk	1.39001	0.00611894
Cert1	0.941571	0.00319612
Iqgap2	1.39539	0.0018508
Aggf1	0.839997	0.00687154
Scamp1	0.947614	0.00538608
Jmy	0.720926	0.0203473
Dimt1	1.05215	0.0193206
Kif2a	0.631852	0.0437554
Depdc1b	2.24236	0.0278315
Plk2	0.714521	0.0236982
Serinc5	1.0574	0.00725478
Erbin	1.3274	0.000258476
Trim23	1.11609	0.00474285
Cwc27	0.971818	0.0256111
Parp8	0.876057	0.0300434
Emb	2.87535	2.42555e-08
Hcn1	2.57432	0.00265818
Slc4a7	1.19938	0.0256391
Psmd6	0.749148	0.0278558
Atxn7	1.11929	0.0106655
Fam107a	1.30703	8.12854e-05
Kctd6	0.99153	0.00470142
Map3k1	0.89573	0.0128589
Il6st	1.14315	0.00266308
Plpp1	1.09098	0.000929544
Gpx8	1.74801	1.07997e-08
Fst	3.46181	5.6326e-07
Kat6b	0.94716	0.0123293
Samd8	0.975243	0.0145972
Ube2e1	0.756027	0.0378734
Dlg5	1.07911	0.00192197
Ngly1	0.84698	0.0110755
Bmpr1a	1.41051	6.14789e-05
Anxa7	0.73095	0.0188766
Zswim8	0.47842	0.0475805
Ero1a	1.00291	0.00230546
Psmc6	1.07948	0.00123359
Mapk1ip1l	0.914213	0.00320426
Peli2	0.777676	0.0150661
Slmap	1.19629	0.00097052
Gm49342	0.988165	0.00321612
Rnase4	1.19524	0.00216741
Arf4	0.793164	0.0125776
Gpr65	1.34185	0.00624556
Eaf1	0.668381	0.0492918
Mettl6	0.729771	0.0330625
Galnt15	1.13769	1.43384e-05
Parg	0.86689	0.00584457
Spcs1	0.649685	0.044233
Itih4	3.14904	8.75755e-09
Kpna3	0.805002	0.0119821
Mapk8	0.725084	0.00989238
Pspc1	1.52919	0.00110104
Ctsb	0.776559	0.0103297
Gata4	0.615927	0.0377823
Zmym2	1.24919	0.00144131
Cryl1	0.866484	0.030485
Prkcd	1.04571	0.000892286
Tkt	0.621839	0.0159345
Pinx1	1.21926	0.0371538
Lats2	1.0438	0.00276996
Zdhhc20	1.12244	0.00367158
Cdadc1	1.066	0.00127536
Mtmr6	1.06101	0.000863197
Spata13	1.30335	0.0212941
Wnt5a	1.42281	0.041199
Esd	1.76612	6.25091e-05
Lcp1	1.00703	0.00141533
Gpalpp1	1.11922	0.00031263
Nufip1	0.818166	0.0294652
Epsti1	1.13727	0.00175367
Akap11	1.08291	0.00295633
Rgcc	1.52277	0.00852824
Naa16	1.1451	0.000293154
Diaph3	1.06601	0.0499933
Wbp4	0.889664	0.0456501
Sugt1	0.849969	0.00416882
Cnmd	1.48984	0.0132125
Scara5	0.817225	0.00627199
Ccdc25	0.996943	0.00531894
Trim35	0.815404	0.00953464
Bnip3l	0.885284	0.00762863
Ppp2r2a	0.873144	0.0052723
Ebf2	1.00766	0.0149348
Pdlim2	1.04023	0.000471992
Sorbs3	1.13498	0.00241413
Xpo7	0.684544	0.0274918
Rb1	1.12199	0.000189906
Itm2b	0.7623	0.00998611
Uchl3	0.89522	0.0169084
Rbm26	1.21803	0.00378964
Obi1	1.74009	0.0126228
Ednrb	1.34504	0.0014216
Scel	2.2349	0.0282413
Fbxl3	1.18874	4.17309e-05
Dnajc3	1.36072	0.000337771
Mbnl2	0.65114	0.0162713
Nipbl	1.30009	0.00247109
Osmr	1.81971	3.55232e-07
Fyb1	1.53969	8.92889e-05
Dab2	0.839879	0.0407635
Ttc33	0.926068	0.00321211
Ajuba	0.880555	0.0375597
Slc7a8	2.02534	1.46117e-06
Acin1	0.636837	0.0404623
Pabpn1	0.904403	0.00929477
Slc22a17	1.71878	0.00121507
Golph3	0.904121	0.00286333
Zfr	1.03818	0.000927382
Efs	1.00984	0.0106214
Ngdn	0.941723	0.00347033
Sub1	0.936818	0.00146922
Npr3	2.74991	9.89295e-05
Cma1	1.40922	0.00317606
Zscan26	0.988606	0.0081965
Sema5a	1.6561	0.00281577
Cct5	0.8619	0.00966325
Ropn1l	2.49929	0.046841
Tars1	0.827281	0.00970044
Brix1	1.0778	0.000645188
Nadk2	0.893624	0.00834086
Mtdh	1.10449	0.00136004
Sdc2	1.2937	2.95585e-05
Marchf11	3.56199	0.00195739
Rnf19a	1.275	0.000157608
Pabpc1	0.977832	0.00251958
Ywhaz	0.935185	0.00362518
Atp6v1c1	0.703884	0.0201475
Baalc	1.63003	0.0119399
Slc25a32	1.12048	0.00946789
Dcaf13	0.94387	0.00337725
Lrp12	1.36495	0.00174752
Oxr1	0.884738	0.0158498
Eif3h	0.816028	0.0196371
Utp23	1.76775	4.67965e-05
Rad21	0.834902	0.004805
Matn2	1.02449	0.00115628
Stk3	0.841843	0.0488753
Osr2	2.77097	0.040796
Eif3e	0.948733	0.00165612
Myc	0.959312	0.0204295
Zhx1	1.13171	0.00448801
Gm29394	1.58572	0.0456036
Derl1	0.671261	0.0278025
Col14a1	1.23734	0.00570997
Asap1	0.688387	0.0224893
Cyrib	1.0158	0.00524906
Gtse1	2.35472	0.000543841
Rangap1	0.784992	0.00933461
St13	0.687493	0.017022
Slc25a17	0.786816	0.0168522
Deptor	0.875662	0.0184522
Nptxr	0.951042	0.0407116
Enpp2	1.35866	6.28421e-05
Adamts20	2.43416	0.0265128
Twf1	0.97536	0.00391437
Nell2	4.31836	0.0314025
Slc38a2	0.815698	0.00718437
Slc38a4	1.21237	0.00322442
Pmm1	1.25154	6.32116e-05
Vdr	2.3407	0.0119483
Col2a1	5.18322	0.0285563
Gtsf1	8.89684	0.00110242
Nckap1l	0.861689	0.00343221
Txndc11	0.786786	0.0235132
Litaf	0.953431	0.00262615
Bcl6	1.09068	0.00302156
Cldn1	2.45759	0.00563054
Il1rap	1.23655	0.0107939
Crebbp	0.76834	0.0368781
Fgf12	5.51311	0.000857345
Zfp263	0.965517	0.00725318
Atp13a3	1.36281	0.000119139
Glyr1	0.759153	0.0104955
Lsg1	0.877205	0.0046232
Ercc4	0.751728	0.04374
Apod	2.09298	1.25457e-05
Adck5	0.959923	0.0310325
Grina	0.616373	0.0472519
Gsdmd	0.805136	0.033123
Rhpn1	6.54946	0.0104826
Zbtb11	1.36008	0.00188758
Mapk12	0.759531	0.0108274
Chkb	1.3261	0.00191829
Alcam	1.81386	9.63791e-06
Cblb	1.10681	0.00115806
Bbx	1.30851	0.014805
Atg3	0.843126	0.00476385
Slc35a5	1.05474	0.00456771
Ccdc80	1.4738	9.3084e-06
Cd200r1	1.92241	0.00214148
Mcm4	1.20548	0.00099729
Ube2v2	1.09626	0.000191349
Ntan1	0.666422	0.0212441
Bfar	0.766214	0.0439925
Boc	1.07998	0.00790921
Naa50	1.14368	0.000423558
Qtrt2	1.16781	0.0372848
Gbe1	0.955893	0.00329845
Usp7	0.901487	0.00382446
Arl6	0.961732	0.0400352
Crybg3	1.20867	0.021022
Cldnd1	1.09527	0.0013329
Tbc1d23	0.936027	0.00299003
Tomm70a	0.724343	0.0194658
Tmem45a	1.02579	0.00013795
Dlg1	0.884585	0.0198376
Senp5	0.902636	0.0215698
Pak2	0.895531	0.0036029
Arhgap31	0.694391	0.0417862
Fyttd1	1.13687	0.000600607
Lrch3	1.18454	0.00133936
Osbpl11	0.829224	0.0209486
Snx4	0.72387	0.0155612
Zfp148	0.77289	0.0429642
Gsk3b	1.51176	1.04197e-05
Fstl1	1.42474	1.34113e-05
Gtf2e1	1.00904	0.00435558
Iqcb1	1.06456	0.0118328
Pdia5	0.865882	0.0369899
Hspbap1	0.956316	0.0452546
Tra2b	1.57107	4.53525e-06
Chodl	3.47032	0.0177216
Btg3	1.7667	8.28488e-07
D16Ertd472e	1.46066	0.0130963
Usp25	0.911214	0.00462336
Ahsg	2.94618	4.64336e-07
Fetub	1.70876	0.0222128
Samsn1	1.34524	0.0152418
Rfc4	0.826435	0.0363175
St6gal1	0.789994	0.0244797
App	1.04417	0.00220838
Adamts1	1.39417	1.61969e-05
Adamts5	1.19281	0.000116771
Dyrk1a	0.611958	0.0229214
Slc15a2	1.13016	0.0491465
Cd86	1.11699	0.00121926
Kpna1	0.76147	0.0226252
Parp9	0.839578	0.00587914
Arl13b	1.33005	0.000371137
Pros1	1.02101	0.00152551
Cbr3	1.07542	0.00668629
Rcan1	1.15118	0.00640645
Runx1	0.980543	0.0267359
Son	0.866015	0.00226942
Ifnar1	0.769859	0.0162588
Ifnar2	0.84289	0.0117094
Synj1	0.998622	0.0102196
Paxbp1	1.06083	0.0119652
Mis18a	1.02839	0.0104997
Enah	1.82108	5.63784e-05
Tuba1b	0.711694	0.0439508
Asic1	1.75933	0.0407348
Lima1	0.951075	0.00341371
Larp4	0.744374	0.0357573
Atf1	0.981057	0.000414278
Nr4a1	1.18655	0.0091979
Pcdhgc4	0.79305	0.0316381
Cdkn1a	3.90187	1.46204e-11
Nus1	0.741395	0.0183595
Akirin1	1.00997	0.000675376
Cxcl13	11.7796	1.29392e-06
Fhl1	2.54174	5.01102e-10
Denr	0.661221	0.0405508
Ivns1abp	0.745629	0.0444164
Slc38a1	1.39125	0.0303316
Vwa5a	0.99408	0.00142557
P3h3	1.12189	0.00082219
Serping1	1.28473	0.000252485
Ccl25	2.34957	0.000200854
Creld2	0.886365	0.0155505
Dtwd1	0.841835	0.036367
Trip6	0.812601	0.010255
Clec4n	1.18308	0.0144255
Tmem176a	1.43411	6.83351e-05
Nfatc4	0.838001	0.0455482
Tulp2	2.44347	0.0427209
Prph	3.67072	0.000538819
Cdca3	1.13713	0.0256798
Ccndbp1	0.685759	0.0202377
Lnpep	1.28407	0.000194329
Chd1	1.35266	0.00198319
Pde10a	1.77313	0.00256982
Phf10	0.671432	0.0165408
Thbs2	1.34313	5.40101e-05
Mmp25	1.73786	0.0303872
Hcfc1r1	1.41668	0.00164818
Tnfrsf12a	2.76362	6.85181e-05
Flywch2	1.23981	0.0295974
Pla2g7	1.5203	8.46667e-07
Cdc5l	0.824644	0.00525402
Polh	0.98186	0.009711
Enpp4	1.06324	0.00446116
Ptk7	1.56246	0.000597015
Trem2	2.08739	7.84626e-07
Stk38	0.697195	0.0242187
Cpne5	4.42836	0.0240698
Pi16	0.984341	0.00142042
Pim1	0.897594	0.0177423
Glp1r	3.81687	0.0119985
Abcg1	0.814902	0.0494991
Wdr4	0.952073	0.0164297
Cbs	2.84022	0.0309831
Epb41l3	1.25169	0.0312013
Akap8	1.1625	0.000169558
Lpin2	1.2172	0.00311942
Smchd1	0.839193	0.0458932
Ndc80	1.77635	0.0308414
Ehd3	1.22432	0.00858893
Xdh	0.698473	0.0239065
Prkd3	1.1654	0.000896727
Yipf4	0.916624	0.00534906
Crim1	0.986187	0.0223636
Vit	0.973747	0.0306037
Strn	1.27493	0.000163092
Eif2ak2	1.24652	0.00599788
Cebpz	1.15904	0.000443958
Pja2	0.841969	0.00459313
Qpct	1.36036	0.000574852
Man2a1	1.33823	0.000235023
Cyp1b1	2.6989	2.29431e-17
Vapa	0.815215	0.0171136
Hnrnpll	0.858049	0.00383999
Ralbp1	0.818245	0.00270725
Srsf7	1.00242	0.00153972
Twsg1	1.6553	0.00116052
Washc2	0.945492	0.000972972
Tedc2	1.59192	0.00149029
Atp6v0c	0.711992	0.0470488
Pdpk1	1.15002	0.000289341
Six2	7.56732	0.000555995
Cript	0.765622	0.0135471
Mcfd2	0.729174	0.0202899
C3	1.4543	0.0459543
Pot1b	0.992795	0.0136795
Tekt4	3.65271	0.00296341
Luc7l	1.30583	2.88226e-05
Rfx2	1.50193	0.00113894
Spdef	8.2127	0.0177646
Fkbp5	2.25576	4.65351e-11
Bambi	1.02145	0.00109728
Mtpap	0.789084	0.0124359
Map3k8	1.14969	0.0291908
Zeb1	0.821013	0.0117785
Epc1	0.447331	0.0115856
Sos1	1.01571	0.0126672
Map4k3	0.685521	0.0397642
Dync2li1	0.899849	0.0338823
Celf4	3.12484	6.88364e-05
Slc39a6	2.00989	1.40153e-06
Wac	0.865934	0.00273708
Thoc1	0.812889	0.0209005
Rock1	1.04268	0.0237078
Mib1	1.33532	0.000582166
Zfp871	1.32892	0.00576216
Myo1f	0.889961	0.0152956
Kifc5b	2.07333	0.0348869
Wdr46	0.856885	0.0133079
Rnf138	0.925519	0.0228458
Slc39a7	0.712079	0.0157499
Brd2	1.16681	0.000164369
Pfdn1	0.833892	0.0204803
Etf1	1.01314	0.00115635
Nelfe	0.644479	0.0495978
C2	1.51183	0.049113
Ercc3	0.635838	0.0486374
Map3k2	1.37859	0.00461455
Iws1	0.70772	0.027199
Riok3	0.997886	0.00499483
Zfp521	1.17056	0.00283523
Ndfip1	0.857093	0.00445375
Gnl1	0.621768	0.040843
Nr3c1	1.12089	0.00193557
Diaph1	0.759155	0.0203356
Gabbr1	1.40018	0.0126279
Dcp2	0.748531	0.0129256
Pggt1b	0.740801	0.00765286
Ap3s1	0.886379	0.00209979
Lvrn	1.26441	0.0479289
Hbegf	1.23504	0.00655905
Yipf5	0.990979	0.00113885
Rbm27	1.13759	0.00467779
Lars1	0.91958	0.00598097
Tcerg1	0.9554	0.00288237
Dpysl3	1.67106	1.13457e-07
Rab27b	2.90747	1.49376e-07
Mbd2	0.960226	0.00248937
Smad4	0.809729	0.00605884
Sec11c	0.857768	0.00584828
Pmaip1	2.39245	0.00110107
Gnal	2.96762	0.0038126
Srfbp1	1.04514	0.00381503
Lox	2.54432	1.57207e-08
Sncaip	0.953405	0.0163952
Snx24	0.989953	0.0246669
Ptpn2	1.28179	0.000217131
Setbp1	1.3186	0.00256536
Me2	1.14875	0.00959346
Mbd1	0.604485	0.0384227
Smad2	0.824903	0.00307262
Atp9b	0.750335	0.0353077
Csnk1a1	0.948887	0.00153338
Napg	0.831914	0.0164607
Txnl1	0.930217	0.0030491
Nars1	0.924138	0.00320784
Megf10	2.55297	0.0387486
Isoc1	0.935335	0.00340114
Dctn4	0.789037	0.00525701
Rps14	0.689426	0.0296309
Tmx3	0.992221	0.00513323
Csf1r	0.694565	0.0342756
Gnaq	1.19998	0.00205407
Psat1	1.70737	2.70995e-05
Cndp2	0.646069	0.0489206
Anxa1	1.74799	2.36593e-08
Fth1	0.841522	0.0238434
Rab3il1	0.818488	0.00686673
Fads2	1.31974	0.021507
Ms4a7	1.34388	9.49188e-05
Ms4a4c	1.78904	0.000469002
Ms4a6b	1.27438	0.000284995
Ms4a4d	0.783264	0.0230195
Ms4a6d	1.63598	0.000179161
Zfp91	0.819739	0.00833581
Lpxn	1.33249	0.00166696
Pcsk5	1.51848	0.0202074
Ddb1	0.638637	0.0226958
Fen1	1.10706	0.0164402
Zfand5	0.836961	0.011076
Cemip2	1.24731	0.015601
Atl3	1.58959	2.45156e-05
Lipa	0.981856	0.000582821
Jak2	0.854689	0.0328072
Rpp30	0.807216	0.03361
Ankrd1	1.46973	0.00984564
Mlana	7.17366	1.34104e-20
Syvn1	0.835946	0.0490331
Il33	1.70476	0.000277778
Tnks2	0.910296	0.00510255
Tjp2	0.652783	0.0452018
Frmd8	0.699838	0.037757
Uhrf2	0.716052	0.0411935
Gldc	1.29588	0.024337
Eif1ad	0.943365	0.00735714
Cnih2	2.76265	0.0451274
Minpp1	0.831688	0.023135
Cpt1a	1.17964	0.000141285
Ppp6r3	0.618948	0.0415641
Efemp2	1.03823	0.00264249
Fibp	0.669525	0.0338619
Drap1	0.899674	0.0493182
Smarca2	0.840866	0.0321495
Ltbp3	1.16622	0.0145064
Smc5	0.957087	0.010738
Smc3	1.17287	0.00247082
Pdcd4	1.42162	4.01957e-05
Shoc2	1.23699	0.000307426
Rbp4	2.63985	0.000474749
Eif3a	0.875776	0.00734328
Dennd10	0.604337	0.0446716
Plce1	1.16928	0.0266201
Tm9sf3	1.06806	0.0026281
Pik3ap1	0.968763	0.00337736
Lcor	1.15994	0.02032
Add3	0.891781	0.00883117
Sfxn2	1.16677	0.0354309
Maoa	1.93594	3.02508e-08
Efhc2	3.90689	0.0224208
Nt5c2	0.721436	0.00553649
Msr1	1.24259	0.00235865
Taf5	1.0186	0.0372271
Tasl	2.12328	0.0110526
Col17a1	2.77052	0.034081
Sfr1	0.879295	0.00343665
Slc18a2	1.68269	0.00432195
Hdgfl3	1.38002	0.000637537
Bnc1	1.83207	0.0232181
P4hb	0.828078	0.00400934
Alyref	0.66836	0.0338775
Sirt7	0.670244	0.0477002
Pycr1	1.22371	0.016995
Maged1	0.932752	0.00256567
Arhgap19	1.30304	0.00243044
Slc16a3	1.56634	0.00797098
Csnk1d	0.771642	0.0116781
Ubtd1	0.681664	0.0436809
Pi4k2a	0.627931	0.043653
R3hcc1l	1.235	0.00359551
Loxl4	2.19391	0.000696127
Hps1	0.991384	0.0446948
Dnmbp	0.775294	0.0493048
Cyp2c23	2.22283	0.0186962
Erlin1	1.12649	0.00462643
Scd2	1.19667	0.00701946
Sfxn3	0.800462	0.0188378
Kazald1	1.39585	0.00723707
Oga	0.821872	0.00898091
Ldb1	0.619788	0.0477482
Nfkb2	0.911076	0.0110465
Arih1	1.49623	0.000140822
Sacm1l	0.834328	0.0184417
Lztfl1	0.763956	0.0178285
Tbl1x	1.04626	0.00130128
Tsr2	0.851709	0.00475424
Gnl3l	0.858658	0.00891664
Maged2	1.09886	0.000255692
Abhd6	0.997152	0.00537004
Sat1	1.53776	1.2406e-05
Acot9	1.4372	2.49313e-05
Prdx4	1.22216	4.10062e-05
Rps24	0.775153	0.00923453
Ptprj	1.24196	5.99266e-05
Itgb8	2.1489	0.00309943
Sp4	1.03803	0.0395624
Ube3a	0.986378	0.0184571
Kdm5c	0.857398	0.00662254
Sbds	0.835825	0.00364084
Cd63	1.53808	4.99468e-05
Dnajc14	0.671345	0.0202907
Mmp19	1.64718	0.000290517
Rps26	0.657046	0.0423468
Pa2g4	0.715313	0.0212402
Esyt1	0.772964	0.009529
Baiap2	1.16381	0.0019365
Fscn2	4.04862	0.0148039
Cnpy2	0.609224	0.0432537
Nab2	0.771458	0.0269011
Ddit3	0.767216	0.0149285
Pip4k2c	0.608424	0.0403631
Pias2	1.3754	7.91971e-05
Usp33	1.04405	0.00396534
Scart1	3.57032	0.006738
Caly	3.6782	0.0130654
Adam8	3.47165	7.67072e-06
Cyp2e1	3.2196	0.00746461
Bet1l	0.857824	0.0150308
Ric8a	0.648585	0.0432989
Psmd13	0.817088	0.0250916
Ifitm3	0.939908	0.00332591
Irf7	0.806229	0.0193509
Taldo1	1.17451	0.000498536
Chm	1.27098	0.00906451
Tnrc6c	0.860035	0.00885686
Pde8a	0.850366	0.00391624
Mkln1	0.699413	0.00895871
Bach1	1.56393	1.17172e-05
Cct8	1.31378	4.84193e-05
Phf6	1.11213	0.0100353
Hprt1	1.29083	6.62471e-05
Shisa5	0.677734	0.0126927
Tmem47	1.06017	0.0227819
Wdr73	0.818121	0.0324314
Sec11a	0.763318	0.0113882
Slc28a1	7.57994	0.00299747
Tyms	1.01778	0.0079599
Plk4	1.03223	0.0324483
Jade1	1.06151	0.000415684
Itih5	1.08511	0.0184986
Clec3b	0.837209	0.0137587
Hgs	0.695169	0.0244162
Rpl14	0.631887	0.0466454
Ccr1	1.27234	0.0273712
Itgb1	0.774124	0.00456247
Pdia4	0.831682	0.0363996
Xiap	0.954421	0.00612492
Stag2	0.591195	0.00180592
Nop16	0.602866	0.0475093
Arl10	1.28287	0.0485947
Thoc3	0.719989	0.0276174
Faf2	0.86608	0.0214051
Smad7	1.20326	0.00253278
Casp12	1.32594	0.00197189
Casp1	1.09102	0.0137409
Gria4	5.05889	0.00588774
Cwf19l2	0.976404	0.0474165
Rp1	3.064	0.0125701
Sntg1	2.17632	0.0175592
Mybl1	2.34994	0.00491696
Sgk3	1.08352	0.001391
Rdh10	1.15535	0.00524982
Paqr8	1.67831	0.00117536
Tmem14a	1.25022	0.00736287
Gsta3	0.845253	0.0218629
Tram1	0.67874	0.0438753
Ube2w	0.881721	0.00639698
Pikfyve	1.37208	0.012605
Creb1	1.05877	0.0157811
Mob4	1.53175	1.23754e-05
Sf3b1	1.02167	0.000794977
Slc39a10	1.0252	0.00579098
Slc40a1	1.4039	2.06466e-05
Wdr75	1.20727	7.67676e-05
Ikzf2	2.21632	0.0484026
Kansl1l	0.718318	0.0195567
Rpe	1.19559	0.000831395
Raph1	1.08232	0.00153094
Nop58	2.33051	3.17985e-06
Sumo1	0.833177	0.00524855
Als2	0.837656	0.031422
Cflar	1.03347	0.00293385
Clk1	1.21926	0.000134237
Orc2	1.05847	0.000332523
Col5a2	1.41762	1.89052e-05
Col3a1	1.55444	0.000116406
Ercc5	1.29371	0.000172696
Tex30	0.838211	0.0438543
Ptp4a1	8.78027	6.37829e-08
Il1rl1	1.17537	0.00997449
Il18r1	2.54795	0.000601348
Il1r1	1.27194	5.21918e-05
Pdcl3	1.02259	0.00120534
Rev1	0.899909	0.00437618
Eif5b	0.719921	0.0236647
Stk17b	0.923361	0.00706076
Ormdl1	1.01377	0.00151805
Gls	0.602211	0.0373907
Unc50	0.666159	0.0457533
Imp4	0.773154	0.0373794
Smap1	1.09573	0.000418212
Agfg1	0.612693	0.0275035
Sphkap	6.57994	0.00199244
Rnf25	0.826936	0.0153538
Igfbp5	1.45284	0.0250069
Fn1	1.61635	0.00236838
Zfand2b	0.782059	0.017249
Glb1l	1.03844	0.0395567
Trip12	0.731297	0.00343091
Slc16a14	4.08246	0.0409347
Itm2c	0.780424	0.0143673
Psmd1	0.806478	0.0107636
Ncl	1.13407	0.00040386
Ptma	0.825769	0.00946514
Serpine2	1.69775	7.36336e-07
Efhd1	0.987545	0.0368326
Ngef	1.42183	0.016982
Gpr35	1.14266	0.0221968
Ppp1r7	0.606236	0.00801157
Septin2	0.910638	0.00271064
Pdcd1	3.25267	0.0225454
Inpp5d	0.751939	0.0159908
Mlph	1.84688	0.005795
Serpinb8	0.762108	0.00504439
Relch	0.992241	0.0183153
Tnfrsf11a	1.46997	0.0109317
Gin1	1.13945	0.00824999
Pam	1.23528	9.34725e-05
[truncated: 3,373 more rows]

## Sheet: treated NIID vs Ctl
Symbol	log2(fc)	P value
Scn4a	-0.885717	0.019485
Metrn	-0.534983	0.047355
Efnb3	-0.506249	0.0163729
Snai3	-1.17423	0.00175399
Mid1ip1	-0.335744	0.0157456
Rarb	-0.651757	0.0132796
Sema6a	-0.550285	0.0281089
Grm1	-0.72585	0.0298251
Myb	-6.07325	0.00728113
Rasl10b	-0.412298	0.0395674
Dpf3	-0.517565	0.0445258
Esrrb	-0.491565	0.0251438
Ccnk	-0.442853	0.0206651
Slc25a29	-0.859546	0.00708962
Pde4d	-0.863889	0.0417177
Bmp4	-0.609389	0.0148549
Enox1	-1.32858	0.048383
Pdzd2	-0.509935	0.0304941
Arc	-1.48414	0.0292061
Ehhadh	-0.531854	0.0456935
Ripply3	-0.699862	0.0482291
Sncg	-0.763808	0.0137008
Dusp1	-0.469706	0.019855
Dtna	-0.696218	0.00806911
Gna14	-1.58727	0.043094
Syt7	-0.692434	0.00747621
Cdc42bpg	-0.537375	0.0306951
Htr7	-1.86481	0.0380291
Pfkfb1	-0.851404	0.0425093
Pmel	-6.35755	0.0134929
Rhot2	-0.56211	0.00728401
Homer2	-0.453638	0.023638
Slc25a25	-0.596428	0.0491374
Hc	-5.08746	0.0411335
P2ry1	-0.67397	0.0194827
Ngf	-0.874114	0.00529357
Dph2	-0.912388	0.0407742
Alb	-2.38462	0.0108705
B3gnt4	-7.18982	0.00458827
Flt1	-0.404403	0.0348741
Asb15	-0.510361	0.0210023
Slc8a2	-1.95744	0.0418666
Nlgn3	-2.67162	0.000870898
Gse1	-0.722466	0.0166889
Dock6	-0.365706	0.0481952
Sbspon	-6.06609	0.0303685
P2ry2	-0.700463	0.0073883
Zfp551	-2.1267	0.0163352
Asb16	-1.44716	0.0230936
Azgp1	-7.05166	0.0335616
Wnk2	-0.489317	0.0317981
Spag4	-1.54074	0.045267
Sema7a	-0.52479	0.0229862
Srd5a2	-7.2127	0.00251297
Taf5l	-0.477382	0.0456459
Alpk3	-0.491153	0.0193644
Ttc16	-2.12686	0.0380729
Tspyl4	-0.539954	0.0470261
Ankrd6	-0.930483	0.0297312
Nacad	-2.0602	0.0433068
Inhba	-1.36565	0.0105011
Ncapg2	-2.36119	0.00228323
Tmcc2	-0.458939	0.0278099
Pm20d1	-0.595352	0.0433106
Gpr22	-0.728086	0.00961683
Abca6	-0.730452	0.0336508
Pp2d1	-5.78136	0.0335513
Cirbp	-0.423728	0.0397955
Penk	-1.03587	0.0229921
Plaur	-0.788025	0.0397241
Bdh1	-0.712723	0.0237185
Dusp18	-0.454647	0.0404126
Rapgef4	-0.52249	0.0204525
Sarm1	-2.46366	0.039545
Foxc1	-0.635838	0.0257009
Apon	-3.85932	0.00864703
Cbx7	-0.675728	0.0279104
Kcnip1	-1.16961	0.0464994
Adh7	-5.89885	0.0197373
Serpina3k	-2.86746	0.0127911
Nkapl	-2.29059	0.0324452
Plg	-6.16993	0.0209131
Mug1	-6.21594	0.00143822
0610040J01Rik	-0.643551	0.0366923
Irx1	-0.908041	0.0449162
Kalrn	-0.607121	0.0324252
Cytl1	-0.648381	0.0307667
Tlr12	-1.94312	0.0305286
Cyp26b1	-2.23461	2.8935e-05
Mup3	-8.72224	0.00244034
Gbx1	-5.55459	0.0335534
Cacng7	-0.641987	0.0413966
Gm10340	-5.44846	0.0494564
Lrrn4cl	-0.54158	0.0462166
Serpina1e	-3.43555	0.0009225
Mup14	-9.6736	0.00940834
Mup11	-8.56351	0.029701
Mup7	-3.68899	0.0100028
Sprr2a3	-7.26366	0.042244
Kif5a	-2.27218	0.0141223
Cdk2ap1rt	-0.801622	0.0280137
Mup20	-8.16658	0.00766075
Mup2	-8.24634	0.0483169
Gm14419	-2.09732	0.00134418
Serpina1c	-9.28771	0.000166884
Slc8a3	-3.16993	0.0370616
Atg4a	-0.574822	0.0178411
Gal3st2b	-1.65208	0.0472146
1810049J17Rik	-9.33762	0.0049391
Pcdhga9	-2.03997	0.00844027
Pcdhac2	-3.07724	0.0109201
Pcdhga1	-1.73245	0.0276183
Gm45062	-1.31649	0.000936112
Gm49369	-2.98105	0.0448459
Gm49378	-5.85798	0.0227992
Derpc	-8.15482	0.00662148
Gm50253	-1.16832	0.0300488
Drp2	1.73507	0.023158
Itgb2	0.799839	0.0188916
Rnf17	5.81592	0.0227486
Cd52	1.24957	0.00118441
S100a4	0.837832	0.0147194
Uhrf1	0.811769	0.030753
Acp5	1.2098	0.00281158
Ube2c	0.981789	0.00534359
Col1a1	0.652724	0.0306285
Foxm1	1.59054	0.0222639
Hsf2bp	3.31711	0.0237264
Zim1	1.09045	0.0490144
Angptl4	0.692166	0.0145073
Akap8l	0.36431	0.048984
Apoc2	2.54247	0.00244288
Tbc1d8	0.792947	0.0357669
Cyp4f18	1.21749	0.0205619
Kif20a	1.46359	0.0172942
Gstm3	6.95031	0.0379667
Nkg7	1.80339	0.0471827
Cd244a	1.56018	0.00351953
Adgre1	0.763958	0.0195831
Cd44	0.704089	0.0109588
Spc25	1.65035	0.00481473
Mthfd2	1.17829	0.00282545
Fam131c	2.1909	0.0489256
Gtf2h1	0.608504	0.0350159
B4galnt1	0.94363	0.00348204
Stambp	0.436629	0.0406831
Cd163	0.834076	0.00460661
Tbx1	1.40966	0.00290148
Ccl8	2.82183	8.86381e-05
Apobec3	0.517771	0.0259825
Tnfrsf13b	0.935153	0.033676
Dazl	5.9386	0.0139909
Fsd1	6.38658	0.0473947
Kif11	1.35788	0.00766515
Pten	0.346909	0.0467586
Tnfaip8l2	0.650977	0.0298971
Cd48	0.67859	0.0404546
Gzmb	2.35438	0.00710316
Fcrl2	0.684902	0.0101743
Fcgr1	0.758468	0.0450578
Ncf1	0.647154	0.00851194
Foxred2	0.964623	0.0144653
Slpi	1.14523	0.0293677
Igfbp4	0.444517	0.0465546
Tns4	1.1153	0.015806
Birc5	1.27866	0.026262
Hspb9	7.79008	0.0466509
Mybl2	2.41168	0.00611071
Ccl6	0.780593	0.00131124
Ccl9	0.656663	0.007717
Lrp11	0.862839	0.0120829
Slc6a15	4.29462	0.00302077
Cdk1	1.13445	0.0254369
Vnn3	2.68732	0.0310331
Igf1	0.690284	0.00188119
Plek	0.70745	0.0164061
Dock2	0.633565	0.0254638
Phlda1	0.538024	0.0497388
Pex13	0.356583	0.0481943
Myo1g	0.556824	0.0113418
Rtn4	0.412725	0.0317553
Galnt10	0.99829	4.7171e-06
Rsad2	0.559177	0.00951322
Rrm2	0.696894	0.039363
Top2a	1.04932	0.0283571
Esyt2	0.711945	0.0114573
Hsp90aa1	0.617376	0.00397098
Zkscan3	0.497336	0.0487617
Susd3	0.993726	0.0237579
Ly86	0.998094	0.0017587
Mxd3	2.30901	0.0030493
F2rl2	1.3465	0.0430525
Depdc1b	2.469	0.00334025
Emb	0.83944	0.0433322
Acox2	1.56793	0.02178
Rnase6	1.07793	0.0328621
Gpr65	1.0287	0.0129017
Prkcd	0.581579	0.0297785
Pinx1	0.862125	0.0383831
Esd	0.410115	0.0287533
Pbk	1.71397	0.00869346
Esco2	1.60304	0.0382321
Fyb1	0.47327	0.0182796
Slc7a8	1.35315	5.07558e-05
C6	1.52319	0.0336207
Sla	0.630317	0.0416534
Parvg	1.19779	0.00994914
Cd86	0.617933	0.0433341
Runx1	0.596192	0.0221247
Cdkn1a	1.2993	0.000181611
Cxcl13	8.56605	0.000576205
Clec4n	0.763405	0.0449547
Tmem176a	0.611933	0.0208595
Cdca3	1.13806	0.0172589
Trem2	0.92007	0.00718478
Cyp1b1	0.473304	0.0491304
Prss30	3.01411	0.0072473
Fkbp5	1.40936	0.00137817
Kifc5b	1.75917	0.0239087
Aif1	0.84757	0.0118385
Lox	0.598696	0.0435392
Megf10	2.39593	0.0199918
Ms4a7	0.864839	0.0180346
Ms4a4c	1.258	0.0368206
Ms4a6b	0.957978	0.00110388
Ms4a6d	0.693887	0.0158156
Cdca5	1.89849	0.00282163
Pdcd4	0.529024	0.0367127
Ppp1r27	7.8009	0.0247559
Banp	0.721099	0.0186508
Adam8	1.63961	0.013208
Irf7	0.882952	0.00277494
Crcp	0.527226	0.0201163
Pfkfb4	0.579631	0.0486152
Col5a2	0.575951	0.00589829
Col3a1	1.14108	0.00104312
Ptp4a1	7.64386	8.31185e-05
Il18r1	1.22173	0.00390957
Stat1	0.479748	0.0470268
Sphkap	5.01495	0.0301279
Fn1	0.517084	0.0400055
Slc16a14	4.03666	0.030622
Pdcd1	3.33092	0.00154449
Inpp5d	0.630728	0.0462453
Mcm6	0.529967	0.0493225
Ptprc	0.710651	0.0288993
Ncf2	0.554119	0.037165
Ifi211	0.999122	0.00167678
Xcl1	1.88323	0.0206342
Soat1	0.886491	0.00863472
Fcgr2b	0.544946	0.015939
Mcm10	2.06978	0.00755398
Mrc1	0.596103	0.00387784
Lcn2	1.71569	0.00519825
Gapvd1	0.341928	0.0312136
Ttll11	0.722654	0.0396361
Ifih1	0.523486	0.0107499
Cers6	0.291117	0.0416776
Ccdc34	0.950904	0.0130793
Gatm	0.679752	0.0403862
Fbn1	0.64226	0.00707847
Mdk	0.708487	0.0291862
Nusap1	1.35294	0.00710492
Siglec1	0.878062	0.00590739
Knl1	1.90689	0.0425542
Angpt4	1.52958	0.00927618
Tpx2	1.01181	0.0456555
E2f1	0.947432	0.0248793
Zbp1	1.1079	0.0118398
Zdbf2	1.88511	0.0114422
Fam83d	1.50434	0.0309905
Ect2	1.15036	0.0124278
Ccna2	1.2039	0.0020501
Postn	1.12476	0.000870657
Gpsm2	0.579356	0.0365463
Crct1	9.13443	0.00113421
Ifi44	0.905785	0.0111927
Cks1b	0.713227	0.0270156
Sh2d2a	1.33502	0.0498056
Gclm	0.562023	0.00894418
Wls	0.340387	0.0486559
Depdc1a	2.39479	0.000888671
Trp53inp1	0.779905	0.0170215
Clca1	5.5025	0.0234938
Clca3a2	0.271986	0.022655
Pappa	1.13405	0.0301394
Cd72	1.05384	0.0293801
Col9a2	3.14425	0.00468799
Stil	1.96523	0.0185828
Stmn1	0.657034	0.00551757
Cdca8	1.78322	0.0134376
Utp11	0.447766	0.0209709
Uchl1	0.754566	0.00701312
Clock	0.517089	0.0441685
Rufy3	0.500946	0.0366155
Plac8	1.2002	0.0395433
Prkg2	2.75336	0.0180028
Ppbp	0.644435	0.0164447
Kntc1	2.78241	0.0258251
Eln	0.718244	0.0183369
Gm20605	1.7117	0.00457815
Akr1b8	1.09464	0.000519073
Herc6	0.752813	0.0347865
Tmem176b	0.480984	0.0176405
Dusp11	0.304841	0.0431118
M1ap	2.26409	0.0349711
Gp9	1.01115	0.00706076
Rab43	0.654443	0.0166156
Usp18	0.876852	0.00439664
Klrg1	2.54212	0.028714
Lag3	1.56039	0.0300114
Clec4a2	0.623985	0.0336869
Klrk1	1.22311	0.0213284
Irag2	1.12064	0.0229725
Klrb1a	1.66363	0.0378382
Ctsc	0.46338	0.0481584
Tyrobp	0.706205	0.0135213
Qprt	1.19665	0.0417303
Far1	0.296418	0.0437797
Itgax	1.44567	0.0156214
Itgal	0.837957	0.019254
Rgs10	0.482541	0.040596
Trim30a	0.63211	0.0147109
Mki67	0.856292	0.0143793
Atp6ap2	0.453804	0.0269104
Slc9a9	0.662296	0.0140031
Cenpi	2.06854	0.0181648
Sfrp1	0.450819	0.0330143
Cenpu	3.26984	0.0177149
Hp	1.45245	0.00884038
Cenpn	1.20353	0.031214
Ccl22	1.57568	0.0242308
Ifi30	0.561229	0.0414602
Cd3e	2.47877	0.000394276
Cd3d	1.58496	0.0138911
Ccnb2	1.67103	0.00444889
Tent5a	0.78325	0.00851507
Ppib	0.367441	0.0383461
Oas2	0.858723	0.00615264
Rac2	0.905984	0.031141
Dpyd	0.780368	0.0357309
Adamts15	0.805553	0.0252273
Ucp2	0.527201	0.00191271
Vav1	0.777861	0.0253637
Slc25a37	0.505609	0.0434603
Kif4	1.34222	0.00938366
Ifit1	1.14339	0.00312037
Nostrin	0.550233	0.0432234
B3galt1	1.55552	0.0169172
Fam151a	1.59478	0.0182148
Lrr1	8.5597	0.00165001
Hpse	0.936627	0.0147026
Slc25a21	2.01294	0.0304542
Isg15	0.843445	0.0177832
Ythdc1	0.520765	0.0131734
Rnase1	1.91761	0.035455
Adamtsl2	0.46749	0.0246461
Slc2a6	2.30129	0.014118
Frmd7	6.27302	0.038083
Ska1	1.69661	0.037666
Greb1	3.51096	0.00555806
Mag	1.75027	0.0435682
Igflr1	7.2062	0.0212757
Dna2	1.36369	0.0203377
C1qa	0.501708	0.0268202
C1qb	0.557113	0.0139489
Rab8b	0.545422	0.0346448
Clca2	1.76553	0.0416963
Il22ra1	5.9386	0.0182364
Man1c1	0.439808	0.017786
Klf10	0.561784	0.00621038
Dtl	1.2932	0.0465738
Wdhd1	0.968941	0.0423296
Cdkn3	1.56659	0.0390912
H2-DMa	0.671769	0.0317282
Ifi206	1.34426	0.0350991
Ccr7	1.58304	0.00526611
Camk4	3.80735	0.0167629
Cd84	0.768851	0.00398897
Snx10	0.44853	0.0439314
Spats2l	0.438524	0.0295563
Txnip	0.390977	0.0464006
Gdf15	2.58146	0.000606752
Grtp1	1.15474	0.0427532
C1s1	0.404123	0.0486269
Armc10	0.459301	0.0339907
Tm6sf1	0.433675	0.0408449
Ctss	0.945649	0.00144468
Prc1	1.31674	0.0256856
F13a1	0.424467	0.0375841
Isg20	0.579865	0.0489369
Picalm	0.347115	0.0481386
Neil3	1.83112	0.0475328
Ncam1	0.603715	0.0422322
Fgl2	0.574119	0.0119402
Ifi203	0.697693	0.00379239
Pclaf	1.73638	0.00398376
Xaf1	0.590802	0.0318241
Sh3pxd2b	0.605587	0.0131942
Cd53	0.52298	0.0234544
Fam117b	0.657112	0.0278235
Cftr	2.02425	0.0047593
Ccnb1	1.26278	0.00245223
Phlda3	0.629378	0.0434252
S100a10	0.359741	0.0455063
Cilp	0.746515	0.0271036
Tnfrsf14	1.65147	0.0377559
Frem3	1.76209	0.0307226
Gzmk	2.51326	0.0473705
Dhx9	0.429946	0.0487521
Abra	0.574976	0.022819
F830045P16Rik	6.32193	0.0208864
Clec4a3	0.951874	0.0171356
Gimap7	1.71696	0.00656434
Tlr7	0.727158	0.0071712
Tmem232	6.3159	0.0234048
Ccdc73	2.4617	0.029927
Asxl3	1.59516	0.0288493
Nexmif	2.92283	0.0475821
Bst2	0.674448	0.0145631
Mpeg1	0.790101	0.0231253
Adamts12	0.97213	0.0256237
Mis18bp1	2.13635	0.0151102
Col6a3	0.492139	0.0351135
Selplg	0.733381	0.00925965
Pou4f1	5.12928	0.0179632
Cd300e	3.46411	0.0340954
Cxcr6	1.87231	0.0124027
Cfap100	7.21594	0.0182301
Gm12185	2.31228	0.00324557
Clec4a1	0.662199	0.0247325
Ccr2	1.60318	0.000131886
Vgll2	6.59991	0.0492703
Mmp12	2.16156	3.25476e-05
Vcpkmt	0.679492	0.0386682
2610318N02Rik	3.87681	0.0269604
Amz1	1.62356	0.018708
Scd4	0.850964	0.00106486
Lgals3	1.5583	0.000521789
Ftl1	0.40177	0.0426392
Tmem37	0.630574	0.022371
Ankrd37	0.750476	0.016402
Gatd1	0.451029	0.0433417
Spn	0.925767	0.0232704
Mest	0.914457	0.00657916
Rgs14	1.20552	0.0103262
Pld4	0.716521	0.0101781
Ostn	7.07325	0.0192612
Cx3cr1	1.24657	0.0123202
Oas1a	1.00863	0.00121571
Cd8b1	1.51563	0.0356943
Myh7	0.901855	0.00360658
Cd8a	2.17798	0.0101569
Pkp3	1.87036	0.0126452
Atp5if1	0.340872	0.0428762
Xlr	0.9978	0.020932
Hmgb2	0.55833	0.0167672
Zfp182	1.17562	0.0451725
Bmal1	1.25211	0.0388386
Kbtbd11	0.684162	0.00726026
Otulinl	0.439767	0.0400258
S100a9	1.46496	0.0345491
Ticam2	0.929277	0.0220922
Lrguk	5.89077	0.0184586
Ms4a4b	0.704148	0.0465534
Capg	0.489955	0.0356901
AB124611	0.753487	0.0323248
Apol9a	0.968515	0.045416
Gsta2	4.24701	6.12105e-06
Gm5431	0.804051	0.0312204
Fcer1g	0.686722	0.01767
Pirb	0.621679	0.0270086
Kcp	1.52662	0.0416723
Fcgr4	0.873543	0.0243185
Tonsl	1.52725	0.0202454
Fcgr3	0.672639	0.00993418
Stfa2l1	9.23442	0.00723412
Adamts14	1.19265	0.0279076
H2aj	0.484707	0.0397963
Alox5ap	0.474317	0.0204128
Pcnx2	1.54171	0.00916633
H2-Q7	0.778305	0.00433434
H2-Eb1	0.679978	0.0443296
Gmfg	0.659795	0.0220539
B2m	0.55494	0.0208479
Retnla	0.839311	0.00110724
H2-K1	0.579413	0.0102283
Exosc5	0.57045	0.00994637
Tnnt3	2.65406	0.00515385
Myl1	1.11953	0.0062327
Cks2	1.0426	0.0203604
Otof	5.1565	0.0110492
Ifit3b	0.728555	0.0385845
Stat4	2.24945	0.0170483
Nmral1	0.831046	0.028984
Ccdc102a	0.566559	0.0466648
Hsd3b2	3.70044	0.00887432
Ifi27	0.595811	0.00625987
Hvcn1	0.856771	0.0201917
Lrrc51	0.694069	0.0442923
Hmgn3	0.706425	0.00961057
Jchain	2.76723	0.0120125
Cenpm	1.52223	0.011773
Tnfrsf13c	3.55459	0.0159882
Zfp442	1.23124	0.0473892
Gm4841	2.14068	0.0094429
Lyz1	2.30215	4.26684e-05
Lyz2	0.719511	0.0104157
Trim80	6.39803	0.0281857
Mrgprb1	2.31686	0.0421815
Tmem35b	0.800616	0.0389281
Skint3	2.81444	0.0411428
Ccnb1ip1	8.78572	0.0341903
Tigit	7.25424	0.0360055
Apol7e	2.54712	0.0200345
Gspt2	1.2069	0.0497079
Fndc1	0.440223	0.0128373
Ccnf	1.15086	0.0303977
Ear2	1.45537	0.00546587
Slfn2	0.746448	0.00752957
Hbq1b	1.47642	0.0416476
Stmp1	0.310138	0.0369087
H2-Q6	0.829833	0.00106443
Lst1	1.12791	0.00567285
C4b	0.939554	0.00149835
Ifi204	1.05743	0.000782605
Ifi213	1.82357	0.0130948
Gsta1	2.75464	3.40426e-07
Platr25	1.52503	0.00975091
Ifit3	0.646934	0.0462102
Cerkl	2.78983	0.0339625
Igkv15-103	3.00631	0.0388864
Igkc	0.902819	0.0304115
Iglv1	1.50517	0.0496014
Slfn1	1.3472	0.00187642
Gm14322	6.94642	0.0467099
Zfp968	8.44708	4.21336e-05
Ifi47	0.744764	0.0279306
Naip2	0.883434	0.00965695
Sec61g	0.379135	0.0494762
Ifi27l2a	1.13824	0.000305395
Ms4a6c	0.951584	0.000395739
Tceal7	1.57089	0.00285316
Tmsb10	0.589712	0.0219327
Kifc1	1.31105	0.0403912
Pira2	0.710248	0.0341103
Cfb	1.13001	0.0050391
Mndal	0.470727	0.0489752
Pabpc4l	1.83059	0.028543
F830016B08Rik	2.05943	0.000683504
Ccl21d	12.4243	2.89912e-05
Gm20826	5.96963	0.000691327
Gm3629	6.45396	0.0291256
Igha	3.41979	0.00161309
Zfp967	1.19809	0.0117665
Anxa2r1	1.07789	0.0182875
Gm2004	1.65571	0.0167965
Shisa8	1.42082	0.0208261
Bin2	0.746622	0.0491072
Gm28035	6.60486	0.000220142
Bcl2a1d	1.17006	0.0353434
Ms4a4a	1.18465	0.0287596
Sh2d1b1	1.7924	0.0198585
Naaladl2	5.20945	0.00169028
Zc3h11a	0.321018	0.0413133
Gbp6	0.806514	0.000530844
Gbp10	2.76407	0.00145773
Iglc1	2.02584	0.0265861
Igip	0.605309	0.0482029
Gsta13	3.05632	1.4277e-07
Smim10l3	0.570933	0.0384435

## Sheet: treated NIID vs untreated NIID
Symbol	log2(fc)	P value
Gnai3	-1.16946	0.00390367
Scml2	-1.73925	0.0294102
Klf6	-0.957464	0.00281447
Wnt9a	-1.31444	0.0104871
Xpo6	-0.937937	0.0174108
Axin2	-1.68502	0.000434593
Scpep1	-0.774165	0.0165173
Mnt	-0.82415	0.0363191
Ckmt1	-1.78221	0.0214966
Rem1	-1.22573	0.00546015
Egfl6	-2.03223	0.0163981
Cttnbp2	-1.46697	0.0406289
Galnt1	-0.718164	0.0275336
Acvr1b	-0.99955	0.0136637
Zfp385a	-0.968418	0.00877767
Itga5	-1.03938	0.00459607
Sox9	-1.44749	0.0123854
Hnrnpd	-0.873496	0.0016493
C1d	-0.903914	0.0260453
Kat2b	-0.755444	0.0242999
Rab5b	-0.697722	0.0355996
Icosl	-0.910184	0.00826623
Sult5a1	-2.1097	0.00152854
Rpa1	-0.721879	0.0179881
Ddx3x	-1.45595	6.0798e-05
Slc5a5	-3.87283	0.0443563
Usp32	-0.887098	0.0446445
Zfp512b	-0.855209	0.00382288
Dnajc5	-0.821256	0.029202
Fmr1	-1.36737	0.000479573
Dlg3	-1.29831	0.0151605
Vpreb3	-3.5395	0.000719476
Mmp14	-1.26878	0.000105782
S100a4	-1.16312	0.0147892
S100a3	-4.14051	0.00284471
S100a6	-0.935009	0.00441593
Sec24b	-0.771277	0.0413185
Nhp2	-0.913497	0.0232555
Mfsd10	-1.24141	0.0108169
Luzp1	-0.726573	0.0412351
Cfp	-0.838886	0.0410766
Timp1	-1.80363	0.000228825
Cnnm3	-0.816442	0.0372982
Ocrl	-0.734091	0.0317617
Slc26a3	-1.5737	0.0174927
Lsr	-1.82682	0.00248984
Sp1	-0.928585	0.00688765
Efnb2	-0.863253	0.0393815
Cnn1	-4.8911	2.6642e-12
Fbxo9	-0.986211	0.00119983
Vps50	-0.786455	0.0461601
Hars1	-0.784694	0.0123174
Zmat2	-0.69208	0.0373481
Cct3	-0.742646	0.0356544
Pax9	-1.88402	0.0362771
Dlx3	-4.02857	0.0341432
Ell2	-0.974887	0.0288868
Fkbp10	-0.934081	0.003103
Nom1	-0.875029	0.0112077
Tnk1	-3.06291	0.00282071
Ifrd1	-1.37312	0.000742705
Stk38l	-1.10848	0.0026771
Brpf1	-0.807801	0.0171312
Gstt1	-0.803146	0.0447369
Tat	-2.59238	0.00299683
Eef1e1	-0.752435	0.0490368
Cldn15	-1.30577	0.0402078
Smo	-1.00139	0.0274973
Crnkl1	-1.32188	0.000187323
Rin2	-0.759571	0.0173808
Folh1	-1.72355	0.0327049
Zdhhc4	-0.765135	0.0271901
Slc1a5	-1.18597	0.000166789
Vwf	-1.60333	0.000137932
Spa17	-1.18632	0.0158638
Emd	-0.766249	0.0228165
Gria3	-2.61951	9.15999e-06
Ap4e1	-1.58427	0.0274666
Kmt2a	-1.16886	0.00189658
Supt6	-0.885437	0.00625997
Acp2	-0.859499	0.0240007
Slc39a13	-0.752773	0.0399971
Celf2	-1.11836	0.006966
Ddb2	-1.21114	0.0201741
Rmnd5a	-0.816562	0.0240034
Rhoc	-1.07519	0.018368
Peg3	-1.64212	0.00610178
Angptl4	-2.44151	3.94201e-05
Mdp1	-0.806393	0.0289024
Braf	-1.11538	0.00782853
Snrpd1	-0.877952	0.0208598
Ikzf4	-1.25622	0.0404443
Axl	-1.28145	0.000109723
Gtf2f1	-0.837387	0.0125339
Fkbp7	-0.893406	0.0112753
Ggct	-0.738259	0.00811743
Plin4	-0.923948	0.0332767
Tmem39a	-0.643218	0.0435966
Nab1	-0.992982	0.0127842
Il17ra	-1.07199	0.0340321
Hbp1	-0.861563	0.0249597
Prkar2b	-1.47414	0.00333622
Cdkn1b	-0.694411	0.00968633
Klf4	-0.979545	0.00245465
Fam32a	-0.711869	0.0341253
Cdk12	-0.909139	0.0216224
Pafah1b2	-1.04362	0.00419402
Cnot11	-0.795067	0.0248358
Sri	-0.675846	0.0450019
Dgcr2	-0.672861	0.0405288
Ranbp2	-1.29681	0.00157473
Grk5	-0.742706	0.0376038
Plag1	-2.67289	0.00881679
Ddx23	-0.674157	0.036215
Pld3	-0.90336	0.0107509
Grik5	-1.32338	0.00646721
Etv3	-0.948651	0.00447465
Rab3b	-2.17635	0.000953355
Paf1	-0.669562	0.0319307
Bicd1	-2.11204	0.0199324
Ncstn	-0.768041	0.0221599
Slc25a1	-0.664954	0.024884
Ddr1	-1.43374	0.00723527
Cp	-0.790507	0.0092076
Insig2	-0.80288	0.0242845
Man1a	-1.31474	0.000556705
Nfat5	-0.681232	0.00282086
Bax	-1.1861	0.00370871
Il7r	-1.54098	0.0179913
Tfam	-0.899168	0.0153765
Zfp81	-1.19243	0.00654336
Hlf	-0.880343	0.0320549
Ssbp2	-0.718423	0.028142
Stat3	-0.861182	0.0128847
Map3k20	-0.727147	0.0239085
Ikbkg	-0.756435	0.0400259
Atn1	-0.871583	0.00907226
Eno2	-1.66334	0.0197489
Clcn5	-1.27385	0.0210417
Clcn3	-0.978751	0.0104663
Cul3	-0.645268	0.0391583
Tmed4	-0.693718	0.0455516
Dnajb11	-0.709904	0.0245435
Gab2	-1.3262	0.000116826
Tax1bp1	-1.07674	0.00138422
Arhgef40	-0.892445	0.0460042
Pkn2	-0.893441	0.0157899
Sgce	-1.22355	0.000391308
Chn2	-0.846587	0.0431017
Myo9b	-0.702345	0.0442716
Hdac9	-0.981805	0.0323516
Rab23	-0.84178	0.0396079
Pgf	-1.08118	0.0137292
Hdgf	-0.738208	0.0197504
Nmrk2	-2.89353	0.000190867
Hspb1	-2.32152	1.5159e-05
Hnrnpa2b1	-0.871699	0.00912465
Prkacb	-0.768462	0.0201761
Cstb	-1.18739	0.00412349
Cd44	-0.946434	0.0216159
Slc1a2	-2.60452	0.015568
Polr2a	-0.884042	0.00542339
Shbg	-4.15071	0.0133205
Ufd1	-0.876768	0.0130771
Ubqln1	-0.650603	0.0425169
Cadm3	-1.18241	0.022297
Fcer1a	-1.94029	0.0135158
Crbn	-0.820894	0.0143315
Msh6	-0.950009	0.0285673
Fbxo11	-1.09412	0.00410658
Hmox1	-1.66211	0.00115418
Cic	-0.548475	0.0188412
Celf1	-0.63408	0.0422246
Por	-0.867714	0.0198269
Igf1r	-1.08253	0.00849068
Mef2c	-0.855043	0.0317005
Pcyt1a	-0.826408	0.0118568
Zfp592	-0.70964	0.034071
Snx6	-0.763489	0.0277531
Ctcf	-0.701689	0.0336288
Rfx5	-1.38617	0.0214782
Slc30a4	-1.0111	0.0119515
Gata6	-0.924303	0.00378543
Apc	-1.10254	0.0056012
Ncoa2	-0.785459	0.0316471
Nr2c2	-1.08071	0.000409135
P2rx5	-1.50281	0.0115431
Shpk	-1.22675	0.0336755
Odr4	-0.983334	0.0081418
Prg4	-2.37927	4.2192e-07
Crkl	-0.883519	0.0133916
Clint1	-0.764022	0.0144309
Mob1b	-1.03135	0.00619595
Tmbim1	-0.940977	0.0047891
Arpc2	-0.759292	0.0269028
Kmt2b	-0.678386	0.0341227
Upk1a	-2.89352	0.00891157
Susd2	-1.63713	0.0148971
Fbln1	-0.884271	0.0344775
Pgrmc1	-1.44597	3.26966e-05
Tek	-0.848761	0.0167812
Pfdn2	-0.743031	0.0425332
Steep1	-0.999315	0.021098
Actn3	-2.33037	0.0135919
Ptbp1	-0.792882	0.0329942
Itih3	-1.55896	0.00363251
Stimate	-1.05226	0.00695538
Prkag3	-2.27889	0.00924327
Gtf2h1	-0.845836	0.0238252
Tcf23	-1.98678	0.00309957
Usp19	-0.81325	0.0230186
Kif5b	-0.979637	0.0129387
P3h4	-0.798302	0.0277555
Hspa1l	-1.36936	0.00945526
Mark3	-0.68718	0.0382958
M6pr	-0.776746	0.0217754
Tinf2	-0.925792	0.00586153
Tgfbr1	-1.241	0.00396396
Homer1	-0.940728	0.0231554
Gabrb2	-3.66116	0.000246236
Bcl2l1	-0.685951	0.0383022
Khsrp	-0.754237	0.0185398
Dio2	-1.70476	0.029313
Cpt1c	-1.42022	0.0340563
Zmiz1	-0.891419	0.0105985
Hnrnpa0	-0.940013	0.00330768
Hnrnph1	-1.09857	0.00116641
Id3	-1.03409	0.00428313
Arid1a	-0.897996	0.00547273
Crlf1	-4.29818	1.32214e-05
Hmgcll1	-6.33985	0.0157366
Ttc9b	-3.7038	0.0213033
Fnbp4	-0.990519	0.013114
Tle1	-0.83434	0.0381641
Snrpb2	-0.895388	0.00947642
Prpf31	-0.745859	0.0198962
Sertad1	-1.16385	0.00103995
Carhsp1	-0.934581	0.00489933
Herpud2	-0.790192	0.0152564
Mgst1	-0.884658	0.0115359
Nfib	-0.964067	0.0200686
Hipk1	-0.849646	0.0118594
Gprc5b	-0.804966	0.0268224
Man1a2	-1.36891	0.0017346
Gabpa	-0.916007	0.00616335
Dynll1	-0.733469	0.0209142
Ewsr1	-0.775143	0.0276907
2610028H24Rik	-2.30378	0.0451089
Pttg1ip	-0.697947	0.0359294
Trpm2	-1.80882	0.0127675
Met	-1.65352	0.0279907
Tnpo1	-1.01042	0.0104302
Rnmt	-1.26096	0.00289622
Mrtfb	-1.43727	0.00503493
Cbx5	-1.4298	0.000699485
Ppp2cb	-0.779071	0.0143873
Bcr	-0.852545	0.0225386
Pou6f1	-1.19376	0.00197775
Kdsr	-1.14808	0.00344976
Vps4b	-0.874726	0.00688192
Hyal1	-1.06819	0.0149585
Tusc2	-0.664564	0.0461585
Slc3a2	-1.19671	8.75706e-05
Spire2	-1.91439	0.04419
Kansl3	-0.807068	0.0230522
Eya4	-2.08623	0.0387775
Rbm25	-0.867331	0.0245146
Fads1	-0.836004	0.0126729
Tnfrsf22	-3.15918	0.00120514
Wnt2	-1.6379	0.0465531
Gabra1	-1.55618	0.0104888
Brf1	-0.76521	0.0260146
Vipr2	-1.50351	0.0340416
Exoc3l2	-1.3037	0.0343386
Zfp790	-1.05576	0.0128301
Evi5	-1.10766	0.00722096
Ccnt1	-0.8743	0.0220706
Scarf2	-0.988376	0.0198189
Steap4	-0.784481	0.0339342
Tnpo3	-0.622724	0.0260942
Retn	-2.80735	0.0499938
Amotl1	-0.830392	0.00420026
Aldh1a2	-1.4735	0.00334874
Sh3bp5l	-0.714155	0.0390561
Atad1	-0.7622	0.0290574
Trnt1	-0.726353	0.0344115
St3gal1	-0.950201	0.0202219
Clip3	-0.824018	0.01282
Rnf168	-1.02063	0.0205067
Cacybp	-0.890273	0.00595508
Glis2	-0.984113	0.0296011
Bicc1	-1.34829	0.0011144
Tmem87b	-1.45872	0.000189631
Piezo1	-1.03379	0.0166225
Ankrd28	-0.975864	0.00350969
Rbsn	-0.846596	0.0316586
Csf1	-1.09581	0.0435383
Kif1a	-0.868495	0.00269227
Msh3	-1.25002	0.0174153
Dnajb9	-0.929336	0.00382049
Gata2	-1.0298	0.00404979
Actn1	-1.0105	0.0059226
Hnrnpl	-0.824673	0.0440968
Mtmr1	-0.996779	0.0147517
Gdi1	-0.957604	0.00194937
Sash1	-0.782801	0.00350886
Golga7	-0.80873	0.0104707
Pcolce2	-0.904194	0.00752274
Arnt	-0.776075	0.0300669
Gata5	-1.55492	0.0427089
Steap2	-1.69227	0.0141512
Psma2	-0.776782	0.0189151
Prune1	-0.994753	0.00777597
Cers2	-0.733271	0.0295873
Capza2	-0.926113	0.00941086
Prpf3	-1.0855	0.000754393
Anp32e	-1.27328	0.000395396
Tab2	-0.878645	0.00551947
Ppil4	-0.928178	0.0148826
Eps8	-1.5191	2.62698e-05
Sqstm1	-1.18477	0.0102017
Nfe2l2	-0.883624	0.0121235
Rxra	-0.651327	0.041429
Cd5l	-2.99144	0.0195246
Lta4h	-0.669631	0.0311908
Wnt11	-1.01597	0.0388826
Adss2	-0.954189	0.0149224
Lbp	-1.02982	0.00788699
Stard13	-0.707309	0.0493678
Syt14	-2.60881	0.0382807
Kcnq2	-5.32193	0.0148379
Nkap	-0.907177	0.0302467
Wt1	-1.34376	0.0319726
Ppfibp1	-1.14065	0.00278624
Lamp2	-1.0461	0.00154072
Atxn10	-1.0582	0.00433001
H3f3b	-1.00688	0.00206578
Cmah	-1.30856	0.0434855
Bik	-0.999786	0.0404952
Etaa1	-1.2668	0.0295317
Sdc4	-1.105	0.00840403
Il13ra1	-0.771826	0.0220647
Rnd3	-1.66029	4.72074e-06
Arl5b	-0.614699	0.0196909
Psmd11	-1.03062	0.0106158
Timp2	-0.926559	0.00849323
Igfbp4	-1.19008	0.000680061
Suz12	-0.868931	0.0281065
Rab11fip4	-0.622115	0.0261042
Elmo2	-0.808639	0.00934911
Wsb1	-1.11427	0.00175583
Serinc3	-0.727145	0.0334827
Wfdc2	-1.41665	0.0401092
Crk	-1.02343	0.00657052
Rab5a	-0.984788	0.00309514
B4galt5	-0.865148	0.0330957
Ptgis	-0.964366	0.0269924
Cadps2	-1.10403	0.0444651
Ddx27	-0.876424	0.0074774
Cyth3	-0.939876	0.00499873
Cyb5r3	-0.87708	0.00393828
Med13l	-1.21204	0.000910441
H2bc4	-0.963183	0.00459193
Mafk	-0.886328	0.0127032
Med1	-0.819847	0.0326552
Uchl5	-1.14235	0.00155997
Ro60	-1.62184	0.000539352
Stk4	-0.866279	0.0101944
Pmp22	-0.911386	0.00686131
Zcchc10	-1.18983	0.00277484
Tbx5	-0.730204	0.0105809
Ksr1	-0.894913	0.0177357
Gpx3	-1.24994	0.000128671
Smurf2	-0.797051	0.0293764
Vezf1	-0.714487	0.0231732
Srsf1	-1.30625	0.000159933
Kansl1	-1.07634	0.000682835
Dhx40	-0.757358	0.0246696
Appbp2	-0.935132	0.00549049
Wnt9b	-2.38457	0.0307368
Cwc25	-0.983236	0.00816403
Spmap1	-8.97154	0.00526019
Trim37	-0.914525	0.0380797
Ndel1	-0.703488	0.024266
Zbtb4	-1.03645	0.0171212
Mpdu1	-0.564833	0.0489702
Abca5	-0.42242	0.00873534
Sfrp5	-4.65259	9.09772e-07
Myh11	-1.43846	0.0143102
Pank3	-1.18382	0.00262364
Rars1	-0.703242	0.0417378
Arrb1	-0.745445	0.0225658
Tm4sf5	-1.4864	0.0296169
Alox15	-2.34859	0.0194411
Ccl6	-0.825518	0.0445129
Rab3d	-0.836521	0.0221622
Atp6ap1	-0.654838	0.0395881
Aldh3a1	-1.53345	0.0197633
BC005537	-0.595888	0.036855
Isyna1	-0.781699	0.0412824
H13	-0.648519	0.0281286
Rnf145	-1.06599	0.0255086
Ahr	-0.963084	0.0232096
Dpep1	-1.16706	0.00979036
Psmc3ip	-0.965295	0.0435706
Zfp687	-0.676542	0.0316186
Xab2	-0.724315	0.0248495
Pdk4	-2.34218	0.000343071
Gle1	-0.67159	0.0346774
Lyst	-1.59779	0.000332414
Calr3	-1.47349	0.00986704
Hdac2	-0.755617	0.0204664
Trmt11	-1.17	0.0127541
Pcmt1	-0.656644	0.0363982
Lrp11	-1.60689	0.00274344
Sec63	-1.12454	0.000763389
Plagl1	-2.42675	0.000292588
Mical1	-0.970086	0.00854867
Zbtb24	-0.94315	0.0275146
Wasf1	-2.23773	0.0219202
Rab32	-1.0067	0.0405218
Gtf3c6	-0.882861	0.0360071
Slc16a10	-0.988406	0.0182525
Traf3ip2	-1.11882	0.00708869
Asf1a	-1.08138	0.00167262
Reep3	-1.00376	0.000800446
Serinc1	-1.05816	0.000830864
Hsf2	-1.58424	9.17665e-05
Rspo3	-1.16949	0.0149629
Ptprk	-0.830244	0.0273063
Nts	-1.87516	0.000182107
Slc6a15	-2.36849	0.00365402
Ccdc59	-1.11469	0.000608088
Ppp1r12a	-1.21764	0.00105144
Zwint	-0.666128	0.0497198
Dcn	-1.38682	9.5923e-06
Epyc	-4.60984	0.0303694
Atp2b1	-0.863096	0.00173191
Arid5b	-1.19866	0.000297369
Bltp3b	-1.64187	4.79315e-05
Poc1b	-0.79452	0.0401593
Tmpo	-0.906211	0.00490949
Kitl	-0.822914	0.0147466
Ikbip	-1.1907	0.00200243
Epb41l2	-0.830364	0.0252304
Myb	-7.30378	0.000280378
Ahi1	-1.21401	0.0271922
Pde7b	-1.21736	0.0391383
Ccn2	-1.94964	7.5984e-09
Cdk17	-0.765941	0.040609
Snrpf	-0.685591	0.047585
Ntn4	-0.997257	0.0280445
Fgd6	-0.929584	0.0426423
Tmcc3	-0.798207	0.0343472
Nudt4	-1.052	0.00449485
Nuak1	-0.97478	0.00775922
Cry1	-1.10583	0.00147648
Timp3	-1.24424	0.000154618
Dram1	-0.78553	0.0113786
Sycp3	-2.67516	0.0175219
Sirt1	-1.32325	0.000343472
Hnrnph3	-1.17968	0.000179359
Rufy2	-1.14234	0.0499683
Ccar1	-0.777196	0.0235927
Ddx21	-0.877547	0.00716114
Ddx50	-1.16435	0.000191489
Vps26a	-0.846094	0.00798973
Sar1a	-0.732093	0.0362238
Sgpl1	-0.701912	0.0373287
Cand1	-0.848583	0.0117202
Tbk1	-0.868101	0.00919587
Pno1	-0.774553	0.0353799
Plek	-1.31081	0.00330887
Egfr	-1.153	0.0276634
Vps54	-0.945129	0.0105475
Tbc1d15	-1.19398	0.000416449
Rab21	-1.06352	0.0110437
Peli1	-1.66103	8.3806e-07
Rab1a	-0.673177	0.019499
Actr2	-0.943745	0.00786775
Frs2	-0.832667	0.0178902
Mdm2	-1.29168	0.000351095
Csrp2	-1.0227	0.0185947
Jsrp1	-2.81367	0.00235688
Wif1	-2.49262	0.0149586
Llph	-1.00916	0.00179893
Irak3	-1.17652	0.00138987
Hcfc2	-0.832367	0.0383073
Nfyb	-0.919925	0.0458237
Txnrd1	-0.902553	0.0192739
Nopchap1	-0.736585	0.0230123
Sumo3	-0.865045	0.00225223
Rel	-1.17135	0.0124275
Fstl3	-2.16797	5.21932e-07
Nudcd2	-0.770087	0.0483465
Slc22a4	-1.7017	0.0114898
Ppp2ca	-0.913688	0.00786703
Hnrnpab	-0.723111	0.0276857
Cnot6	-1.07371	0.00461015
Gfpt2	-1.42867	2.19043e-05
Clk4	-1.01838	0.00778388
Jade2	-0.69832	0.0477701
Med7	-0.775885	0.042622
Slu7	-0.986494	0.00301106
Tns3	-1.32537	0.0216974
Btg2	-1.54437	3.83639e-05
Igfbp3	-1.62794	0.000215354
2310033P09Rik	-0.907092	0.0403093
Npc1l1	-5.29768	0.0469594
Rnf185	-0.765708	0.020915
Rtn4	-1.55906	4.92053e-05
Ppp4r3b	-1.30875	0.000596475
Efemp1	-1.74799	0.00962947
Myl7	-5.98221	0.000105666
Aebp1	-1.73223	0.010704
Polm	-1.25767	0.0272221
Ccdc117	-0.768645	0.0253791
Smg8	-0.955288	0.014475
Rnft1	-1.17791	0.000441315
Mfap3	-0.879087	0.0172512
Ggnbp2	-0.720883	0.0272949
Acaca	-1.41691	0.0178764
Polr1f	-0.982836	0.0299697
Sypl1	-1.0522	0.000444964
Rock2	-0.873511	0.0232401
Cyria	-1.60536	0.000756993
Sdc1	-0.870085	0.0267179
Pum2	-0.736084	0.0162632
Smc6	-0.414571	0.0109274
Gna13	-0.899621	0.00618929
Abca8b	-0.900002	0.024462
Klhl29	-2.12596	0.00666338
Ubxn2a	-0.787372	0.0398125
Itsn2	-0.754717	0.0353151
Id2	-1.42114	0.00145316
Mboat2	-1.56462	0.00170491
Ncoa1	-0.859472	0.0290459
Bcap29	-0.776308	0.0245766
Klf11	-1.21754	0.000512362
Grhl1	-2.85526	0.0170615
Kif3c	-0.8114	0.0424382
Rab10	-0.812171	0.0147259
Sntg2	-1.98877	0.0156294
Ccl11	-1.64703	0.030848
Ddx52	-0.729618	0.0318393
Cdc27	-1.31669	0.000898505
Itgb3	-1.33632	0.0259744
Tlk2	-0.82766	0.0025449
Ddx42	-0.672391	0.0435704
Ftsj3	-1.03883	0.00189011
Ern1	-0.949394	0.00438635
Pecam1	-1.02191	0.00418574
Ddx5	-1.01752	0.00504954
Sumo2	-0.852025	0.00955193
Trim47	-0.808458	0.0163821
Aspa	-1.16349	0.0302059
Ncbp3	-0.832482	0.0228973
Ankfy1	-0.799812	0.0246642
Slc13a5	-2.73361	0.0177007
4933427D14Rik	-2.37397	0.00630841
Cygb	-0.845947	0.018065
Cpd	-0.949637	0.00679422
Doc2b	-1.36562	0.0230077
Luc7l3	-0.938179	0.0139499
Slc35b1	-0.652213	0.0437799
Fbxl20	-1.28926	0.00412088
Alox8	-7.07325	0.00120603
Aloxe3	-3.51785	0.0417293
Per1	-1.36007	0.000102798
Myh10	-1.22708	0.00253702
Pik3r5	-1.11521	0.0421194
Ntn1	-0.86101	0.0116106
Adprm	-0.919307	0.0279143
Ubtf	-0.79833	0.0130171
Gfap	-3.4549	0.0060592
Foxg1	-3.94996	0.00760056
Scfd1	-0.896395	0.0125675
Strn3	-0.785323	0.0267712
Gtf2a1	-0.848431	0.0292531
Sel1l	-0.750536	0.0322159
Sec23a	-0.826978	0.00881024
Pnn	-1.19629	0.000542547
Ptpn21	-1.17326	0.000375302
Zc3h14	-0.735472	0.0255809
Ttc8	-1.1161	0.0364389
Nfkbia	-0.894741	0.0082561
Sptlc2	-0.894103	0.0056956
Snw1	-0.747703	0.0178026
Nova1	-2.003	0.00214756
Sgpp1	-1.18956	0.00114646
Rab15	-2.43307	7.23641e-05
Fut8	-0.798398	0.0452467
Sav1	-0.696706	0.0340171
Serpina3n	-2.6516	0.00194164
Clmn	-1.72907	0.00815864
Mnat1	-0.742696	0.0168502
Hif1a	-0.786515	0.0191883
Pals1	-1.26709	0.0070349
Susd6	-0.712422	0.0286119
Srsf5	-1.28587	0.000426834
Smoc1	-1.91566	0.000212295
Pcnx1	-0.32448	0.0442376
Gtpbp4	-0.658256	0.0406893
Zmynd11	-0.702456	0.00733577
Fbln5	-0.948527	0.0253095
Trip11	-0.683416	0.0433575
Atxn3	-1.01536	0.0312689
Lgmn	-0.787362	0.0400501
Golga5	-0.67355	0.0338772
Net1	-1.1473	0.0046388
Tmed10	-0.690472	0.0320335
Fos	-1.88382	0.00230106
Gpatch2l	-0.78109	0.0407782
Hsp90aa1	-1.74256	1.64499e-06
Eif5	-1.23378	0.000263218
Ggps1	-0.998145	0.00233852
Gpr137b	-0.827578	0.0239577
Carmil1	-1.08338	0.0105318
Gpld1	-1.69988	0.00261498
Gcnt2	-1.48792	0.000730645
Hivep1	-0.79907	0.00970786
Cap2	-0.881911	0.037797
Nup153	-1.04372	0.000966975
Kif13a	-0.748098	0.0201897
Dek	-1.18689	0.000541422
Id4	-2.25177	0.00700226
Ogn	-1.15857	0.00843241
Nol8	-0.886615	0.0406019
Spin1	-0.818206	0.0104895
Wrnip1	-0.712094	0.043353
Serpinb9b	-2.93621	0.00011403
Ripk1	-0.865764	0.0297303
Pxdc1	-0.899742	0.0116168
Ssr1	-0.96057	0.00503997
Riok1	-1.01124	0.0431092
Snrnp48	-1.23185	0.0090388
Aopep	-0.795569	0.0319142
Ptch1	-1.28108	0.00203121
Sfxn1	-0.950008	0.0157018
Ctsl	-0.849902	0.00927136
Zfp346	-1.09118	0.0172153
Nsd1	-1.76777	0.000432359
Ddx46	-0.953855	0.0334614
Cetn3	-1.05197	0.00146528
Smad5	-0.965303	0.00464378
Hnrnpk	-0.879271	0.00767463
Rasa1	-0.815218	0.00865167
Golm1	-1.67238	0.0117682
Dapk1	-0.866428	0.00484897
Slc6a19	-5.69116	0.0263942
Nkd2	-1.34566	0.0271393
Tppp	-1.19809	0.0285694
Ccdc127	-0.412267	0.00839921
Cast	-1.13314	0.000578152
Rhobtb3	-1.43522	0.00297975
Nsun2	-0.651458	0.0424099
Med10	-0.754717	0.022637
Hapln1	-4.82273	0.0207893
Vcan	-1.75704	1.13596e-05
Slc30a5	-0.732136	0.0338793
Rad17	-0.809996	0.0366512
Cartpt	-3.13902	0.0177992
Cert1	-1	0.00375485
Iqgap2	-1.06685	0.0239062
Aggf1	-0.771038	0.0254389
Scamp1	-0.964361	0.00686209
Jmy	-0.725302	0.0303397
Elovl7	-2.54667	0.0277335
Pde4d	-1.18688	0.0332062
Serinc5	-0.929557	0.0255623
Erbin	-1.37204	0.000371274
Trim23	-0.916426	0.030753
Emb	-2.03591	0.000164877
Hcn1	-2.18604	0.0325465
Kctd6	-1.08454	0.00390329
Map3k1	-0.995681	0.0176495
Il6st	-1.16064	0.00226317
Plpp1	-0.918314	0.00834372
Gpx8	-1.29512	0.000292285
Fst	-2.65072	9.00118e-05
Kat6b	-1.18552	0.00231381
Samd8	-0.877934	0.0291935
Ube2e1	-0.673536	0.0497745
Nr1d2	-0.781573	0.0339514
Dlg5	-1.44272	0.000254171
Ngly1	-0.652186	0.0468156
Bmpr1a	-1.59916	5.39248e-05
Anxa7	-0.665018	0.0488891
Zswim8	-0.495257	0.0244103
Ero1a	-0.74991	0.00177178
Psmc6	-1.03222	0.00294371
Bmp4	-1.2186	0.00518484
Mapk1ip1l	-0.731488	0.0312318
Slmap	-1.13774	0.00232285
Gm49342	-0.762448	0.0247449
Rnase4	-1.25324	0.00105065
Arf4	-0.740843	0.0340393
Galnt15	-1.31385	7.92899e-06
Itih4	-3.15912	2.15381e-07
Mapk8	-0.910263	0.017387
Pspc1	-1.03426	0.00677682
Gata4	-0.789305	0.0171589
Zmym2	-1.00354	0.0141543
Anxa8	-1.31641	0.0306158
Lats2	-1.0939	0.00344999
Dcp1a	-0.923931	0.0208113
Zdhhc20	-1.00176	0.0134618
Cdadc1	-0.993015	0.00354823
Mtmr6	-0.907833	0.00892414
Spata13	-1.22524	0.0131861
Cacna2d3	-1.64586	0.0409511
Wnt5a	-1.6389	0.0201613
Esd	-1.35601	0.00457181
Zc3h13	-0.855953	0.0284674
Gpalpp1	-1.04593	0.00143148
Akap11	-0.960757	0.0118612
Rgcc	-1.23372	0.0464998
Naa16	-1.46667	0.0045389
Wbp4	-0.959165	0.0256527
Sugt1	-0.792949	0.0126885
Cnmd	-1.3794	0.0420832
Ccdc25	-0.87535	0.0136313
Trim35	-0.956088	0.00394157
Stmn4	-1.37728	0.0376167
Ppp2r2a	-0.886687	0.00737816
Ebf2	-1.34584	0.000727758
Pdlim2	-1.18977	0.00248284
Sorbs3	-1.10494	0.00253823
Xpo7	-0.650767	0.0432517
Rb1	-0.974657	0.00277609
Rbm26	-0.915381	0.0310651
Ednrb	-1.40551	0.00120829
Fbxl3	-1.04632	0.000443726
Dnajc3	-1.28632	0.000953838
Mbnl2	-0.92079	0.00447788
Nipbl	-1.09995	0.0218822
Osmr	-1.41345	8.13106e-05
Ttc33	-0.905992	0.00646382
Ajuba	-1.0345	0.0214261
Pabpn1	-1.09129	0.00141819
Pdzd2	-1.11876	0.000968343
Slc22a17	-1.88925	0.00122552
Golph3	-0.857961	0.0102767
Zfr	-0.939585	0.00232005
Efs	-0.993116	0.0348541
Ngdn	-0.973726	0.00421
Sub1	-0.596268	0.0365251
Npr3	-2.76306	5.48602e-05
Cma1	-0.953829	0.0445126
Sema5a	-1.43687	0.00914885
Tars1	-0.712832	0.0332652
Rai14	-0.956684	0.0252977
Brix1	-0.900216	0.010227
Nadk2	-0.83986	0.0142344
Mtdh	-1.09167	0.00146688
Sdc2	-1.25838	0.000157306
Trio	-1.04022	0.0204568
Marchf11	-2.65903	0.00333514
Rnf19a	-1.09375	0.00202534
Pabpc1	-0.755002	0.0318282
Ywhaz	-0.819299	0.0247764
Atp6v1c1	-0.733839	0.0250027
Baalc	-1.59426	0.0268217
Slc25a32	-0.955781	0.0418552
Dcaf13	-0.84234	0.0175541
Lrp12	-1.31254	0.00502728
Oxr1	-0.813049	0.0473759
Eif3h	-0.780843	0.0352488
Utp23	-1.42442	0.000288123
Rad21	-0.837904	0.0088463
Matn2	-0.757733	0.0281334
Stk3	-0.868806	0.04842
Eif3e	-0.726638	0.0276387
Eny2	-0.494119	0.0484807
Zhx1	-0.989789	0.0171454
Derl1	-0.649579	0.0466585
Asap1	-0.81878	0.0167988
Gtse1	-1.40903	0.0477879
Brd1	-1.0982	0.00204723
Tef	-0.705072	0.0385551
Deptor	-0.979358	0.012598
Enpp2	-1.4483	0.000539317
Csnk1e	-0.727345	0.0258234
Slc38a2	-0.839636	0.0104023
Slc38a4	-0.984815	0.0205099
Pmm1	-1.04828	0.00469153
Col2a1	-5.18322	0.0278814
Gtsf1	-8.89684	0.00105174
Litaf	-0.821165	0.0205441
Hapstr1	-0.757187	0.0197142
Bcl6	-1.12076	0.00388879
Cldn1	-2.48653	0.003075
Il1rap	-1.57935	0.00262762
Fgf12	-5.44712	0.000194244
Zfp251	-0.85404	0.0305886
Atp13a3	-1.69543	7.81797e-05
Glyr1	-0.744752	0.0237711
Lsg1	-0.786596	0.0167491
Apod	-1.5444	0.00111959
Bop1	-0.718031	0.0438101
Oplah	-0.75391	0.0260789
Ly6h	-4.11513	0.0268472
Slurp1	-2.12703	0.0344614
Zbtb11	-1.13189	0.0120892
Arc	-1.75168	0.0244681
Mapk12	-0.937303	0.00242917
Chkb	-1.3117	0.00378363
Yaf2	-0.689604	0.030066
Alcam	-2.00484	0.000100192
Cblb	-1.01046	0.00476027
Bbx	-1.37268	0.0122814
Nectin3	-0.910058	0.0337483
Atg3	-0.70246	0.0440992
Slc35a5	-1.10992	0.0195151
Ccdc80	-1.17653	0.000680283
Mcm4	-0.868039	0.0345713
Ube2v2	-0.920039	0.00514103
B3gnt5	-2.25071	0.0133276
Boc	-1.23234	0.00331022
Naa50	-1.1416	0.0015203
Hira	-0.804725	0.0341333
Gbe1	-0.921473	0.00671645
Zbtb20	-0.761951	0.0489585
Usp7	-0.962823	0.00255945
Arl6	-0.982027	0.0473375
Crybg3	-1.35348	0.0163919
Cldnd1	-1.12164	0.000686526
Tbc1d23	-0.840654	0.0316387
Tomm70a	-0.74047	0.0244661
Tmem45a	-1.23028	0.00584017
P2rx6	-1.43329	0.0164157
Dlg1	-0.831237	0.0301968
Senp5	-0.977262	0.0399241
Pak2	-0.760877	0.0207348
Tnk2	-1.04591	0.00997672
Fyttd1	-0.940338	0.00624868
Lrch3	-1.11254	0.00532917
Lmln	-1.75061	0.019171
Gsk3b	-1.13271	0.00190151
Fstl1	-1.11585	0.00208455
Rabl3	-1.07157	0.0173547
Gtf2e1	-0.961384	0.011447
Pdia5	-0.935883	0.0335028
Tra2b	-1.47862	0.000128718
Btg3	-1.84634	9.40127e-07
D16Ertd472e	-0.983661	0.0159286
Usp25	-0.919179	0.00798607
Ahsg	-3.07018	1.47564e-07
Adipoq	-2.60103	0.0334933
St6gal1	-0.913847	0.028292
App	-1.00903	0.00359484
Adamts1	-1.775	4.5777e-07
Adamts5	-1.28543	0.000161051
Dyrk1a	-0.517122	0.0125531
Slc15a2	-1.29872	0.0197526
Kpna1	-0.858442	0.0120098
Arl13b	-0.991575	0.0138926
Pros1	-1.10928	0.000992228
Ripply3	-0.946573	0.0433536
Cbr3	-1.07953	0.0117104
Setd4	-1.30747	0.0181074
Rcan1	-1.16869	0.0055394
Son	-0.703274	0.00780823
Synj1	-0.851775	0.0278694
Paxbp1	-1.12141	0.0283156
Enah	-1.87309	0.000154774
Asic1	-1.9294	0.0253553
Lima1	-1.0594	0.00260823
Larp4	-0.793549	0.0375249
Atf1	-1.47382	9.51262e-05
Pcdhgc4	-0.905492	0.0161169
Krt7	-1.43606	0.0315862
Krt18	-1.22572	0.0359793
Cdkn1a	-2.60257	1.51193e-05
Nus1	-0.75877	0.0246293
Akirin1	-1.01993	0.00205546
Cxcl13	-3.21353	0.00886852
Fhl1	-2.45753	7.75575e-09
Slc38a1	-1.31351	0.0355362
Vwa5a	-0.841749	0.0112598
P3h3	-0.989159	0.00604049
Serping1	-1.11661	0.00116232
Ccl25	-2.14358	0.00140464
Scg5	-3.35926	0.00596682
Kcnk5	-1.33238	0.0445749
Trip6	-0.843367	0.022139
Tmem176a	-0.822176	0.0273677
Nfatc4	-0.855951	0.0111654
Prph	-2.27517	0.00806387
Lnpep	-1.22346	0.000668347
Chd1	-1.20872	0.00722716
Pde10a	-1.29128	0.0148207
Thbs2	-1.49456	4.3294e-06
Smoc2	-0.796597	0.0256083
Hcfc1r1	-1.24211	0.00816866
Tnfrsf12a	-2.61306	0.000147383
Flywch2	-1.51914	0.00965113
Pla2g7	-1.01611	0.00997639
Adgrf4	-3.87856	0.00745822
Satb1	-0.863075	0.00488265
Cdc5l	-0.742304	0.0188372
Polh	-0.832242	0.044449
Enpp4	-1.00631	0.00993992
Cyp39a1	-1.02738	0.0376814
Ptk7	-1.18766	0.0116524
Taf8	-0.763035	0.0385342
Trem2	-1.16732	0.00554953
Stk38	-0.549264	0.0277196
Cpne5	-4.42836	0.0155724
Pi16	-1.00433	0.00136591
Pim1	-0.926919	0.0325887
Glp1r	-3.19671	0.0253367
Wdr4	-1.09391	0.0455572
Arhgap28	-1.0984	0.0382669
Epb41l3	-1.51797	0.00894276
Akap8	-1.05431	0.00125445
Myl12a	-0.907674	0.0498954
Ehd3	-1.16843	0.0152266
Xdh	-0.697599	0.0113165
Prkd3	-1.19004	0.00295974
Yipf4	-0.711996	0.0417808
Crim1	-1.1958	0.0235802
Vit	-1.09684	0.0317598
Strn	-1.07342	0.00528268
Cebpz	-1.06556	0.00114707
Pja2	-0.828907	0.00759899
Qpct	-1.14469	0.00191919
Man2a1	-1.11955	0.00318401
Cyp1b1	-2.22559	1.52675e-10
Hnrnpll	-0.808174	0.0165439
Ralbp1	-0.95805	0.00810214
Srsf7	-0.871561	0.0298999
Twsg1	-1.57799	0.00178087
Washc2	-0.727019	0.0119066
Cacna1h	-0.971986	0.0287414
Tedc2	-1.50326	0.00396559
Pdpk1	-1.14368	0.000406208
Six2	-3.42436	0.00841485
E4f1	-0.915162	0.020796
Mcfd2	-0.815538	0.0252355
Pot1b	-0.974185	0.0386757
Luc7l	-1.11513	0.000335101
Rfx2	-1.14461	0.0141151
Spdef	-8.2127	0.0169049
Bambi	-0.9746	0.0046092
Map3k8	-1.15966	0.0125494
Zeb1	-0.805589	0.0216594
Epc1	-0.526521	0.0117596
Sos1	-1.05558	0.0137021
Celf4	-1.94753	0.00698394
Slc39a6	-1.63321	0.000101952
Wac	-0.684653	0.00930667
Rock1	-1.11064	0.0162663
Mib1	-1.184	0.00209638
Zfp871	-1.21682	0.0171455
Wdr46	-0.944215	0.0097597
Slc39a7	-0.837804	0.0229449
Brd2	-1.09147	0.000675886
Etf1	-0.927205	0.00503387
C2	-1.37263	0.0452946
Map3k2	-1.32359	0.0082339
Iws1	-0.746513	0.0180586
Wdr33	-0.875646	0.0206112
Riok3	-0.707255	0.0370349
Aqp4	-1.96718	0.00981647
Zfp521	-1.16244	0.00584143
Impact	-1.15047	0.0237628
Ndfip1	-0.770338	0.0166271
Gnl1	-0.680879	0.0396495
Nr3c1	-1.00599	0.0101556
Diaph1	-0.905716	0.00633491
Gabbr1	-1.27425	0.0104232
Pggt1b	-0.947682	0.0288907
Ap3s1	-0.733475	0.0425798
Ankhd1	-0.582249	0.0141143
Hbegf	-1.53308	0.000491785
Yipf5	-0.764167	0.0234578
Lars1	-1.02071	0.00655184
Tcerg1	-1.01348	0.00333871
Ppp2r2b	-7.05528	0.0202365
Dpysl3	-1.28038	0.000314348
Rab27b	-2.18549	0.000303044
Mbd2	-0.912303	0.00699204
Smad4	-0.736295	0.0205064
Pmaip1	-1.52178	0.0469451
Gnal	-2.51926	0.0282177
Srfbp1	-0.727946	0.0494517
Lox	-1.94562	1.41602e-05
Sncaip	-0.815209	0.0321395
Ptpn2	-0.907421	0.0071608
Setbp1	-1.58385	0.000682048
Mapk4	-1.34788	0.0121646
Mbd1	-0.776961	0.0115238
Smad2	-0.768205	0.0256169
Csnk1a1	-0.875133	0.00569066
Napg	-0.742851	0.0109726
Txnl1	-0.74563	0.0172416
Nars1	-0.827925	0.0139392
Isoc1	-0.877505	0.0112842
Tmx3	-1.05807	0.0044047
Gnaq	-1.05409	0.0108702
Psat1	-1.009	0.0189395
Tle4	-1.05747	0.00727394
Anxa1	-1.50162	1.60872e-05
Fads2	-1.24317	0.0293157
Tmem138	-1.14936	0.0449979
Ms4a4d	-1.03458	0.00220092
Ms4a6d	-0.942093	0.0392264
Zfp91	-0.941153	0.00454773
Pcsk5	-1.35149	0.0315439
Zfand5	-0.871543	0.0120612
Cemip2	-1.48729	0.00626872
Atl3	-1.41112	0.000785843
Lipa	-0.704219	0.0326037
Jak2	-0.991092	0.0157355
Mlana	-4.56235	1.55086e-10
Il33	-1.67537	0.000183434
Tnks2	-0.922722	0.00612937
Tjp2	-0.722802	0.0445298
Eif1ad	-1.11727	0.00187907
Rin1	-1.00106	0.0431997
Cpt1a	-1.15186	0.000322626
Ppp6r3	-0.805674	0.0409963
Efemp2	-0.90466	0.0131663
Smarca2	-0.804984	0.0341126
Ltbp3	-0.947152	0.0395334
Smc5	-0.897271	0.0320528
Smc3	-0.89447	0.0288702
Pdcd4	-0.892592	0.0103183
Shoc2	-1.05089	0.00468789
Rbp4	-2.52872	0.00100271
Eif3a	-0.729917	0.0337013
Dennd10	-0.66866	0.0352585
Plce1	-1.15802	0.0383256
Tm9sf3	-0.970673	0.00991575
Lcor	-0.950398	0.0483704
Slit1	-2.84549	0.028308
Mxi1	-0.68788	0.0394076
Add3	-0.793378	0.0234852
Maoa	-1.58802	5.94303e-05
Nt5c2	-0.733358	0.00490318
Taf5	-1.15759	0.0200139
Slk	-0.675986	0.0484088
Sfr1	-0.797225	0.0133286
Gfra1	-1.11358	0.0268454
Slc18a2	-2.7269	6.92812e-05
Hdgfl3	-1.06277	0.0129017
Bnc1	-1.74191	0.0160743
Tollip	-0.650438	0.0459879
Maged1	-0.86781	0.0119035
Csnk1d	-0.799122	0.0160674
Rab40b	-1.0913	0.0343905
Hoga1	-1.58643	0.0366397
R3hcc1l	-0.765348	0.0403139
Loxl4	-1.48774	0.0282425
Hps1	-1.19098	0.0247743
Dnmbp	-0.876346	0.0357522
Scd2	-1.19596	0.00904611
Sfxn3	-0.942729	0.0102332
Ldb1	-0.631436	0.037719
Arih1	-1.20756	0.00202271
Sacm1l	-0.774413	0.0370923
Tbl1x	-0.905985	0.00809801
Tsr2	-0.900835	0.0180447
Gnl3l	-1.01591	0.00243317
Maged2	-0.800169	0.0395554
Abhd6	-0.936597	0.00972764
Sat1	-1.25518	0.0011383
Acot9	-1.3087	0.000240243
Prdx4	-0.960705	0.00802505
Rps24	-0.65489	0.0453374
Ptprj	-0.934964	0.00607298
Itgb8	-1.44154	0.0398084
Ube3a	-0.902461	0.024412
Sbds	-0.867704	0.00465747
Cd63	-1.30461	0.00131064
Mmp19	-1.21568	0.0211039
Pmel	-7.1964	0.00456324
Pa2g4	-0.671126	0.0428431
Baiap2	-0.821389	0.0320565
Pias2	-1.57157	1.7034e-05
Usp33	-0.958882	0.00904277
Caly	-3.16532	0.0266496
Adam8	-1.83204	0.0176612
Bet1l	-0.982331	0.0141229
Ric8a	-0.649244	0.0309849
Ifitm1	-1.44177	0.00594715
Taldo1	-0.972006	0.00734067
Tspan4	-0.803302	0.0209794
Zfp711	-2.37026	0.0112061
Chm	-1.1557	0.0204961
Dock9	-0.671611	0.030959
Tnrc6c	-0.955133	0.00830438
Rbfox3	-6.96193	0.00692503
Pde8a	-0.837134	0.00913679
Mkln1	-0.518153	0.0331831
Bach1	-1.26936	0.000417641
Cct8	-1.08762	0.00175919
Phf6	-1.14998	0.0168991
Hprt1	-1.06812	0.00230756
Tmem47	-1.02698	0.0246458
Sec11a	-0.707912	0.0317537
Slc28a1	-3.77259	0.0204676
Jade1	-1.03221	0.000910413
Crispld1	-1.0776	0.042311
Taf3	-0.513743	0.017784
Clec3b	-0.922524	0.00462172
Itgb1	-0.662788	0.0281936
Get4	-0.702224	0.0492144
Xiap	-0.900275	0.00915976
Stag2	-0.9576	0.0064884
Nop16	-0.674527	0.0495853
Smad7	-1.3447	0.00121243
Casp12	-0.963468	0.015508
Gria4	-5.05889	0.00675504
Cwf19l2	-1.09322	0.0247376
Rp1	-3.67662	0.00107577
Sntg1	-2.81418	0.00328826
Mybl1	-1.78078	0.0265583
Sgk3	-0.940941	0.00897656
Rdh10	-1.24699	0.00535942
Paqr8	-1.26995	0.0166021
Eya1	-1.50561	0.0493508
Tmem14a	-1.18326	0.0121299
Gsta3	-1.28453	0.000424938
Pikfyve	-0.706497	0.0449615
Creb1	-0.942235	0.0436593
Mob4	-2.09024	1.1342e-06
Sf3b1	-1.00334	0.00313887
Slc39a10	-0.569289	0.0458762
Slc40a1	-1.2167	0.000415085
Wdr75	-0.998721	0.00931962
Kansl1l	-1.06734	0.00368015
Rpe	-1.06173	0.0111657
Raph1	-1.02511	0.00122659
Nop58	-1.53342	0.000232361
Sumo1	-0.657939	0.0462344
Cflar	-0.918823	0.00913679
Clk1	-0.976563	0.00165205
Orc2	-0.834701	0.00391736
Col5a2	-0.841667	0.0164617
Ercc5	-1.28797	0.000559445
Tex30	-1.07838	0.0214626
Ecrg4	-1.76678	0.0263601
Il1r1	-1.27476	0.000132169
Pdcl3	-1.16663	0.000792216
Rev1	-1.04311	0.0015044
Eif5b	-0.700502	0.0395598
Stk17b	-0.954699	0.00939972
Ormdl1	-1.22405	0.000535619
Pms1	-1.38608	0.0358129
Gls	-0.805779	0.0102243
Fam135a	-0.873552	0.0284457
Smap1	-0.791276	0.0206496
Vil1	-2.38995	0.0262572
Igfbp5	-1.52057	0.0146788
Fn1	-1.09927	0.0308898
Zfand2b	-0.729648	0.0465428
Trip12	-0.445021	0.0475778
Psmd1	-0.680707	0.0452645
Ncl	-1.02246	0.00237018
Serpine2	-1.85107	2.8831e-06
Ngef	-1.48102	0.0172491
Capn10	-0.870556	0.0407981
Gpr35	-1.17504	0.0342045
Septin2	-0.786552	0.0355946
Mlph	-1.81224	0.0108783
Serpinb8	-0.731818	0.0483837
Gin1	-1.05976	0.0111885
Pam	-1.21494	0.000149429
Actr3	-1.00164	0.00574388
Slc35f5	-0.86707	0.0377883
Lypd1	-2.49701	0.00357289
Tmem163	-5.20214	0.00122325
Ubxn4	-0.83581	0.00868768
Mcm6	-1.27208	0.000772378
Rgs1	-2.61766	0.00736811
Rgs2	-1.13423	0.000964325
Cdc73	-0.916409	0.00698589
Cfh	-1.88963	8.89355e-07
Tsn	-1.04548	0.00070306
Nifk	-1.10014	0.00188344
Dbi	-0.729464	0.0460135
Nek7	-1.13827	0.000485624
Cd55	-1.00633	0.006514
Tmem9	-0.817928	0.0264557
Tnni1	-1.93442	0.00288976
Rab29	-0.778578	0.0425026
Nucks1	-1.05182	0.00219297
Slc45a3	-0.955793	0.0249273
Elk4	-0.783955	0.0341206
Nfasc	-2.01915	0.0465766
Lrrn2	-1.05058	0.0406676
Chit1	-6.57994	0.0449301
Atp2b4	-1.12722	0.00838592
Tor1aip1	-0.679223	0.0275683
Xpr1	-1.04178	0.00311291
Mr1	-1.77313	1.39012e-06
Lamc2	-1.33104	0.00105909
Rgl1	-0.66719	0.0471302
Rnf2	-1.1639	0.00110819
Cdc42bpa	-0.885778	0.0206937
Ahctf1	-0.453567	0.00704471
Acbd3	-0.838994	0.0131023
Desi2	-0.965433	0.0232424
Trp53bp2	-0.958582	0.0163288
Srp9	-0.813031	0.020149
Rgs7	-1.1327	0.0292458
Spta1	-0.923567	0.0301986
Ifi211	-0.849571	0.0433255
Uck2	-1.00475	0.026731
Styxl2	-1.05843	0.0110623
Dpt	-1.09255	0.00111459
Selp	-2.84306	1.41094e-06
Sele	-1.60402	0.0388612
Scyl3	-0.95382	0.0213523
Prrx1	-0.956537	0.00642026
Sec16b	-1.41185	0.00592923
Ralgps2	-1.42414	0.0370778
Abl2	-0.96657	0.0124716
Soat1	-0.865863	0.0313028
Ptpn14	-1.38202	0.00191796
Atf3	-2.22003	4.43434e-05
Angel2	-1.01701	0.0167121
Irf6	-2.00073	0.00578806
Nmt2	-1.24088	0.00258279
Fam107b	-1.48879	0.000424431
Sephs1	-0.913622	0.0400169
Uhmk1	-0.894953	0.0216083
Uap1	-1.16212	0.000375694
Ddr2	-1.04439	0.019968
Enkur	-1.99395	0.00335738
Fmo3	-4.93318	0.0406708
Mettl13	-0.953929	0.0327835
Myoc	-2.11811	1.60652e-08
Prdx6	-0.853675	0.0448758
Stam	-0.776026	0.0130198
Rabgap1l	-1.03077	0.00494138
Trdmt1	-1.36703	0.00839914
Bmi1	-0.830526	0.0125241
Dnajc1	-0.775436	0.0298344
Mllt10	-0.827042	0.0154492
Plxdc2	-0.70561	0.0225585
Nek6	-0.578803	0.0487902
Orc4	-1.25017	0.0445019
Kif5c	-2.86215	0.0001383
Mindy3	-1.17444	0.00431663
Spopl	-0.802488	0.01882
Pfkfb3	-0.765726	0.0197935
Acbd5	-0.880667	0.0460359
Abi2	-0.803166	0.0342532
Apbb1ip	-1.08088	0.00821088
Gad2	-6.54432	0.00934004
Tsc1	-0.792168	0.0316913
Eng	-1.04414	0.0262555
Kcnj3	-1.45505	0.00983816
Dnm1	-1.21614	0.00178101
Pierce1	-4.47906	0.00165895
Olfm1	-0.992465	0.011398
Acvr1	-1.27491	0.00254916
Fubp3	-1.16634	0.0159689
Psmd5	-0.942619	0.00947552
Zeb2	-1.1523	0.000605286
Gsn	-1.22683	5.93432e-05
Rbm18	-0.802159	0.0297666
Slc4a10	-5.34577	0.0299329
Psmd14	-0.746056	0.0269884
Strbp	-1.26719	0.0067146
Brd3	-1.07354	0.0196381
Camsap1	-1.08379	0.0138238
Grin1	-5.87447	0.0391288
Arl6ip6	-0.989438	0.0267805
Rbms1	-0.986206	0.00962711
Marchf7	-1.02072	0.0128263
Baz2b	-1.24364	0.00293967
Pkp4	-0.874668	0.0132158
Nckap1	-0.872944	0.0163772
Frzb	-1.95636	5.5783e-05
Dnajc10	-1.22727	0.00119207
Itprid2	-1.2372	0.00022252
Cwc22	-1.13448	0.0377849
Cybrd1	-1.98484	0.00704106
Hat1	-0.792153	0.0379394
Xirp2	-1.66682	0.000234772
Cers6	-1.12879	0.013146
Ssrp1	-0.709211	0.0428397
Dhrs9	-1.93405	0.0289642
Slc43a3	-1.05546	0.000529215
Slc43a1	-1.43665	0.00295396
Smtnl1	-3.61339	0.0126574
Clp1	-0.954668	0.0338773
Tfpi	-0.725178	0.0336054
Itgav	-0.973869	0.0090917
Zc3h15	-0.751505	0.0236996
Atf2	-1.11334	0.00811516
Sp3	-1.42054	0.000101056
Arl14ep	-1.03666	0.0151783
Slc12a6	-0.840069	0.0215353
Lin7c	-1.32742	3.03295e-05
Traf6	-1.24771	0.000679459
Prrg4	-2.25108	0.041496
Hipk3	-0.926541	0.00380952
Cat	-0.843579	0.0366289
Pamr1	-0.985895	0.0283337
Trim44	-0.892839	0.0046875
Api5	-0.939091	0.00526923
Sema6d	-1.11874	0.0226456
Myef2	-1.08454	0.0334434
Fgf7	-2.03413	0.00492508
Meis2	-1.09087	0.0144446
Cd82	-0.967507	0.0393557
Eif3j1	-0.806781	0.0178285
Atg13	-1.30061	0.000714089
Pdia3	-0.850349	0.0252395
Map1a	-0.995983	0.0405032
Snap25	-8.44846	0.0112829
Haus2	-1.1441	0.00247894
Itpka	-2.4551	0.0151629
Ptpra	-0.777483	0.0342682
Rassf2	-0.629422	0.0435068
Slc23a2	-0.969512	0.00797401
Pcna	-0.725737	0.0375578
Chgb	-2.89162	0.00265253
Spred1	-0.943207	0.0187214
Hdc	-1.28218	0.0048295
Usp8	-0.719889	0.0362905
Trpm7	-1.32539	0.000285637
Mal	-1.39834	0.00132847
Bcl2l11	-0.983773	0.0163268
Nop56	-0.776373	0.035438
Polr3f	-1.08451	0.00834775
Rbbp9	-0.851515	0.0196414
Sec23b	-0.78352	0.036319
Xrn2	-1.00917	0.00227894
Napb	-1.77052	0.00837388
Tbc1d20	-0.772139	0.0131292
Mapre1	-0.775588	0.0248486
Tpd52	-1.19729	0.00152808
Zdbf2	-0.896458	0.0482939
Gnas	-0.658713	0.0419202
Phactr3	-1.96361	0.0264891
Ptpn1	-0.731183	0.0216101
Lrrcc1	-1.25958	0.0305868
Car13	-1.68619	0.00211955
Car3	-2.80188	0.013921
Ahcy	-0.842374	0.0103796
Itch	-0.708881	0.0433847
Rbm39	-0.932061	0.0185349
Epb41l1	-1.10024	0.0143463
Tbl1xr1	-0.754881	0.0487895
Ralgapb	-0.751868	0.0368547
Skil	-1.17384	0.00268375
Zmat3	-1.1256	0.0139886
Pik3ca	-0.842962	0.0142982
Zfp639	-0.706474	0.020327
Pex5l	-2.2109	0.00802506
Ttc14	-0.860269	0.0184692
Mecom	-1.48604	0.0384206
Pld1	-1.45518	0.000326222
Sec62	-0.962807	0.0116432
Dcun1d1	-0.885149	0.0325948
Exosc9	-0.729765	0.0401558
Rab33b	-0.970283	0.00740284
Ufm1	-1.04614	0.00149477
Postn	-0.88788	0.0108911
Supt20	-1.01573	0.0159649
Exosc8	-1.03621	0.0096836
Mbnl1	-1.02278	0.00193549
Mfsd1	-0.771142	0.0235531
Kpna4	-1.21805	0.0006113
Nmd3	-1.72294	0.027886
Bche	-1.14453	0.016384
Smad9	-2.45794	0.00723342
Tm4sf1	-1.11146	0.00410308
Tsc22d2	-0.836456	0.0305913
Serp1	-1.10509	0.00117596
Gmps	-0.656909	0.0499303
Ssr3	-0.979336	0.0027172
Ccnl1	-0.994878	0.0089668
Shox2	-1.7146	0.0217391
Pdcd10	-0.864377	0.00859229
Olfml3	-1.03561	0.00223124
Ngf	-1.16754	0.00802844
Ptgfrn	-0.907123	0.0080963
Hmgcs2	-1.47935	0.0186362
Sec22b	-0.663614	0.0203639
Prpf38b	-0.897183	0.0256496
Stxbp3	-1.07193	0.00302196
Gpsm2	-1.12919	0.0100067
Ahcyl1	-0.719459	0.0167268
Crct1	-3.89871	4.69393e-05
Crtc2	-0.93849	0.00642223
Il6ra	-1.13402	0.0172057
Chrnb2	-3.4245	0.0204411
Slc35a3	-0.77444	0.0233793
Vcam1	-1.50297	0.000192701
Col11a1	-1.52284	0.00535181
Prss12	-2.13689	0.00775625
Rnpc3	-0.927425	0.030688
Sfrp2	-1.39913	0.0314066
Plrg1	-0.906708	0.00696145
Gucy1b1	-1.099	0.00106903
Snx7	-1.60541	4.48024e-05
Ctso	-1.10009	0.0027252
Papss1	-0.773966	0.0486061
Kcnq5	-1.72394	0.0244045
Dnajb4	-1.13321	0.000581057
Ptgfr	-1.06233	0.0280556
Thbs3	-1.3008	0.00582877
Gba1	-0.773483	0.0298095
Ash1l	-1.1433	0.0018001
Lmna	-1.06894	0.00466352
Pear1	-0.811215	0.0295398
Rps3a1	-0.692739	0.0337011
Sh3d19	-0.760947	0.0439799
Rnf115	-1.63147	2.81239e-05
Polr3gl	-0.8195	0.0131592
Rprd2	-1.79326	4.95611e-05
Ecm1	-1.29806	0.00321026
Ctsk	-1.15697	0.00139697
Gclm	-0.832499	0.00566809
Pip5k1a	-0.969061	0.00336684
F3	-1.18893	0.00058895
Ptbp2	-1.77264	6.44121e-05
Tspan5	-1.15713	0.0442272
Ppp3ca	-1.06255	0.0057503
Cisd2	-0.848785	0.0201589
Wls	-1.15306	0.000571412
Zranb2	-0.80365	0.0421376
Rpf1	-0.902016	0.00916257
Ctbs	-1.18773	0.00776289
Ccn1	-1.00114	0.00714109
Trp53inp1	-1.00244	0.0157783
Ccne2	-1.54732	0.00466935
Gem	-1.15405	0.0104758
Pip4p2	-0.800644	0.013024
Cpne3	-0.981845	0.0155352
Atp6v0d2	-2.45247	0.00702897
Pnisr	-0.9695	0.047264
Sdcbp	-0.867085	0.0150098
Lmo4	-1.29306	0.000244781
Gtf2b	-1.01944	0.00176724
Pdlim5	-1.02704	0.00826992
Rngtt	-0.882429	0.0329281
Map3k7	-1.1976	9.32007e-05
1700009N14Rik	-3.69794	0.00752738
Epha7	-1.90257	0.0037786
Akirin2	-0.715563	0.0362393
C9orf72	-0.878862	0.0196205
Ncbp1	-0.72664	0.0278869
Anp32b	-0.904923	0.00498086
Tex10	-0.951848	0.0171157
Txn1	-0.93463	0.0139781
Svep1	-1.04462	0.0189833
Ugcg	-1.07047	0.00283321
Ptbp3	-1.00649	0.00412041
Snx30	-1.11397	0.0144292
Zfp37	-2.83941	4.17239e-08
Wdr31	-2.62182	0.0198621
Pole3	-1.19388	0.000374027
Kdm4c	-1.25315	0.000512174
Ptprd	-1.29847	0.00452605
Mpdz	-1.51827	0.0125312
Zdhhc21	-1.14252	0.0285488
Dnaja1	-0.971813	0.0391346
Slc44a1	-1.15147	0.00134052
Fktn	-0.962035	0.0192616
Tmem38b	-1.35285	0.00261869
Nfx1	-0.884867	0.00593422
Rad23b	-0.664109	0.0479538
Ubap1	-0.883289	0.0144707
Cntfr	-1.41657	0.0109034
Creb3	-0.870809	0.0137542
Reck	-1.34557	0.00356945
Psip1	-1.28471	0.00370118
Bnc2	-1.65132	0.0432142
Plin2	-1.2207	0.00574964
Plpp3	-0.799178	0.0222865
Dab1	-7.69116	0.0125729
Slc35d1	-1.11172	0.0132428
Mier1	-0.918234	0.0162191
Pde4b	-0.773385	0.0343923
Dnajc6	-2.2564	0.0171486
Slc6a9	-1.03459	0.047522
Atg4c	-1.02967	0.0497439
Eps15	-0.86268	0.0216609
Dock7	-1.14801	0.00274354
Rnf11	-1.19223	0.00108009
Usp1	-1.00007	0.00202262
Nfia	-0.918766	0.0278899
Txndc12	-0.708678	0.0327824
Btf3l4	-0.652962	0.0398071
Podn	-1.32209	0.00214528
Lrp8	-2.98066	0.00123088
Tmem59	-0.685003	0.0362321
Tceanc2	-0.870455	0.0358337
Col9a2	-1.70024	0.0412383
Dyrk2	-1.00639	0.00707189
Ctps1	-0.847312	0.0250705
Rragc	-0.841719	0.00688963
Fuca1	-0.735988	0.019528
Pnrc2	-1.03068	0.0293133
Srsf10	-1.05543	0.00442712
Rnf220	-0.699935	0.0397004
Akr1a1	-0.734003	0.0343209
Nasp	-1.0729	0.00212607
Lrrc41	-0.739444	0.0207448
Cmpk1	-0.859399	0.0422011
Ebna1bp2	-0.553605	0.0270844
Vwa5b1	-3.34031	0.00129761
Hp1bp3	-0.790475	0.0215422
Ptpn12	-0.958386	0.0111422
Sema3c	-1.55081	0.0074923
Ptp4a2	-0.769853	0.0258101
Azin2	-1.34908	0.044368
Rnf19b	-0.660714	0.0489143
Srrm1	-0.905359	0.00268341
Syf2	-0.721265	0.0380809
Tmem50a	-0.751434	0.0181938
Maco1	-0.796865	0.034907
Nudc	-0.774415	0.0166671
Map3k6	-1.12537	0.00551577
Hgf	-2.83458	0.0128699
Gnl2	-0.819744	0.0180835
Rspo1	-1.30877	0.0485769
Mtf1	-1.12621	0.0470118
Sf3a3	-0.790924	0.0150031
Ptpru	-2.09113	2.8492e-05
Srsf4	-0.776887	0.0380237
Cdk14	-0.920883	0.0346817
Rheb	-0.741222	0.023841
Nub1	-0.710414	0.023974
Ube4b	-0.811983	0.0246511
Slc4a2	-0.935354	0.00172747
Abcb1b	-1.46504	0.0015751
Car6	-6.90689	0.0452246
H6pd	-0.955445	0.0103308
Hycc1	-0.896025	0.018633
Rint1	-0.866322	0.035875
Kmt2e	-1.2163	0.000731322
Agtrap	-0.645991	0.0479236
Mthfr	-0.732576	0.0227612
Dnajc2	-0.975389	0.00617278
Clcn6	-1.03187	0.0191035
Arhgef16	-1.97508	0.0448027
Plch2	-4.21378	0.027222
Mmp23	-0.815086	0.0335074
Cdk11b	-0.727528	0.020828
Ccnl2	-0.794232	0.0173048
Mxra8	-1.00612	0.00150771
Sdf4	-1.1008	0.000430009
Bst1	-1.53081	0.0060801
Afap1	-0.85012	0.0242627
Htra3	-0.805698	0.0247993
Pcdh7	-0.841089	0.00136736
Rnf4	-0.719308	0.0284494
Evc	-0.840472	0.0484994
Stk32b	-2.49232	0.00104979
Dnajb6	-0.70573	0.0395067
Fosl2	-1.20052	0.00231543
Emilin1	-0.858558	0.0118482
Dhx15	-0.841367	0.0099664
Pgm2	-0.802061	0.0418242
Sepsecs	-1.05941	0.0208847
Klf3	-0.749198	0.0302572
Fam114a1	-0.902241	0.0318573
Pi4k2b	-1.29912	0.0216224
D5Ertd579e	-0.899056	0.0140861
Tada2b	-0.962049	0.0100219
Lias	-0.801621	0.0128612
Ugdh	-1.36439	0.000486004
Gnpda2	-0.773552	0.0477466
Gabra4	-2.98903	0.0249099
Tec	-0.95414	0.00868343
Uchl1	-1.07185	0.0153879
Fip1l1	-0.84553	0.00805518
Chic2	-0.896135	0.00554623
Pdgfra	-1.2754	1.83587e-05
Tmem165	-0.81204	0.021057
Clock	-1.22628	0.000847925
Ppat	-0.741259	0.0452937
Rest	-1.27545	0.00509461
Polr2b	-0.652189	0.0398401
Dr1	-1.12827	0.000536749
Brdt	-2.05918	0.00162304
Tgfbr3	-1.14139	0.000421273
Zfp326	-1.13903	0.00351215
Spp1	-2.20668	0.000634525
Hsd17b11	-0.790011	0.0114874
Slc10a6	-1.17	0.0186983
Enoph1	-0.826623	0.0487768
Hnrnpdl	-1.48425	2.15632e-05
Bmp3	-6.21594	0.00507878
Rassf6	-3.08517	0.0196003
Cxcl5	-2.813	0.00385972
Cxcl1	-2.18424	0.00797527
Shroom3	-1.32657	0.0003004
Tmed2	-0.612372	0.0267112
Rchy1	-1.07897	0.00115673
Arl6ip4	-0.687188	0.0463551
G3bp2	-0.682821	0.0403951
Uso1	-0.73609	0.0135984
Sdad1	-0.612533	0.0444311
Rsrc2	-1.07375	0.00241594
Scarb2	-1.09255	0.000730046
Sfswap	-0.629587	0.0250373
Cct6a	-0.909074	0.00906272
Fam168a	-0.917705	0.00091072
Gpn3	-0.892766	0.0143857
Camkk2	-0.948933	0.0055974
Ep400	-0.98597	0.0177722
Oasl2	-1.08416	0.0246803
Foxp2	-1.65087	0.0105838
Tmem168	-0.8593	0.0110782
Tmem106b	-0.821162	0.00801066
Usp30	-0.731067	0.0374396
Sds	-4.09665	0.00555461
Plbd2	-0.67419	0.0353421
Ankrd61	-7.07325	0.0222425
Eif2ak1	-0.707886	0.0243802
Pdap1	-0.883334	0.00726657
Phf14	-1.05582	0.00535517
Rnf6	-0.896827	0.0199932
Usp12	-0.767905	0.0296007
Rasl11a	-1.47442	0.0402963
Flt1	-0.714806	0.0319672
Mtus2	-0.868813	0.0160206
Hsph1	-1.27977	0.000600585
Medag	-1.54593	7.45367e-06
Ing3	-1.19246	0.00617927
Fam3c	-0.887713	0.0347272
Limk1	-0.997095	0.0326508
Wasl	-0.799724	0.0247133
Cul1	-0.770604	0.026022
Aass	-2.29715	0.03095
Rbm28	-1.03676	0.0415125
Gigyf1	-0.623925	0.0204144
Mepce	-0.53509	0.0424437
Zkscan1	-0.919344	0.0205085
Mcm7	-0.976619	0.0147572
Pon3	-1.03875	0.0162116
Cald1	-0.940737	0.0234399
Akr1b8	-1.27836	0.00714221
Exoc4	-0.738757	0.0168844
Plxna4	-1.4003	0.0291854
Calu	-0.892043	0.00817058
Ccdc136	-2.39304	9.41891e-05
Adcyap1r1	-0.896315	0.0222484
Fkbp9	-0.845293	0.0125471
Avl9	-1.48452	0.00294561
Abcg2	-1.02823	0.00234149
Herc3	-1.0046	0.0156365
Gpnmb	-1.54606	0.00436882
Tra2a	-1.53247	5.41057e-06
Gsdme	-1.50661	0.00315615
Luc7l2	-1.03094	0.00226524
Spmip4	-1.69556	0.0337563
Nfe2l3	-1.90814	0.0395583
Trim24	-1.07197	0.000581095
Cbx3	-0.781156	0.0220376
Ptn	-1.34943	0.00828134
Mtpn	-1.11012	0.00225757
Epha1	-3.14764	0.00281609
Zyx	-0.856862	0.0107777
Fam131b	-1.43761	0.0132635
Ephb6	-1.19112	0.0287183
Ccdc184	-1.85667	0.0227935
Clec5a	-0.907388	0.0391554
Anxa4	-1.13255	0.00106641
Tgfa	-1.73285	0.0414748
Prickle2	-1.35189	0.00160839
Bmp10	-9.94065	8.22453e-05
Aplf	-1.58297	0.00407197
Rab43	-0.799886	0.00926796
Isy1	-0.701994	0.0390908
Cnbp	-0.76835	0.0216706
Rpn1	-0.838122	0.0136061
Frmd4b	-1.00259	0.0251817
Foxp1	-1.0811	0.00103454
Gxylt2	-1.18125	0.00779785
Chl1	-1.23229	0.0493697
Sec61a1	-0.790012	0.0302904
Tmem43	-1.46422	4.7018e-06
Slc6a6	-1.12527	0.00314503
Sumf1	-1.03537	0.00258171
Itpr1	-1.03505	0.0157226
Edem1	-0.816933	0.0384236
Mfap5	-1.19988	0.00148893
Gdf3	-2.15683	0.0295517
Rasgef1a	-2.18641	0.00542217
Clec4e	-1.41865	0.0120189
Clec4d	-3.01708	6.35335e-06
Gabarapl1	-1.11486	0.0011861
Rad52	-1.08813	0.0163767
Kdm5a	-1.01346	0.0047893
Magohb	-1.30548	0.0112363
Ybx3	-0.788664	0.0346729
Etv6	-0.703572	0.0290048
Lrp6	-0.969108	0.0188975
Dusp16	-0.89765	0.0114374
Gprc5d	-8.52878	0.00098702
Emp1	-0.896254	0.019852
Atf7ip	-1.10116	0.000789482
Mgp	-1.36369	8.81512e-05
Aebp2	-0.850318	0.00525762
Slco1c1	-3.94753	0.0472092
Slco1a4	-2.30152	0.00455152
Recql	-0.551082	0.03372
Golt1b	-0.861342	0.0154014
Rad18	-0.957173	0.0424097
Srgap3	-1.17249	0.0454944
Rassf8	-0.639634	0.0144649
Etnk1	-1.01076	0.00902715
Cmas	-0.70335	0.0252307
Itpr2	-0.862933	0.0224158
Tmtc1	-1.09899	0.00497337
Dennd5b	-1.4218	0.00535831
Necap1	-0.795602	0.0197904
Tnfrsf1a	-0.911606	0.0105853
Cd9	-1.0782	0.00491487
Tspan9	-1.01094	0.00884347
Slc8a2	-2.87294	0.00649879
Zfp606	-0.903961	0.0318092
Zik1	-1.46238	0.0432876
Pdcd5	-0.817777	0.0409694
Uri1	-0.849288	0.0113202
Sbk2	-1.79554	0.00251223
Herc2	-1.08168	0.0257136
Psd3	-1.69514	0.0091982
Cyp2b10	-2.78825	0.00168328
Zfp108	-1.36447	0.0467863
Kctd15	-1.28963	0.0297139
Asb7	-0.9522	0.0318942
Snrpa1	-0.804078	0.026235
Tjp1	-0.80274	0.0358907
Mphosph10	-1.06114	0.0161313
Unc45a	-1.03291	0.0250395
Plin1	-2.28129	0.0208408
Nr2f2	-1.10025	0.00678302
Mef2a	-0.738991	0.0267952
Nox4	-2.09137	0.00488897
2200002D01Rik	-1.76885	0.00129713
Fbxo17	-1.65997	0.0105428
Psmc4	-0.710451	0.0488454
Zfp626	-1.03809	0.0473241
Hapln3	-3.08394	0.00216503
Aen	-0.913428	0.0192874
Sytl2	-1.79437	0.00733293
Eed	-0.934685	0.00483334
Ddias	-2.35681	0.00130234
Anapc15	-1.49964	0.00135629
Smg1	-1.23463	0.00164245
Nucb2	-1.05123	0.0127374
Pik3c2a	-0.956755	0.0281503
1110004F10Rik	-0.837511	0.00896618
Calcb	-2.51243	0.031194
Pde3b	-1.02513	0.0249828
Mvp	-0.853423	0.0179572
Stard10	-2.35894	0.00011775
Fchsd2	-0.83663	0.0228202
Plekhb1	-1.09704	0.00738726
Rab6a	-0.624406	0.0419866
Nupr1	-0.783307	0.0267415
Thap12	-0.7694	0.0140564
Copb1	-0.898099	0.00776038
Far1	-0.930651	0.0482368
Acer3	-0.953874	0.0166391
Dkk3	-3.19402	1.07079e-05
Rbbp6	-0.755919	0.00948664
Itgam	-0.902328	0.0167232
Lyve1	-1.11794	0.00703689
Rnf141	-0.695658	0.00412346
Adm	-0.991958	0.0100925
Fus	-1.12715	0.00238473
Stx4a	-0.676281	0.0397549
Stx1b	-1.71352	0.0141529
Nucb1	-0.739399	0.0271154
Fgfr2	-2.56281	0.000230175
Ate1	-0.773022	0.0419348
Ptpn5	-6.64386	0.0430583
Ubfd1	-0.860642	0.0309237
Gga2	-0.736572	0.0185701
Mettl9	-0.884601	0.0202672
Cdr2	-1.64564	1.96664e-06
Tpp1	-0.650962	0.0432952
Crym	-1.49142	0.0477882
Thumpd1	-0.732758	0.034363
Eef1akmt2	-0.924557	0.040265
Abraxas2	-0.88377	0.0042944
Zranb1	-0.964208	0.00271818
Atp6ap2	-1.0464	0.0019522
Cask	-1.3073	0.00222269
Wee1	-1.24041	0.000127796
Akip1	-0.931048	0.0338795
Rbm10	-0.679255	0.0316016
Ano1	-1.29808	0.0322879
Cttn	-0.737708	0.0275761
Slc6a14	-2.44218	0.0452381
Dock11	-0.950256	0.00741732
Cul4b	-1.11289	0.00466109
Smarca1	-0.413608	0.0320997
Rab33a	-9.22641	1.28206e-05
Stk26	-1.86516	0.0180239
Gpc4	-0.864276	0.0355834
Rbmx	-0.849871	0.0100638
Plp2	-0.697694	0.0309986
Gpkow	-0.802676	0.0138673
Pim2	-1.31736	0.00827298
Rbm3	-1.22493	0.000453342
Dynlt3	-0.998499	0.00571634
Vbp1	-1.00498	0.0021684
Msn	-0.961051	0.00597268
Magee1	-1.1243	0.0216426
Atrx	-1.24242	0.0148457
Itm2a	-1.13631	0.00419154
Chmp1b2	-0.860084	0.0239547
Hmgn5	-1.43734	0.000828126
Sh3bgrl	-0.967735	0.0156766
Gla	-1.63306	0.00110129
Acsl4	-1.74339	8.21225e-05
Chrdl1	-2.12743	0.0118301
Pak3	-1.08927	0.000907938
Nlgn3	-3.98706	0.000747624
Rps6ka3	-0.899068	0.00729329
Taf1	-0.958409	0.0369954
Chic1	-1.42884	0.0492944
Mtm1	-0.971986	0.0215753
Gpm6b	-1.38415	0.000105502
Gabra3	-1.47986	0.00557402
Arhgap6	-1.07614	0.0152421
Ctps2	-0.674214	0.0150336
Zfp275	-1.1244	0.00877399
Ap1s2	-0.732005	0.0174862
Zrsr2	-1.13292	0.000479526
Bgn	-1.24859	0.000272844
Bmx	-1.964	0.00477805
Pir	-1.34967	0.000240722
Vegfd	-1.06435	0.0492139
Mecp2	-0.633612	0.000402328
Morf4l2	-0.823438	0.0198009
Plp1	-2.28761	0.000295968
Tsc22d3	-0.856154	0.0405857
Rnf128	-0.734455	0.0382512
F7	-2.71272	0.0394251
Gas6	-0.870876	0.0248921
Rasa3	-0.746793	0.0221543
Adgra2	-1.33311	0.00015737
Rab11fip1	-1.89212	0.00583297
Ankrd10	-0.899192	0.00657344
Gpm6a	-1.91553	0.00600031
Eri1	-0.83845	0.0324342
Tnks	-0.761578	0.038184
Plat	-0.807859	0.0287667
Ap3m2	-1.05756	0.0131857
Kat6a	-0.938121	0.0210396
Gins4	-0.67972	0.0438686
Sfrp1	-1.39056	0.000145449
Adam9	-1.14256	0.000609827
Slit2	-1.39886	0.00182959
Wwc2	-1.29686	6.90564e-05
Fgfr1	-1.00362	0.00224049
Rwdd4a	-0.533775	0.0204282
Star	-2.55288	5.90109e-07
Mak16	-0.894402	0.0113206
Gsr	-0.699887	0.0319237
Asah1	-0.672944	0.049591
Pcm1	-1.02718	0.0408094
Slc7a2	-1.54423	0.00572012
Cnot7	-0.726558	0.0261493
Sap30	-0.954274	0.0250834
Hpgd	-1.20932	0.00495667
Tmem184c	-1.31618	0.00183605
Nr3c2	-0.78791	0.0471335
Sin3b	-0.877492	0.0213314
Pdlim3	-2.96719	3.6742e-10
N4bp1	-0.751361	0.0374607
Heatr3	-0.692642	0.031981
Sall1	-2.38417	0.000172485
Rbl2	-0.682979	0.0440494
Eif2ak3	-1.05478	0.00628296
Cdh11	-1.80055	0.00374617
Orc6	-1.23304	0.000849203
Zfp330	-0.861881	0.0130524
Gab1	-0.72696	0.0202561
Smarca5	-0.838629	0.0156446
Zfp821	-0.90576	0.0199406
Ist1	-0.765481	0.0172361
Ap1g1	-0.587578	0.0411333
Phlpp2	-1.35181	0.0245913
Mmp2	-0.71704	0.0483531
Gnao1	-1.15159	0.000497618
Nudt21	-0.449285	0.036205
Mt2	-2.2261	0.00577112
Mt1	-1.35808	0.0186146
Cx3cl1	-1.16849	0.0303739
Cngb1	-1.35571	0.0220045
Emc8	-0.42517	0.0248646
Gse1	-1.51873	0.000797329
6430548M08Rik	-1.53025	6.00214e-05
Crispld2	-0.873063	0.0115406
Necab2	-7.09099	0.0337206
Comp	-2.75467	0.000359651
Ces2g	-1.73432	0.00352794
Nae1	-0.718736	0.0305767
Cbfb	-0.881478	0.014767
Slc7a6	-1.19956	0.00166088
Smpd3	-1.76217	0.019851
Zfp90	-0.987158	0.0210517
Terf2	-0.858277	0.0121545
Cep57	-0.996585	0.0184084
Cyb5b	-0.745995	0.0233399
Maml2	-0.972539	0.0152771
Mre11a	-0.854199	0.0204264
Panx1	-1.32762	0.0106362
4931406C07Rik	-0.901905	0.0148732
Taf1d	-1.02076	0.0208551
Cfdp1	-0.651232	0.0465485
Tbx20	-1.56355	2.47185e-05
Dbndd1	-2.07724	0.0398875
2310022B05Rik	-0.960724	0.0094973
Sprtn	-0.92666	0.0117128
Aplp2	-0.852768	0.0444314
Sesn3	-1.05516	0.0250224
Nectin1	-1.17772	0.0420326
Sc5d	-1.03249	0.011651
Clmp	-1.34224	0.00381788
Tirap	-0.655458	0.0290566
Rdx	-1.0003	0.00792408
Ppp2r1b	-0.930167	0.0275808
Cryab	-1.15082	0.0220462
2310030G06Rik	-1.43919	0.000510688
Dixdc1	-1.248	0.00371432
Cadm1	-1.01192	0.0199175
Tagln	-1.28952	0.00933265
Mpzl2	-1.7488	0.00298101
Arcn1	-0.924829	0.00628875
Ddx6	-0.760096	0.0290614
Stt3a	-0.631481	0.0489872
Vps11	-0.740665	0.019466
Tmod2	-0.883923	0.0136107
Dock6	-0.767637	0.0181715
Rab27a	-1.15339	0.0246062
Sltm	-1.11464	0.00334479
Nedd4	-0.982247	0.0238484
Tcf12	-1.11387	0.00125302
Cgnl1	-1.77529	0.000889738
Rora	-0.991869	0.0120487
Fem1b	-1.06879	0.00205269
Anp32a	-0.802823	0.019209
Irak1bp1	-0.918733	0.0430097
Glce	-0.908656	0.0172222
Phip	-1.48455	0.000165255
Zw10	-0.775091	0.0226566
Tent5a	-1.07222	0.00460619
Ube2q2	-0.884144	0.018023
Clk3	-0.705886	0.0227591
Rcn2	-0.800455	0.0166371
Tmem30a	-1.11149	0.000747899
Hmg20a	-0.754953	0.0421931
Loxl1	-0.883103	0.0153347
Nptn	-0.784514	0.042429
Gclc	-1.69515	3.2735e-06
Rasgrf1	-3.79442	0.0249261
Plscr2	-1.01467	0.00040341
Plod2	-0.807401	0.0413931
Plscr4	-1.07237	0.00640285
Csnk1g1	-1.24932	0.0245954
Trip4	-0.703875	0.0238955
Dpp8	-0.670221	0.048065
Tipin	-1.27984	0.00117547
Rpl4	-0.778965	0.0142009
Pias1	-0.596735	0.0260579
U2surp	-0.970996	0.0143634
Xrn1	-1.14839	0.00355156
Tfdp2	-0.619683	0.0247332
Atp1b3	-1.05588	0.00215391
Rasa2	-1.28352	0.0235251
Tbx18	-2.34024	6.38071e-05
Nt5e	-0.947651	0.0365339
Syncrip	-1.01037	0.0021661
Zfp949	-0.832228	0.0431007
Crtap	-0.79232	0.0237
Stt3b	-0.765462	0.0226008
Tgfbr2	-0.941368	0.0141022
Slc25a36	-0.972837	0.00384345
Copb2	-0.672867	0.0374578
Armc8	-0.791931	0.0420238
Smarcc1	-0.741801	0.0461486
Cspg5	-3.13303	0.049758
Ptgs2	-3.59535	5.76677e-08
Pth1r	-1.55476	1.48624e-05
Myd88	-0.86177	0.012343
Wdr48	-0.868734	0.0182744
Csrnp1	-0.886722	0.0143797
Mobp	-4.2711	0.00264074
Nktr	-0.392333	0.040956
Amotl2	-1.38283	3.5967e-05
Ryk	-0.856057	0.0121652
Trf	-0.804988	0.0385143
[truncated: 2,065 more rows]
