# Supplementary material for: Precise excision of expanded GGC repeats in NOTCH2NLC via CRISPR/Cas9 for treating neuronal intranuclear inclusion disease
Source: Nat Commun. 2026 Jan 13;17:1683. doi: 10.1038/s41467-026-68385-5 (PMC12909857; doi:10.1038/s41467-026-68385-5)
Supplement: Supplementary file 10 — Source Data [file 41467_2026_68385_MOESM10_ESM.xlsx]

## Sheet: Figure.1B&D
Figure.1D
T7EI cutting efficiency
mock	sgRNA1	sgRNA2	sgRNA3	sgRNA4
0.39	0.81	0.56	0.74	0.66
0.29	0.79	0.42	0.61	0.6
0.24	0.69	0.4	0.56	0.55

## Sheet: Figure.1C&E
Figure.1E
T7EI cutting efficiency
mock	sgRNA5	sgRNA6	sgRNA7	sgRNA8
0.24	0.51	0.56	0.53	0.33
0.29	0.52	0.52	0.35	0.41
0.39	0.66	0.64	0.41	0.44

## Sheet: Figure.1F&G&J
Figure.1G
GGC deletion efficiency
mock	sgRNA1+6	sgRNA1+5
0.001	0.36	0.32
0	0.44	0.28
0	0.39	0.39

## Sheet: Figure.2D-E
	aggragated polyG protein levels					soluble polyG protein levels
	mock	sgRNA1+6	sgRNA1+5			mock	sgRNA1+6	sgRNA1+5
	1.01	0.41	0.39			0.892157	0.143205	0.265245
	0.99	0.49	0.53			0.970588	0.280992	0.386127
	1.01	0.55	0.61			1.14706	0.210626	0.302694

## Sheet: Figure.2G
	Number of polyG aggregates				Size of polyG aggregates(um2)
	mock	sgRNA1+6	sgRNA1+5		mock	sgRNA1+6	sgRNA1+5
	652	229	180		5.705	3.781	3.177
	660	166	250		6.804	3.613	3.949
	557	172	260		5.648	2.486	2.998

## Sheet: Figure.3A-3B
	average mutation frequency for each gene in figure.3A						average mutation frequency for each gene in figure.3B
		unedited NIID iPSC	GGC-del iPSC	GGC-rep iPSC				unedited NIID iPSC	GGC-del iPSC	GGC-rep iPSC
	NIPA1	4.17	3.95667	4.11667			EBPL	8.11667	7.6	8.57
	BCOR	4.28	3.81	4.23			LRIG1	12.5733	11.86	12.4533
	VMO1	5.53333	5.25667	6.12			DLX2-AS1	4.34	4.21333	4.57
	TMC6	7.01	6.58333	7.02			CSNK1G2-AS1	6.99667	6.59667	6.81667
	CHPF2	8.97	9.49667	9.07333			GPX2	5.06667	5.89667	5.92333
	TRIM36	6.37	6.27	6.77667			DIRAS3	4.42333	3.76333	4.63667
	NOTCH2NLR	0.01	0.01	0.01			NOTCH2NLR	0.01	0.0333333	0.02
	NOTCH2	0.133333	0.15	0.163333			NOTCH2	0.353333	0.423333	0.383333
	NOTCH2NLB	0.17	0.19	0.203333			NOTCH2NLB	2.13	2.27	2.71333
	NOTCH2NLA	0.626667	0.553333	0.64			NOTCH2NLA	1.14667	1.32333	1.3
	NOTCH2NLC	1.56667	100	100			NOTCH2NLC	0.853333	100	100

## Sheet: Figure.4
			Number of polyG aggregates				GFAP relative intensity				IBA1 relative intensity				NEUN relative intensity
			untreated	treated			untreated	treated			untreated	treated			untreated	treated
			443	105			1.10313	0.17392			1.00532	0.492609			0.966923	1.2423
			456	82			0.96869	0.183983			0.987331	0.562779			1.00444	1.09484
			421	66			0.928178	0.233784			1.0133	0.445854			1.02294	1.14569

## Sheet: Figure.5C-H
		OFT			Rota rod		Wire hang
mouse no.	Group	Move distance (cm)	Move speed (cm/s)	Move Duration (s)	Duration on rod (s)	move speed on rod (rpm)	latency to fall (s)
mouse.1	WT control	2477.1	5.7	432.5	66	20	97
mouse.2		2091.6	6	349.9	91.5	20	116
mouse.3		2930.9	10.6	275.5	82	20	180
mouse.4		1198.9	6.2	193.3	45.5	16	80
mouse.5		1701.1	7.3	231.9	65	20	180
mouse.6		1208.2	6.1	196.9	69	20	120.5
mouse.7		4063.7	8	505.7	112.5	20	101
mouse.8		2260.2	6.7	338.4	36.5	14	77.5
mouse.9		2543.4	6.4	398.1	85.5	20	36.5
mouse.10		2926.3	6.4	455.8	180	20	54
mouse.11		1541	5.2	295	86.5	20	32.5
mouse.12		2113.8	6.5	324.1	132.5	20	127.5
mouse.13		2028	5.6	361.6	83	20	163.5
mouse.14		3050	7.2	426.1	56.5	18.5	62
mouse.15		3627.2	6.8	536.9	75	20	180
mouse.16		3001.1	6.5	458.3	64.5	20	73
mouse.17		4097	8.1	504.4	175.5	20	135
mouse.18		3463.6	7	496.4	55	17.5	171
mouse.19		1323.4	4.6	287.6	65.5	19.5	180
mouse.20		2896.2	6.4	449.3	111	20	180
mouse.21		2851.9	6.9	412.3	69.5	20	64
mouse.22		2106	6.3	334.6	28	11.5	180
mouse.23		2113.6	5.7	369.1	163	20	48.5
mouse.24		1410.7	5.4	261.9	96	20	68
mouse.25		2330	5.7	406.2	180	20	108.5
mouse.26		2757	7	391.1	81.5	16.5	170
mouse.1	untreated NIID	941.4	5.9	160.2	21	10	21.5
mouse.2		1382.2	6.8	204.4	49.5	17	55
mouse.3		1334	7.4	179.8	67	17	91
mouse.4		896.4	5.7	156.3	32.5	13	73.5
mouse.5		1134.9	5.7	200.9	16.5	9	39.5
mouse.6		1788.4	5.9	301.7	59	19	89.5
mouse.7		1438.3	6.1	236.8	19	9.5	25
mouse.8		2022.8	5.4	371.7	7	6	35
mouse.9		1941.1	5.5	350.6	2.5	5	37
mouse.10		924.6	5.6	166.3	30.5	12	28
mouse.11		1824.9	5.7	318.6	84.5	20	43
mouse.12		46.9	3.3	14	3	5	3
mouse.13		1406.2	5.1	273.5	43.5	15.5	21
mouse.1	Treated NIID	2522.6	6.2	404.1	54.5	18	67
mouse.2		3213.5	6.8	472.9	82.5	16	160
mouse.3		3059.9	6.4	475.8	66	18	130
mouse.4		3076.7	6.6	466.5	112.5	20	46
mouse.5		3690.7	6.7	551.2	49	17	53
mouse.6		1499.6	5.3	281.3	50.5	17.5	36
mouse.7		2269.2	5.8	387.9	65	20	78
mouse.8		4369.1	9.2	477.2	89	20	82
mouse.9		1951.1	5.8	336.5	37.5	14	88.5
mouse.10		2606.1	6.5	398.1	50	17	48.5
mouse.11		1408.6	6.3	222.3	51.5	17.5	45.5
mouse.12		2598.4	7.3	355	46	16	69.5
mouse.13		2668.9	6.4	418.3	180	20	169.5
mouse.14		3176.1	7	456.8	69	18.5	100
mouse.15		1171.9	5.5	213.8	70.5	20	59
mouse.16		2657.6	6.3	422.2	104	20	122
mouse.17		1650.1	5.3	312.6	40	14.5	45
mouse.18		3349.8	6.5	512.4	67	20	180

## Sheet: Figure.5I
			Days elapsed	WT control	untreated NIID	Treated NIID
			50	0	1			The value is "1" when a mouse died at the specified time.
			50	0	1
			50	0	1
			53	0	1
			53	0	1
			57	0	1
			67	0	1
			69	0	1
			52	0		1
			52	0		1
			55	0		1
			56	0		1
			61	0		1
			62	0		1
			80	0		1
			90	0		1
			90	0		1
			100	0		1
			105	0		1
			120	0		0
			120	0		0

## Sheet: Figure.5J-K
											polyG/vinculin
											WT control	untreated NIID	Treated NIID
											0	1.01998	0.441855
											0	0.839942	0.218549
											0	1.1407	0.0781489
											GFAP/vinculin
											WT control	untreated NIID	Treated NIID
											1.12945	2.28123	1.11399
											0.754051	2.06046	1.13022
											1.1165	1.75974	1.60623
											NeuN/vinculin
											WT control	untreated NIID	Treated NIID
											1.17317	0.36978	0.959705
											0.867906	0.436358	1.05579
											0.95892	0.295211	1.37425

[truncated: 8 more sheets: Suppl fig.2, Suppl fig.3, Suppl fig.4, Suppl fig.8A-B, Suppl fig.8D-E, Suppl fig.10E-H, Suppl fig.11B, Suppl fig.12A]
